# Supplementary material for: Genomic similarity to quantitatively evaluate the reassortment potential of H7N9 with other subtypes of avian influenza viruses
Source: Front Cell Infect Microbiol. 2026 Mar 27;16:1777911. doi: 10.3389/fcimb.2026.1777911 (PMC13066312; doi:10.3389/fcimb.2026.1777911)
Supplement: Supplementary file 1 [file DataSheet1.csv]

subtype	strain_name	ids	PB2	PB1	PA	HA	NP	NA	M1	NS1	PB2_len	PB1_len	PA_len	HA_len	NP_len	NA_len	M1_len	NS1_len	host	Location	Year
H1N1	A/swine/USA/1976/1931(H1N1)	CY045747.1_CY045746.1_CY045745.1_CY045740.1_CY045743.1_CY045742.1_CY045741.1_CY045744.1	ATGGAAAGAATAAAAGAACTAAGGGATCTAATGTCACAGTCTCGCACTCGCGAGATACTCACAAGGACCACCGTGGACCATATGGCCATAATCAAGAAGTACACATCAGGAAGACAGGAGAAAAACCCCGCACTTAGAATGAAATGGATGATGGCAATGAAATATCCAATTACAGCAGACAAGAGGATAATTGAGACAATTCCTGAGAGAAATGAGCAAGGACAAACTCTATGGAGTAAAACGAGCGATGCCGGATCAGACCGAGTGATGGTATCACCTCTGGCTGTGACATGGTGGAATAGGAATGGACCAACGACAAGTACAGTTCACTATCCAAAAATCTACAAAACTTATTTTGAGAAAGCCGAAAGGTTAAAACATGGAACTTTTGGCCCTGTC…	ATGGATGTCAATCCGACTTTGCTTTTCCTGAAAGTGCCAGCGCAAAATGCTATAAGCACAACGTTCCCTTACACTGGAGACCCTCCTTACAGCCATGGGACAGGAACAGGATATACCATGGATACTGTCAACAGAACACATCAGTACTCAGAAAAGGGAAAATGGACAACAAACACTGAAACTGGAGCACCACAACTAAACCCGATTGATGGACCACTGCCAGAAGATAATGAACCGAGTGGTTATGCCCAAACAGATTGTGTATTGGAAGCAATGGCTTTCCTTGAGAAGTCCCACCCCGGTATCTTTGAAAACTCATGCCTTGAAACGATGGAAGTTGTTCAGCAAACACGAGTGGACAAGCTGACGCAAGGCCGACAGACCTATGACTGGACTCTA…	ATGGAAGACTTTGTGCGACAATGCTTCAACCCGATGATTGTCGAGCTTGCGGAAAAGGCAATGAAAGAGTATGGGGAGGACCCGAGAATCGAAACAAACAAATTTGCAGCAATATGCACCCACATGGAAGTATGCTTCATGTATTCAGATTTTCACTTCATCAATGAACGGAGCGAATCAATAATCGTAGAATCTGGCGATCCAAATGCACTCTTGAAGCACAGATTTGAAATAATCGAAGGAAGAGATCGAACAATGGCCTGGACGGTGGTGAACAGCATTTGTAACACTACAGGGGTTGGGAAACCAAAGTTTCTCCCAGATCTGTATGACTACAAGGAAGATAGATTCATTGAGATTGGTGTAACAAGGAGAGAAGTCCACATATACTACCTGGAA…	ATGAAGGCAAGACTATTAGTCTTGTTATGTGCATTTGCAGCTACAAATGCAGACACACTATGTATAGGTTACCATGCAAATAACTCAACCGACACAGTTGACACAGTACTCGAGAAGAATGTAACCGTGACACACTCTGTTAACCTGCTTGAAGACAGCCACAATGGAAAACTATGTAGACTGGGAGGAATAGCCCCATTACAACTGGGGAAATGTAATATTGCCGGATGGCTCTTGGGAAACCCAGAATGCGATTTGCTGCTCACAGTGAGCTCATGGTCCTATATTGTAGAAACATCGGACTCAGATAATGGGACATGTTACCCAGGAGATTTCATCGACTATGAAGAACTGAGAGAGCAACTGAACTCAATGTCATCATTCGAAAAATTCGAGATA…	ATGGCGTCTCAAGGCACCAAACGATCATATGAACAAATGGAAACTGGTGGAGAACGCCAGAATACCACGGAAATCAGAGCATCTGTCGGAAGAATGATTGGTGGAATTGGAAGATTCTACATCCAAATGTGCACCGAACTCAAACTCGATGATTATGAGGGACGGCTGATTCAGAACAGCATAACAATAGAGAGAATGGTGCTCTCTGCTTTTGACGAGAGGAGGAACAAATATCTGGAAGAACATCCAAGCGCTGGGAAAGACCCTAAGAAAACTGGAGGGCCCCTATACAGGAGAATAGACGGAAAGTGGATAAGAGAACTCATCCTTTATGACAAAGAAGAAATAAGGAGAATCTGGCGCCAAGCCAACAATGGTGAGGATGCAACAGCCGGTCTG…	ATGAATACAAATCAAAAAATAATAACCATTGGGTCAATCTGTCTAATAGTTGGAATAACTAGCCTAATATTACAAATAGGGAATATAATCTCAATATGGATTAGCCATTCAATTCAAACTAGAGATCAAAACCATCCTGAAACATGCAACCAAAGCATCATTACCTATGAAAACAACACATGGGTGAATCAAACATATGCTAACATTAGCAATGCTAACATTATTGCTGGAAAGGATGCAACTTCAATGATATTAGCCGGCAATTCCTCTCTTTGCCCCATCAGTGGGTGGGCTATATACAGCAAAGACAATGGCATAAGAATTGGTTCCAAAGGAGACATTTTTGTCATAAGAGAGCCGTTTATTTCATGCTCTCACTTGGAATGCAGAACCTTTTTT…	ATGAGCCTTCTAACCGAGGTCGAAACGTACGTTCTCTCTATCGTCCCATCAGGCCCCCTCAAAGCCGAGATCGCGCAGAGACTTGAAGATGTTTTTGCAGGGAAAAACACCGATCTTGAGGCTCTCATGGAATGGCTAAAGACAAGACCAATCCTGTCACCTCTGACTAAGGGAATTTTAGGATTTGTGTTCACGCTCACCGTGCCCAGTGAGCGAGGACTGCAGCGTAGACGCTTTGTCCAAAATGCCCTTAACGGGAACGGTGACCCAAATAACATGGACAAAGCAGTTAAACTGTACAGGAAACTTAAGAGGGAGATAACATTCCACGGGGCCAAAGAAGTAGCGCTCAGTTATTCTGCTGGTGCACTTGCCAGTTGTATGGGCCTCATATACAAC…	ATGGATTCCAACACTGTGTCAAGCTTTCAGGTAGACTGCTTTCTTTGGCATGTCCGCAAACGGTTTGCAGACAAAAAATTGGGTGATGCCCCATTCCTTGATCGGCTCCGCCGAGATCAAAAGTCTCTAAGAGGAAGAGGCAGCACCCTTGGTCTGGACATCGAGACAGCCACCCGTGCTGGAAAGCAGATAGTGGAGCGGATTCTGGAGGAAGAATCCAACGGGGCACTTAAAATGACCATTGCCTCTGTACCTGCTTCGCGTTACCTAACTGACATGACTCTTGAGGAAATGTCAAGGGACTGGTTCATGCTCATGCCCAAGCAAAAAGTGGCAGGCTCTCTTTGTATAAGAATGGACCAGGCGATCATGGAAAAGAGCATCATACTGAAAGCGAAC…	2280	2274	2151	1701	1497	1410	759	693	swine	USA	1931
H1N2	A/thick-billed murre/Alaska/236/1976(H1N2)	CY178926.1_CY178925.1_CY178924.1_CY178919.1_CY178922.1_CY178921.1_CY178920.1_CY178923.1	ATGGAGAGAATAAAAGAACTAAGAGATTTAATGTCGCAGTCTCGCACTCGCGAGATACTGACAAAAACCACTGTGGACCATATGGCCATAATCAAGAAATACACATCAGGAAGACAGGAGAAGAATCCTGCTCTCAGAATGAAATGGATGATGGCAATGAAATATCCGATCACAGCAGACAAAAGGATAATGGAGATGATTCCTGAGAGAAATGAACAAGGTCAGACTCTTTGGAGTAAGACAAATGATGCTGGATCAGACAGAGTGATGGTGTCACCTCTAGCTGTGACGTGGTGGAACAGGAATGGACCAACGACAAGTACAGTCCATTATCCAAAAGTCTACAAGACCTATTTTGAAAAGGTTGAAAGGTTAAAACATGGAACCTTTGGTCCAGTC…	ATGGATGTCAATCCGACTTTACTTTTCTTGAAAGTTCCAGCGCAAAATGCCATAAGCACCACATTTCCATATACTGGAGATCCTCCATACAGCCATGGAACGGGAACAGGATACACCATGGATACAGTCAACAGAACACATCAATATTCAGAAAAGGGAAAATGGACAACAAACACTGAAACTGGAGCGCCCCAACTCAACCCAATTGATGGACCATTACCTGAGGATAATGAACCAAGTGGATATGCACAAACAGACTGTGTACTGGAAGCAATGGCTTTCCTTGAAGAATCCCACCCAGGAATCTTTGAAAACTCATGTCTTGAAACGATGGAAGTTGTTCAACAGACAAGGGTGGACAAGCTGACCCAAGGTCGCCAGACCTATGATTGGACATTA…	ATGGAAGACTTTGTGCGACAATGCTTCAATCCAATGATCGTCGAGCTTGCGGAAAAAGCAATGAAAGAATATGGAGAGGATCCAAAAATCGAAACAAACAAGTTCGCTGCAATATGTACACATCTGGAAGTGTGTTTCATGTATTCAGATTTCCACTTCATTGATGAACGAGGTGAATCGATAATTGTTGAGTCTGGTGATCCAAATGCCCTCTTGAAACACCGATTTGAGATAATCGAAGGGAGAGATCGTACGATGGCTTGGACAGTGGTGAACAGCATTTGCAACACAACGGGGGTTGAGAAACCCAAGTTTCTTCCTGATTTGTATGATTACAAAGAGAACCGGTTCATTGAAATTGGAGTGACAAGAAGGGAGGTTCACATATATTACTTGGAA…	ATGGAAGCAAAACTATTTGTACTATTCTGTACATTCACTGTACTGAAAGCTGACACCATCTGTGTGGGATACCATGCAAACAATTCTACAGACACTGTTGACACTGTACTGGAAAAGAATGTGACCGTGACTCACTCAATTAATTTGCTTGAAGACAGCCATAATGGGAAACTCTGCAGCCTAAACGGAATAGCTCCCCTGCAACTAGGGAAATGCAATGTAGCAGGATGGCTTCTTGGCAATCCGGAGTGTGATCTTCTACTGACTGCAAACTCATGGTCATACATAATAGAAACTACAAATTCAGAGAACGGAACATGCTACCCCGGTGAATTCATAGACTATGAAGAATTAAGAGAGCAGCTAAGTTCAGTTTCTTCATTTGAAAAATTTGAAATT…	ATGGCGTCTCAAGGCACCAAACGATCTTATGAACAGATGGAAACTGGTGGGGAACGCCAGAATGCCACTGAAATCAGAGCATCTGTTGGGAGAATGGTTGGTGGAATCGGGAAGTTCTACATACAGATGTGCACTGAACTCAAACTCAGCGACTATGAAGGGAGGCTGATTCAGAACAGCATCACAATAGAGAGAATGGTCCTCTCAGCATTTGATGAAAGGAGGAACAGATATCTGGAAGAGCATCCCAGTGCTGGGAAGGATCCCAAGAAGACTGGAGGCCCAATCTACAGAAGGAGAGATGGAAAATGGGTGAGAGAATTGATCCTGTATGATAAAGAAGAGATCAGAAGGATTTGGCGCCAAGCGAATAACGGAGAAGATGCAACTGCTGGTCTC…	ATGAATCCAAACCAGAAGATAATAACAATTGGCTCCGTCTCTCTAACCATTGCAACAGTATGTTTCCTCATGCAGATTGCCATCCTAGCAACGACTGTGACACTGCATTTCAAGCAAAATGAATGCAGCATCCCCGCGAACAATCAAGTAGTGCCATGTGAGCCAATCATAATAGAGAGGAACATAACAGAAATAGTGTATTTGAATAACACTATCATAGAAAAAGAGATTTGTCCCGAAGTAGTAGAATACAGGAATTGGTCAAAGCCGCAATGTCAAATTACAGGGTTTGCTCCTTTCTCCAAGGACAACTCAATTAGGCTTTCTGCTGGTGGGGACATTTGGGTAACAAGAGAACCTTATGTGTCGTGCGATCCCAGTAAATGTTACCAGTTTGCA…	ATGAGTCTTCTAACCGAGGTCGAAACGTACGTTCTCTCTATCGTCCCGTCAGGCCCCCTCAAAGCCGAGATCGCGCAGAGACTTGAAGATGTCTTTGCAGGAAAGAACACAGATCTCGAGGCTCTCATGGAATGGCTAAAGACAAGACCAATCCTGTCACCTCTGACTAAGGGGATTTTAGGGTTTGTGTTCACGCTCACCGTGCCCAGTGAGCGGGGACTGCAGCGTAGACGCTTTGTCCAAAATGCCCTAAATGGGAATGGAGACCCAAACAATATGGACAGGGCAGTCAAACTATATAGAAAGCTGAAAAGAGAGATAACATTCCATGGAGCTAAGGAGGTTGCACTCAGCTACTCAACCGGTGCACTTGCCAGTTGCATGGGTCTCATATACAAC…	ATGGATTCCAACACTGTGTCAAGCTTTCAGGTAGACTGCTTTCTTTGGCATGTCCGCAAACGATTTGCAGACCAAGAACTGGGTGATGCCCCATTCCTCGACCGGCTTCGCCGAGATCAGAAGTCCCTAAGAGGAAGGGGCAGCACTCTTGGTCTGGACATCGAAACAGCCACTCGTGCGGGAAAGCAGATAGTGGAGCGGATTCTGGAGGAAGAGTCCGATGAGGCACTTAAAATGACTATTGCTTCAGTGCCTGCTTCACGCTACCTGACTGACATGACTCTTGAAGAAATGTCAAGGGACTGGTTCATGCTCATGCCCAAGCAGAAAGTGGCAGGTTCCCTTTGTATCAGAATGGACCAGGCAATAATGGATAAAAACATCATATTGAAAGCAAAC…	2280	2274	2151	1701	1497	1410	759	693	thick-billed murre	Alaska	1976
H1N3	A/mallard/Wisconsin/1092/1982(H1N3)	CY178750.1_CY178749.1_CY178748.1_CY178743.1_CY178746.1_CY178745.1_CY178744.1_CY178747.1	ATGGAGAGAATAAAAGAACTAAGAGATCTAATGTCACAGTCCCGCACCCGCGAGATACTCACCAAAACCACTGTGGACCACATGGCCATAATCAAAAAATACACATCAGGAAGGCAAGAGAAGAACCCTGCACTCAGGATGAAGTGGATGATGGCAATGAAATATCCAATTACAGCAGATAAGAGAATAATGGAAATGATTCCTGAAAGGAATGAACAAGGACAAACCCTCTGGAGCAAGACAAACGATGCCGGCTCAGACCGAGTGATGGTATCACCTCTGGCCGTGACATGGTGGAATAGGAATGGACCAACAACAAGTACAGTTCACTACCCAAAGGTATATAAAACTTATTTCGAAAAAGTCGAAAGGTTGAAACACGGTACCTTTGGCCCCGTC…	ATGGATGTCAATCCGACTTTGCTTTTCTTGAAAGTTCCAGCGCAAAATGCTATAAGCACCACATTCCCATATACTGGAGATCCTCCATACAGCCATGGAACGGGAACAGGATACACCATGGACACAGTCAACAGAACACATCAATATTCAGAAAAGGGGAAATGGACAACAAACACAGAAACTGGAGCACCCCAACTTAACCCAATTGATGGACCATTACCTGAGGATAATGAGCCAAGTGGATATGCACAAACAGACTGTGTCCTGGAAGCGATGGCTTTCCTTGAAGAGTCCCACCCGGGAATCTTTGAAAACTCGTGTCTTGAGACGATGGAAGTTGTTCAACAAACAAGAGTGGACAAACTGACCCAAGGTCGCCAGACCTATGATTGGACATTA…	ATGGAAGACTTTGTGCGACAATGCTTCAATCCAATGATCGTCGAGCTTGCGGAAAAGGCAATGAAAGAATATGGGGAAGATCCGAAAATCGAAACTAACAAATTCGCTGCAATATGCACACACTTGGAAGTCTGTTTCATGTATTCGGATTTCCACTTCATTGACGAACGGGGCGAATCAATAATTGTAGAATCTGGTGATCCAAATGCATTACTGAAGCACCGATTTGAGATAATTGAAGGAAGAGACCGAACAATGGCCTGGACAGTGGTGAATAGCATTTGCAACACCACAGGAGTCGAGAAGCCTAAATTTCTTCCGGATCTGTATGATTACAAGGAAAACCGATTCATTGAAATTGGAGTGACGAGGAGGGAGGTCCACATATACTACCTAGAG…	ATGGAAGCAAAACTATTTGTACTATTCTGTACATTCACTGTACTGAAAGCTGACACCATCTGTGTGGGCTACCATGCAAACAACTCTACAGACACTGTTGACACAGTACTGGAAAAGAATGTGACCGTGACTCACTCAGTGAATTTGCTCGAAGACAGCCATAATGGGAAACTCTGCAGCCTGAACGGGATAGCTCCTCTGCAACTGGGGAAGTGCAATGTGGCGGGATGGCTCCTTGGCAATCCAGAATGTGACCTCCTACTCACTGCGAACTCATGGTCCTACATAATAGAGACTTCCAGTTCGGAAAATGGAACATGCTACCCCGGTGAATTCATAGATTATGAAGAGTTAAGAGAGCAGCTAAGTTCAGTTTCTTCATTTGAAAAGTTTGAAATT…	ATGGCGTCTCAAGGCACCAAACGATCTTATGAACAGATGGAAACTGGTGGGGAACGCCAGAATGCCACTGAAATCAGAGCATCTGTTGGGAGAATGGTTGGTGGAATTGGGAGATTCTACATACAGATGTGCACTGAACTCAAACTCAGTGACTATGAAGGGAGGCTGATCCAAAACAGCATAACAATAGAGAGAATGGTTCTCTCAGCATTTGATGAGAGGAGAAACAAATATCTGGAAGAGCATCCCAGTGCTGGGAAAGACCCTAAAAAGACTGGAGGTCCAATATACAGAAGGAGAGATGGGAAATGGATGAGAGAACTGATCCTGTATGACAAAGAGGAGATCAGAAGGATTTGGCGTCAAGCGAATAATGGAGAAGACGCAACCGCTGGTCTC…	ATGAATCCAAATCAGAAGATAATAACAATCGGGATAGTGAATACCACTCTGTCAACAATAGCCCTTCTCATCGGAGTGGGAAACTTGGTTTTCAACACAGTCATACATGAGAAAATAGGGGACCACCAAACAGTGATTCACCCAACAATAACGACCCCTGCAGTACCGAACTGTAGTGACACTATAATAACATACAATAATACTGTGATAAACAACATAACAACAACAATAATAACTGAAGCGGAAAGGCCTTTCAAGCCTCCACTGCCGCTGTGCCCCTTCAGAGGATTCTTCCCTTTTCACAAGGACAATGCAATACGACTGGGTGAGAACAAGGACGTCATAGTCACAAGGGAGCCTTATGTTAGCTGCGATAATGACAATTGCTGGTCCTTTGCT…	ATGAGTCTTCTAACCGAGGTCGAAACGTACGTTCTCTCTATCGTCCCGTCAGGCCCCCTCAAAGCCGAGATCGCGCAGAGACTTGAAGATGTTTTTGCAGGGAAAAACACCGATCTTGAGGCACTCATGGAATGGCTAAAGACAAGACCAATCCTGTCACCTCTGACTAAGGGGATTTTAGGATTTGTGTTCACGCTCACCGTGCCCAGTGAGCGAGGACTGCAGCGTAGACGCTTTGTCCAGAATGCCCTTAATGGGAATGGAGATCCAAACAATATGGACAGGGCAGTCAAACTGTACAGGAAGCTCAAAAGGGAAATTACATTCCATGGGGCCAAAGAGGTAGCACTCAGTTATTCCACTGGTGCACTCGCCAGTTGCATGGGCCTCATATACAAC…	ATGGATTCCAACACTGTGTCAAGCTTTCAGGTAGACTGCTTTCTTTGGCATGTCCGCAAACGATTTGCAGACCAAGAACTGGGTGATGCCCCATTCCTTGACCGGCTTCGCCGAGATCAGAAATCTCTAAGAGGAAGAGGCAGCACTCTTGGTCTGGACATCGAAACAGCCACTCGTGCTGGAAAGCAGATAGTGGAGAGGATTCTGGAGGAAGAGTCCGACGAGGCACTCAAAATGACTATTGCCTCTGTACCTGCTTCACGCTACCTAACTGACATGACTCTTGAAGAGATGTCAAGAGACTGGTTCATGCTCATGCCCAAGCAAAAAGTAGCAGGCTCCCTCTGTATCAGAATGGACCAGGCGATTATGGATAAGAACATCATACTGAAAGCGAAC…	2280	2274	2151	1701	1497	1410	759	693	mallard	Wisconsin	1982
H1N4	A/ruddy turnstone/Delaware Bay/153/1994(H1N4)	CY136805.1_CY136804.1_CY136803.1_CY136798.1_CY136801.1_CY136800.1_CY136799.1_CY136802.1	ATGGAGAGAATAAAAGAACTAAGAGATCTAATGTCACAGTCCCGCACCCGCGAGATACTCACCAAGACCACTGTGGACCATATGGCCATAATCAAAAAATACACATCGGGAAGACAAGAGAAGAACCCTGCACTCAGAATGAAATGGATGATGGCAATGAAATATCCAATCACAGCAGACAAGAGAATAATGGAAATGATTCCTGAGAGGAATGAACAGGGACAAACCCTATGGAGCAAAACAAATGATGCCGGCTCAGACCGAGTGATGGTATCACCTCTGGCCGTGACATGGTGGAATAGGAATGGACCGACAACAAGCACAGTTCACTACCCGAAGGTATATAAAACTTATTTCGAAAAAGTCGAAAGGTTAAAGCATGGGACCTTTGGCCCCGTC…	ATGGATGTCAATCCGACTTTACTTTTCTTGAAAGTTCCGGCGCAAAATGCCATAAGCACCACATTCCCATATACTGGAGATCCTCCATACAGCCATGGAACGGGAACAGGATACACCATGGACACAGTCAACAGAACACATCAATATTCAGAAAAGGGGAAATGGACAACAAACACAGAAACTGGAGCACCCCAACTTAACCCGATTGACGGACCATTGCCTGAGGATAATGAGCCAAGTGGATATGCACAAACAGACTGTGTCCTGGAAGCAATGGCTTTCCTTGAAGAGTCCCACCCAGGAATCTTTGAAAACTCGTGTCTTGAAACGATGGAAGTTGTTCAGCAAACAAGAGTGGACAAGCTGACCCAAGGTCGCCAGACCTATGATTGGACATTA…	ATGGAAGATTTTGTGCGACAATGCTTCAATCCAATGATCGTCGAGCTTGCGGAAAAGGCAATGAAAGAATATGGGGAAGATCCAAAAATCGAGACAAACAAATTCGCTGCAATATGCACACACTTGGAAGTGTGTTTCATGTATTCAGATTTCCATTTCATTGATGAACGGGGTGAGTCGATAATCGTGGAGTCTGGCGATCCAAATGCACTTCTAAAACACCGATTTGAAATAATCGAAGGGAGAGATCGTACTATGGCCTGGACAGTAGTGAATAGTATTTGCAACACCACAGGAGTTGAAAAACCCAAGTTTCTCCCGGATTTATACGATTACAAAGAGAATCGTTTCATTGAAATTGGAGTGACCAGGAGGGAGGTCCATATATACTATTTAGAA…	ATGGAAGCAAAACTGTTTGTACTATTCTGTACATTCACTGTACTGAAAGCTGACACTATCTGTGTGGGCTACCATGCAAACAACTCTACAGACACTGTTGACACAGTACTGGAAAGGAATGTGACTGTGACTCACTCAGTGAATTTGCTCGAAGACAGTCATAATGGGAAACTCTGCAGCCTGAATGGGGTAGCTCCTTTACAATTGGGGAAGTGCAATGTAGCGGGATGGCTCCTGGGCAACCCAGAATGTGACCTTCTACTCACTGCAAACTCATGGTCCTATATAATAGAGACTTCCAATTCAGAGAACGGGACATGCTATCCCGGTGAATTCATAGATTATGAAGAATTAAGAGAGCAACTGAGTTCAGTTTCTTCATTTGAAAAGTTTGAAATT…	ATGGCGTCTCAAGGCACCAAACGATCTTATGAACAGATGGAAACTGGTGGGGAACGCCAGAATGCCACTGAAATCAGAGCATCTGTTGGGAGAATGGTTGGTGGAATTGGGAGATTCTACATACAGATGTGCACTGAACTCAAACTCAGTGACTATGAAGGGAGGCTGATACAAAACAGCATAACGATAGAGAGAATGGTTCTCTCAGCATTTGATGAGAGGAGAAACAAATATCTGGAAGAACATCCCAGCGCTGGGAAAGACCCCAAAAAGACTGGAGGTCCAATATACAGGAGGAGAGATGGGAAATGGATGAGAGAACTGATCCTGTATGACAAAGAGGAGATCAGAAGGATCTGGCGTCAAGCGAACAATGGAGAAGACGCAACCGCTGGTCTA…	ATGAATCCAAATCAGAAAATCATAACCATCGGCAGTGCTAGTATTATATTGACAACAATAGGCCTGCTCCTCCAAATAACAAGTTTATGCTCAATATGGTTTAGCCATTACAATCAAGTGACACAAACGCATGAACAACCCTGTTCCAACAACACAAAAAATTACTACAATGAAACCTTTGTTAATGTCACCAATGTGCAAAACAACTATACTACAGTAATCGAACCCTCAGTCCCCAATGTGATTCACTACTCTAGTGGAAGAGACTTGTGCCCAACAAAAGGGTGGGCACCTCTGAGTAAGGACAATGGGATTAGAATTGGATCCCGAGGCGAAGTATTTGTCATACGGGAGCCTTTCATATCATGTTCCATTAGTGAATGCAGGACCTTTTTCTTA…	ATGAGTCTTCTAACCGAGGTCGAAACGTACGTTCTCTCTATCATCCCGTCAGGCCCCCTCAAAGCCGAGATCGCACAGAGACTTGAAGATGTCTTTGCAGGGAAGAACACCGATCTTGAGGCACTCATGGAATGGCTAAAGACAAGACCAATCCTGTCACCTCTGACTAAGGGGATTTTAGGATTTGTGTTCACGCTCACCGTGCCCAGTGAGCGAGGACTGCAGCGTAGACGCTTTGTCCAAAATGCCCTTAATGGGAATGGGGATCCAAACAACATGGACAGAGCGGTCAAACTATACAGGAAGCTAAAAAGGGAAATAACATTCCATGGGGCAAAAGAAGTGGCACTCAGTTATTCAACTGGTGCACTTGCCAGTTGCATGGGCCTCATATACAAC…	ATGGATTCCAACACTGTGTCAAGCTTTCAGGTAGACTGCTTTCTTTGGCATGTCCGCAAACGATTTGCAGACCAAGAACTGGGTGACGCCCCATTCCTTGACCGGCTTCGCCGAGATCAAAAATCTCTAAGAGGAAGAGGCAGCACTCTTGGTCTGGACATCGAAACAGCCACTCGTGCTGGAAAGCAGATAGTGGAGAGGATTCTGGAGGAAGAATCCGACGAGGCACTCAAAATGACTATTGCCTCTGTACCCGCTTCACGCTATCTAACTGACATGACTCTTGAAGAGATGTCAAGAGACTGGTTCATGCTCATGCCCAAGCAAAAAGTGGCTGGCTCCCTCTGTATCAGGATGGACCAGGCGATTATGGATAAGAACATCACACTAAAAGCGAAT…	2280	2274	2151	1701	1497	1413	759	693	ruddy turnstone	Delaware Bay	1994
H1N6	A/common murre/Alaska/305/1976(H1N6)	CY178934.1_CY178933.1_CY178932.1_CY178927.1_CY178930.1_CY178929.1_CY178928.1_CY178931.1	ATGGAGAGAATAAAAGAATTAAGAGATCTAATGTCGCAGTCCCGCACTCGCGAGATACTAACAAAAACCACTGTGGACCATATGGCCATAATCAAGAAATACACATCAGGAAGACAAGAGAAGAACCCTGCTCTCAGAATGAAATGGATGATGGCAATGAAATATCCAATCACAGCAGACAAGAGAATAATGGAGATGATTCCTGAAAGGAATGAACAAGGGCAGACTCTTTGGAGCAAGACAAATGATGCTGGATCGGACAGGGTGATGGTGTCCCCCCTAGCTGTAACTTGGTGGAACAGGAATGGGCCGACAACAAGTACAGTCCATTATCCAAAGGTTTACAAAACATACTTTGAGAAGGTTGAAAGGTTAAAACATGGAACCTTCGGTCCCGTT…	ATGGATGTCAATCCGACTTTACTTTTCTTGAAAGTTCCAGCGCAAAATGCCATAAGCACCACATTTCCATATACTGGAGATCCTCCATACAGCCATGGAACGGGAACAGGATACACCATGGATACAGTCAACAGAACACATCAATATTCAGAAAAGGGAAAATGGACAACAAACACAGAAACTGGAGCGCCCCAACTCAACCCAATTGATGGACCATTACCTGAGGATAATGAACCAAGTGGATATGCACAAACAGACTGCGTACTGGAAGCAATGGCTTTCCTTGAAGAATCCCACCCTGGAATTTTTGAAAACTCATGTCTTGAAACGATGGAAGTTGTTCAACAAACAAGGGTGGACAAGCTGACCCAAGGTCGCCAGACCTATGATTGGACATTA…	ATGGAAGACTTTGTGCGACAATGCTTCAATCCAATGATCGTCGAGCTTGCGGAAAAAGCAATGAAAGAATATGGAGAAGATCCAAAAATCGAAACAAACAAGTTCGCTGCGATATGTACACATCTGGAAGTGTGTTTCATGTATTCAGATTTCCACTTCATTGATGAACGAGGTGAATCGATAATTGTTGAGTCTGGTGATCCAAATGCACTCTTGAAACACCGATTTGAGATAATCGAAGGGAGAGATCGTACGATGGCTTGGACAGTGGTGAACAGCATTTGCAACACAACGGGGGTTGAGAAACCCAAGTTTCTTCCTGATTTGTATGATTACAAAGAGAACCGGTTCATTGAAATTGGAGTGACAAGAAGGGAGGTTCACATATATTACTTGGAA…	ATGGAAGCAAAACTATTTGTACTATTCTGTACATTCACTGTACTGAAAGCTGACACCATCTGTGTGGGATACCATGCAAACAATTCTACAGACACTGTTGACACTGTACTGGAAAAGAATGTGACCGTGACTCACTCAATTAATTTGCTTGAAGACAGCCATAATGGGAAACTCTGCAGCCTAAACGGAATAGCTCCCCTGCAACTAGGGAAATGCAATGTAGCAGGATGGCTTCTTGGCAATCCGGAGTGTGATCTTCTACTGACTGCAAGCTCATGGTCATACATAATAGAAACTACAAATTCAGAGAACGGAACATGCTACCCCGGTGAATTCATAGACTATGAAGAATTAAGAGAGCAGCTAAGTTCAGTTTCTTCATTTGAAAAATTTGTAATT…	ATGGCGTCTCAAGGCACCAAACGATCTTATGAGCAAATGGAAACTGGTGGGGAACGCCAGAATGCCACTGAAATCAGAGCATCTGTTGGGAGAATGGTTGGTGGAATCGGGAGGTTCTACATACAGATGTGCACTGAACTCAAACTCAGCGACTATGAAGGGAGGCTGATTCAGAACAGCATCACAATAGAGAGAATGGTCCTCTCAGCATTTGATGAAAGGAGGAACAAATATCTGGAAGAGCATCCCAGTGCTGGGAAGGATCCTAAGAAGACTGGAGGCCCAATCTACAGAAGGAGAGATGGAAAATGGGTGAGAGAATTGATCCTGTATGATAAAGAAGAGATCAGAAGGATTTGGCGCCAAGCGAATAACGGAGAAGACGCAACTGCTGGTCTC…	ATGAATCCAAATCAGAAGATAATATGCATTTCAGCCACAGGAATGACACTATCGGTAGTAAGCCTGCTAATAGGAATTGCCAATTTAGGCCTAAACATCGGACTCCATTATAAGGTGGGTGATACACCAGATGTGAACATTCCAAACGTGAACGGGACCAATTCAACAACAATAATAATCAACAATGATACTCAGAATAATTACACAAATATCACTAACATTGTATTGAACAAAAAAGAGGAGAGGGCATTTCTAAACCTAACTAAGCCTTTATGCGAAGTAAACTCATGGCACATTCTGTCAAAAGACAACGCAATAAGGATAGGAGAGGACGCCCATATACTAGTTACAAGGGAGCCCTACTTGTCCTGCGATCCACAAGGCTGCAGGATGTTTGCC…	ATGAGTCTTCTAACCGAGGTCGAAACGTACGTTCTCTCTATCGTTCCGTCAGGCCCCCTCAAAGCCGAGATCGCGCAGAGACTTGAAGATGTCTTTGCAGGGAAAAACACAGATCTCGAGGCTCTCATGGAATGGCTAAAGACAAGACCAATCCTGTCACCTTTGACTAAGGGAATTTTAGGGTTTGTGTTCACGCTCACCGTGCCCAGTGAGCGAGGACTGCAGCGTAGACGTTTTGTTCAGAATGCCCTAAATGGGAATGGAGACCCAAACAACATGGACAGGGCAGTCAAACTATACAGGAAGCTGAAAAGAGAGATAACATTCCATGGAGCTAAGGAGGTTGCACTCAGCTACTCAACCGGTGCACTTGCCAGTTGCATGGGTCTCATATACAAC…	ATGGATTCCAACACTGTGTCAAGCTTTCAGGTAGACTGCTTTCTTTGGCACGTCCGCAAAAGATTTGCAGACCAAGAACTGGGTGATGCCCCATTCCTCGATCGGCTTCGCCGAGATCAGAAGTCCCTAAGAGGAAGAGGCAGCACTCTTGGTCTGGACATCGAAACAGCCACCCGTGCTGGAAAGCAAATAGTGGAGCGGATTCTGGAGGAAGAATCCGATGAGGCACTTAGAATGACTATTGCCTCTGTTCCTGCTTCACGCTACCTAACTGACATGACTCTTGAAGAAATGTCAAGAGACTGGTTCATGCTCATGCCCAAGCAGAAAGTAGCAGGCTCACTCTGTATCAGAATGGACCAGGCAATAATGGATAAGAACATCATACTGAAAGCAAAC…	2280	2274	2151	1701	1497	1413	759	693	common murre	Alaska	1976
H1N7	A/shorebird/Delaware Bay/226/2009(H1N7)	CY137817.1_CY137816.1_CY137815.1_CY137810.1_CY137813.1_CY137812.1_CY137811.1_CY137814.1	ATGGAGAGAATAAAAGAACTAAGAGATCTAATGTCACAGTCCCGCACTCGCGAGATACTCACCAAAACCACTGTGGACCACATGGCCATAATCAAAAAGTACACGTCAGGAAGGCAAGAAAAGAATCCTGCACTCAGGATGAAGTGGATGATGGCAATGAAATATCCAATTACAGCAGACAAGAGAATAATGGAAATGATTCCTGAAAGGAATGAACAGGGACAAACCCTTTGGAGCAAAACAAATGATGCCGGCTCGGACAGAGTGATGGTATCACCTCTGGCTGTGACATGGTGGAATAGGAATGGACCAACAACTAGTACAGTTCATTATCCAAAGGTATATAAAACTTATTTCGAAAAAGTCGAAAGGTTGAAACACGGGACCTTTGGCCCTGTT…	ATGGATGTCAATCCGACTTTACTTTTCTTGAAAGTTCCAGCGCAAAATGCCATAAGCACCACATTCCCATATACTGGAGATCCTCCATACAGCCATGGAACGGGAACAGGATACACAATGGACACAGTCAACAGGACGCATCAATACTCAGAAAAGGGGAAGTGGACAACGAATACAGAGACTGGGGCACCCCAACTTAACCCGATTGATGGACCACTGCCTGAGGACAACGAGCCAAGTGGATATGCACAAACAGACTGTGTCCTCGAAGCAATGGCTTTCCTTGAAGAGTCCCACCCGGGAATCTTTGAAAACTCTTGTCTTGAGACGATGGAAGTTGTCCAACAAACAAGAGTGGACAAACTGACCCAAGGTCGTCAGACCTATGATTGGACATTA…	ATGGAAGACTTTGTGCGACAATGCTTCAATCCAATGATCGTCGAGCTTGCGGAAAAGGCAATGAAAGAGTATGGGGAAGATCCGAAAATTGAAACTAACAAGTTCGCTGCAATATGCACACACTTAGAAGTCTGTTTCATGTATTCGGATTTTCATTTCATCGATGAACGGGGTGAATCAGTAATTGTAGAATCTGGTGATCCAAATGCATTACTGAAGCACCGATTCGAGATAATCGAAGGAAGAGATCGAACCATGGCCTGGACAGTGGTGAATAGTATCTGCAACACCACGGGGGTAGAGAAGCCTAAATTTCTTCCGGATTTGTATGATTACAAGGAGAACCGATTCATTGAAATTGGAGTGACACGGAGAGAGGTTCACATATACTACCTAGAA…	ATGGAAGCAAAACTGTTTGTACTATTCTGCACATTCACTGTACTGAAAGCCGACACCATCTGTGTAGGCTACCATGCAAACAACTCTACAGACACTGTTGACACAGTACTGGAAAAGAACGTAACTGTGACTCACTCAGTGAATTTGCTCGAAGACAACCATAACGGGAAGCTCTGCAGACTGAATGGAATAGCTCCCTTACAATTGGGGAAGTGTAATGTGGCGGGATGGCTCCTGGGCAATCCAGAGTGTGACCTTCTACTCACTGCAAACTCATGGTCCTATATAATAGAGACGTCCAATTCAGAGAACGGGACATGCTATCCCGGTGAGTTCATAGATTATGAGGAATTAAGGGAGCAACTGAGTTCAGTTTCTTCTTTTGAAAAGTTCCAAATT…	ATGGCGTCTCAAGGCACCAAACGATCCTATGAACAAATGGAAACTGGTGGGGAGCGCCAGAATGCCACTGAAATCAGAGCATCTGTTGGGAGAATGGTTGGTGGAATCGGAAGATTCTACATACAGATGTGCACTGAACTCAAACTCAGTGATTACGAAGGGAGACTAATCCAAAACAGCATAACCATAGAGAGAATGGTTCTCTCTGCATTTGATGAGAGAAGAAACAAATACCTGGAGGAGCATCCCAGTGCTGGGAAAGACCCCAAAAAGACTGGAGGTCCAATATACAGGAGGAGAGATGGGAAATGGATGAGAGAATTAATCCTGTATGACAAAGAAGAGATCAGAAGAATTTGGCGTCAAGCGAATAATGGAGAAGACGCAACCGCTGGTCTC…	ATGAATCCTAATCAAAAATTATTCGCACTCTCTGGGGTGGCCATAGCACTGAGTATCCTCAACCTACTAATAGGAATATCCAATGTGGGACTGAATGTCTCACTACACCTAAAGGGAAGCAGTGACCAGGATAAAAATTGGACATGCACGAGTGTAACACAAAACAATACGACTTTAATTGAAAACACATATGTCAACAATACTACTGTCATCAATAAGGAAACAGGGACTGCAAAACCAAATTATCTAATGCTGAACAAGAGCTTATGCAAAGTTGAAGGATGGGTAGTGGTGGCCAAGGACAATGCCATAAGATTCGGTGAAAGTGAACAAATAATAGTGACAAGAGAGCCGTATGTGTCATGTGATCCATTAGGATGTAAGATGTACGCGCTGCAT…	ATGAGTCTTCTAACCGAGGTCGAAACGTATGTTCTCTCTATCGTCCCGTCAGGCCCCCTCAAAGCCGAGATCGCGCAGAGACTTGAAGATGTGTTTGCAGGGAAAAACACCGATCTTGAGGCGCTCATGGAATGGCTAAAGACAAGACCAATCCTGTCACCTCTGACTAAGGGGATTTTAGGATTTGTGTTCACGCTCACCGTGCCCAGTGAGCGAGGACTGCAGCGTAGACGCTTTGTCCAAAATGCCCTTAATGGGAATGGGGATCCAAACAACATGGACAGAGCGGTCAAGCTGTACAGGAAGCTTAAAAGAGAAATAACGTTCCATGGGGCGAAAGAAGTGGCACTCAGCTATTCAACTGGTGCACTTGCCAGCTGCATGGGCCTCATATACAAC…	ATGGATTCCAACACTGTGTCAAGCTTTCAGGTAGACTGCTTTCTTTGGCATGTCCGCAAACGATTTGCAGACCAAGAACTGGGTGATGCCCCATTCCTTGACCGGCTTCGCCGAGACCAAAAGTCTCTAAGAGGAAGAGGCAGCACTCTTGGTCTGGACATCGAAACAGCCACTCGCGCTGGAAAGCAGATAGTGGAGAGGATTCTGGAGGAAGAATCCGACGAGGCACTCAAAATGACTATTGCCTCTATACCTGCTTCACGCTACCTAACTGACATGACTCTTGAAGAGATGTCAAGAGACTGGTTCATGCTCATGCCCAAACAAAAAGTGGCAGGTTCCCTCTGTATCAGAATGGACCAGGCGATCATGGATAAGAACATCACACTGAAAGCGAAT…	2280	2274	2151	1701	1497	1413	759	693	shorebird	Delaware Bay	2009
H1N8	A/red knot/Delaware Bay/240/1994(H1N8)	CY136863.1_CY136862.1_CY136861.1_CY136856.1_CY136859.1_CY136858.1_CY136857.1_CY136860.1	ATGGAGAGAATAAAAGAACTAAGAGATCTAATGTCACAGTCCCGCACCCGCGAGATACTCACCAAGACCACTGTGGACCATATGGCCATAATCAAAAAATACACATCGGGAAGACAAGAGAAGAACCCTGCACTCAGAATGAAATGGATGATGGCAATGAAATATCCAATCACAGCAGACAAGAGAATAATGGAAATGATTCCTGAGAGGAATGAACAGGGACAAACCCTATGGAGCAAAACAAATGATGCCGGCTCAGACCGAGTGATGGTATCACCTCTGGCCGTGACATGGTGGAATAGGAATGGACCGACAACAAGCACAGTTCACTACCCGAAGGTATATAAAACTTATTTCGAAAAAGTCGAAAGGTTAAAGCATGGGACCTTTGGCCCCGTC…	ATGGATGTCAATCCGACTTTACTTTTCTTGAAAGTTCCAGCGCAGAATGCCATAAGCACCACATTCCCATATACTGGAGACCCTCCATACAGCCATGGAACGGGAACAGGATACACCATGGACACAGTCAACAGAACACATCAATATTCGGAAAAGGGGAAATGGACAACAAACACAGAGACTGGAGCACCCCAACTTAACCCAATTGATGGACCACTGCCTGAGGACAATGAGCCAAGTGGATATGCACAAACAGACTGTGTCCTGGAAGCAATGGCTTTCCTTGAAGAGTCCCACCCAGGAATCTTTGAAAACTCGTGTCTTGAAACGATGGAAGTTGTCCAACAAACAAGAGTGGACAAACTGACCCAAGGTCGTCAAACCTATGATTGGACATTA…	ATGGAAGACTTTGTGCGACAATGCTTCAATCCAATGATCGTCGAGCTTGCGGAAAAGGCAATGAAAGAATATGGGGAGGATCCGAAAATCGAAACTAACAAATTTGCTGCAATATGCACACACCTGGAAGTCTGCTTCATGTATTCGGATTTCCACTTCATTGACGAACGGGGCGAATCAATAATTGTAGAATCTGGTGATCCAAACGCATTACTGAAGCATCGATTTGAGATAATTGAAGGAAGAGACCGAACAATGGCCTGGACAGTAGTGAATAGTATCTGCAACACCACAGGGGTCGAGAAGCCTAAATTTCTTCCGGATCTGTATGATTACAAGGAAGATCGATTCATTGAAATTGGAGTGACACGGAGGGAGGTTCACATATACTATCTAGAG…	ATGGAAGCAAAACTGTTTGTACTATTCTGTACATTCACTGTACTGAAAGCTGACACTATCTGTGTGGGCTACCATGCAAACAACTCTACAGACACTGTTGACACAGTACTAGAAAGGAATGTGACTGTGACTCACTCAGTGAATTTGCTCGAAGACAGTCATAATGGGAAACTCTGCAGCCTGAATGGGGTAGCTCCTTTACAATTGGGGAAGTGCAATGTAGCGGGATGGCTCCTGGGCAACCCAGAATGTGACCTTCTACTCACTGCAAACTCATGGTCCTATATAATAGAGACTTCCAATTCAGAGAACGGGACATGCTATCCCGGTGAATTCATAGATTATGAAGAATTAAGAGAGCAACTGAGTTCAGTTTCTTCATTTGAAAAGTTTGAAATT…	ATGGCGTCTCAAGGCACCAAACGATCTTATGAGCAGATGGAAACTGGTGGGGAACGCCAGAATGCCACTGAAATCAGAGCATCTGTTGGGAGAATGGTTGGTGGAATTGGGAGATTTTACATACAAATGTGCACTGAACTCAAACTCAGTGACTACGAAGGGAGACTGATCCAAAACAGCATAACAATAGAGAGAATGGTTCTCTCAGCATTTGATGAGAGGAGAAACAAATATCTGGAAGAGCATCCCAGTGCCGGGAAAGACCCCAAGAAGACTGGAGGTCCAATCTACAGAAGGAGGGATGGAAAATGGATGAGAGAATTAATCCTATATGACAAAGAAGAAATCAGAAGGATTTGGCGTCAAGCGAATAATGGAGAAGACGCAACTGCCGGTCTC…	ATGAATCCAAATCAGAAAATAATAACCATTGGATCAGTATCCTTAGGATTGGTAGTCCTTAATATTCTCCTGCATATAGTTAGTATTACAATAACAGTGTTGGTTCTCCATGGAAATGGAAATAATGGGAGATGCAATGAAACAGTCATCAGAGAATACAATGAGACAGTAAGGATTGAAAGAATAACACAATGGCACAATACCAACGTCATTGAGTATCTAGAGAGACCAGAGAGTGATCATTTCATGAACAATACAGAATCATTATGTGATGCTAAGGGTTTTGCACCCTTTTCCAAAGACAACGGAATAAGAATTGGGTCGAGGGGTCATGTTTTCGTTATAAGGGAACCATTTGTTTCTTGCTCACCAACAGGATGCAGGACGTTCTTTCTTACT…	ATGAGTCTTCTAACCGAGGTCGAAACGTACGTTCTCTCTATCGTCCCGTCAGGCCCCCTCAAAGCCGAAATCGCGCAGAGACTTGAAGATGTCTTTGCAGGGAAGAACACCGATCTTGAGGCGCTCATGGAATGGCTAAAGACAAGACCAATCCTGTCACCTCTGACTAAGGGGATTTTAGGATTTGTATTCACGCTCACCGTGCCCAGTGAGCGAGGACTGCAGCGTAGACGCTTTGTCCAAAATGCCCTTAATGGGAATGGGGATCCAAACAACATGGACAGAGCAGTCAAACTGTACAGGAAGCTAAAAAGGGAAATAACATTCCATGGGGCCAAAGAAGTGGCACTTAGTTATTCAACTGGTGCACTTGCCAGTTGCATGGGCCTCATATACAAC…	ATGGACTCCAACACGATAACCTCGTTTCAGGTAGATTGCTATTTATGGCACATAAGAAAGCTGCTCAGCATGAGAGACATGTGTGATGCTCCCTTTGATGATAGACTCAGAAGAGATCAAAAGGCATTAAAGGGAAGAGGCAGCACACTTGGACTCGACCTGCGAGTGGCCACAATGGAAGGCAAAAAGATTGTTGAAGACATCCTAAAGAGTGAGCCGGATGAAAATCTCAAAATTGCAATTGCATCCAGCCCTGCTCCTCGGTACATTACCGATATGAGCATAGAGGAAATAAGCAGGGAATGGTACATGCTCATGCCAAGACAGAAAATAACAGGGGGTCTGATGGTGAAAATGGATCAGGCCATCATGGACAAGAGGATAATACTCAAGGCAAAC…	2280	2274	2151	1701	1497	1413	759	693	red knot	Delaware Bay	1994
H1N9	A/thick-billed murre/Alaska/146/1976(H1N9)	CY178910.1_CY178909.1_CY178908.1_CY178903.1_CY178906.1_CY178905.1_CY178904.1_CY178907.1	ATGGAGAGAATAAAAGAACTAAGAGATTTAATGTCACAGTCTCGCACTCGCGAGATACTGACAAAAACCACTGTAGACCATATGGCCATAATCAAGAAGTACACATCAGGAAGGCAGGAGAAGAACCCTGCCCTCAGAATGAAATGGATGATGGCAATGAAGTACCCAATCACGGCAGACAAGAGGATAATGGAGATGATTCCTGAAAGAAATGAACAAGGACAAACGCTTTGGAGTAAGACAAATGATGCAGGATCAGACAGGGTAATGGTATCACCTCTAGCTGTAACATGGTGGAACAGGAATGGACCGACAACAAGTACAGTCCATTATCCAAAGGTCTACAAAACCTACTTTGAAAAGGTTGAAAGGTTAAAGCATGGAACCTTTGGTCCCGTC…	ATGGATGTCAATCCGACTTTACTTTTCTTGAAAGTTCCAGCGCAAAATGCCATAAGCACCACATTCCCATATACTGGAGATCCTCCATACAGCCATGGAACGGGGACAGGATACACCATGGACACAGTCAACAGAACACATCAATATTCAGAAAAGGGGAAATGGACAACAAACACAGAAACTGGAGCGCCTCAACTTAACCCAATTGATGGACCATTACCTGAGGATAATGAGCCAAGTGGATATGCACAAACAGACTGTGTCCTGGAAGCAATGGCTTTCCTTGAAGAATCCCACCCAGGAATCTTTGAAAACTCGTGTCTTGAAACAATGGAAGTTGTTCAACAAACAAGAGTGGACAAGCTGACCCAAGGCCGCCAGACCTATGATTGGACATTA…	ATGGAAGACTTTGTGCGACAATGCTTCAATCCAATGATCGTCGAGCTTGCGGAAAAAGCAATGAAAGAATATGGAGAAGATCCAAAAATCGAAACAAACAAGTTCGCTGCGATATGTACACATCTGGAAGTGTGTTTCATGTATTCAGATTTCCACTTCATTGATGAACGAGGTGAATCGATAATTGTTGAGTCTGGTGATCCAAATGCACTCTTGAAACACCGATTTGAGATAATCGAAGGGAGAGATCGTACGATGGCTTGGACAGTGGTGAACAGCATTTGCAACACAACGGGGGTTGAGAAACCCAAGTTTCTTCCTGATTTGTATGATTACAAAGAGAACCGGTTCATTGAAATTGGAGTGACAAGAAGGGAGGTTCACATATATTACTTGGAA…	ATGGAAGCAAAACTATTTGTACTATTCTGTACATTCACTGTACTGAAAGCTGACACCATCTGTGTGGGATACCATGCAAACAATTCTACAGACACTGTTGACACTGTACTGGAAAAGAATGTGACCGTGACTCACTCAATTAATTTGCTTGAAGACAGCCATAATGGGAAACTCTGCAGCCTAAACGGAATAGCTCCCCTGCAACTAGGGAAATGCAATGTAGCAGGATGGCTTCTTGGCAATCCGGAGTGTGATCTTCTACTGACTGCAAACTCATGGTCATACATAATAGAAACTACAAATTCAGAGAACGGAACATGCTACCCCGGTGAATTCATAGACTATGAAGAATTAAGAGAGCAGCTAAGTTCAGTTTCTTCATTTGAAAAATTTGAAATT…	ATGGCGTCTCAAGGCACCAAACGATCTTATGAACAGATGGAAACTGGTGGGGAACGCCAGAATGCCACTGAAATCAGAGCATCTGTTGGGAGAATGGTTGGTGGAATCGGGAGGTTCTACATACAGATGTGCACTGAACTCAAACTCAGCGACTATGAAGGGAGGCTGATCCAGAACAGCATCACAATAGAGAGAATGGTTCTCTCAGCATTTGATGAAAGGAGAAACAAATATCTGGAAGAGCACCCCAGTGCTGGGAAGGATCCTAAGAAGACTGGAGGTCCAATCTACAGGAGGAGAGATGGAAAATGGGTGAGAGAATTGATCCTGTATGATAAAGAAGAGATCAGAAGAATTTGGCGTCAAGCGAATAATGGAGAAGACGCAACTGCTGGTCTC…	ATGAATCCAAATCAGAAGATTCTATGCACTTCTGCCATCGCTATTGTAATAGGCACAATTGCAGTGCTTATAGGAATAGCGAACTTAGGATTGAACATAGGACTACATCTGAAACCGAGCTGCAATTGCTCACACTCACAACCTGAAGCAACCAATGCAAGCCAAACCATAATAAACAACTATTATAATGACACAAACATCACCCAGATAAGTAATACCAACATTCAAGTAGAGGAGAGAGCAATTAGAGACTTCAATAACTTGACCAAAGGGCTCTGTACTATAAATTCATGGCACATATATGGGAAAGACAATGCTATAAGAATTGGGGAGGACTCAGATGTTTTAGTCACAAGGGAACCCTATGTCTCCTGTGGCCCAGATGAGTGCAGGTTCTAT…	ATGAGTCTTCTAACCGAGGTCGAAACGTACGTTCTCTCTATCGTCCCGTCAGGCCCCCTCAAAGCCGAGATCGCGCAGAGACTTGAAGATGTCTTTGCAGGGAAAAACACCGATCTTGAGGCACTCATGGAATGGCTAAAGACAAGACCAATCCTGTCACCTCTGACTAAAGGGATTTTAGGATTTGTGTTCACGCTCACCGTGCCCAGTGAGCGAGGACTGCAGCGTAGACGATTTGTCCAGAATGCTCTTAATGGGAATGGGGATCCAAACAACATGGACAGGGCAGTCAAACTGTACAGGAAGCTCAAAAGAGAAATTACATTCCATGGGGCCAAAGAAGTAGCACTCAGTTATTCCACTGGTGCACTTGCCAGTTGCATGGGCCTCATATACAAC…	ATGGATTCCAACACTGTGTCAAGCTTTCAGGTAGACTGCTTTCTTTGGCATGTCCGCAAACGATTTGCAGACCAAGAACTGGGTGATGCCCCATTCCTCGACCGGCTTCGCCGAGATCAGAAGTCTCTAAGAGGAAGGGGCAGCACTCTTGGTCTGGACATCGAAACAGCCACTCGTGCGGGAAAGCAGATAGTGGAGCGGATTCTGGAGGAAGAGTCCGATGAGGCACTTAAAATGACTATTGCTTCAGTGCCTGCTTCACGCTACCTGACTGACATGACTCTTGAAGAAATGTCAAGGGACTGGTTCATGCTCATGCCCAAGCAGAAAGTGGCAGGTTCCCTTTGTATCAGAATGGACCAGGCAATAATGGATAAAAACATCATATTGAAAGCAAAC…	2280	2274	2151	1701	1497	1413	759	693	thick-billed murre	Alaska	1976
H2N1	A/mallard/Stralsund/41-6/1981(H2N1)	CY117098.1_CY117097.1_CY117096.1_CY117091.1_CY117094.1_CY117093.1_CY117092.1_CY117095.1	ATGGAGAGAATAAAAGAACTAAGGGATTTGATGTCACAGTCTCGCACTCGCGAGATACTGACAAAAACCACTGTGGACCATATGGCCATAATCAAAAAGTACACATCAGGAAGACAGGAGAAGAATCCTGCTCTCAGAATGAAATGGATGATGGCAATGAAATATCCGATTACGGCAGACAAAAGAATAATGGAGATGATTCCTGAAAGAAATGAGCAAGGTCAGACTCTTTGGAGCAAGACAAATGATGCTGGATCGGACAGAGTGATGGTATCACCTCTGGCTGTGACGTGGTGGAACAGAAATGGACCAACAACAAGTACAGTCCATTATCCAAAGGTCTATAAAACCTACTTTGAAAAGGTTGAAAGGTTAAAACATGGAACCTTTGGTCCTGTC…	ATGGATGTCAATCCGACTTTACTTTTCTTGAAAGTGCCAGCGCAAAATGCTATAAGTACTACATTCCCTTATACTGGAGATCCTCCATACAGCCATGGAACAGGAACAGGATATACCATGGACACAGTCAACAGAACACACCAATACTCAGAAAAGGGAAAATGGACAACAAACACAGAGACTGGAGCACCCCAGCTTAACCCGATTGATGGACCACTACCAGAGGACAATGAGCCAAGCGGATATGCACAAACAGATTGTGTCTTGGAGGCAATGGCTTTCCTTGAAGAATCCCACCCAGGGATCTTTGAAAACTCGTGTCTTGAAACGATGGAAGTTGTTCAGCAAACAAGGGTGGACAAACTGACCCAAGGCCGCCAGACCTATGACTGGACATTG…	ATGGAAGACTTTGTGCGACAATGCTTCAATCCAATGATCGTCGAGCTTGCGGAAAAGGCAATGAAAGAATATGGGGAAGATCCGAAAATCGAAACGAACAAATTTGCTGCAATATGCACACACTTAGAAGTCTGTTTCATGTATTCGGATTTCCACTTTATTGACGAACGGGGCGAATCAATAATTGTAGAATCTGGCGATCCGAATGCATTATTGAAACACCGATTTGAAATAATTGAAGGGAGAGACCGAACGATGGCCTGGACAGTAGTGAATAGCATCTGCAACACCACAGGAGTCGAGAAGCCTAAATTTCTCCCGGATTTGTATGATTACAAGGAGAACCGATTCATTGAAATTGGAGTGACACGGAGGGAAGTCCACATATACTATCTAGAA…	ATGGCCCTCATTTATCTAATTCTTCTGTTCACAGCAGTGAGAGGGGACCAGATATGCATTGGATACCATTCCAACAATTCCACAGAAAAGGTTGACACAATTCTAGAGAGAAATGTCACTGTGACTCACGCTCAGGACATTCTTGAGAAGACTCACAATGGAAAGTTATGCAAATTGAATGGAATCCCTCCACTTGAATTAGGAGATTGCAGCATTGCCGGATGGCTCCTTGGAAATCCAGAATGTGATAGACTTTTAACTGTGCCAGAATGGTCATATATAATGGAAAAAGAAAATCCAAGGAATGGTTTGTGCTACCCAGGCAGTTTCAATGATTATGAAGAGTTGAAACATCTCCTCAGCAGCGTGACACATTTCGAGAAAGTAAAGATTCTGCCC…	ATGGCGTCTCAAGGCACCAAACGATCTTATGAACAGATGGAAACTGGTGGAGAACGCCAGAATGCTACTGAGATCAGAGCATCTGTTGGAAGAATGGTTGGTGGAATTGGGAGGTTTTACATACAGATGTGCACTGAACTCAAACTCAGCGACTATGAAGGGAGGCTGATCCAGAACAGCATAACAATAGAGAGAATGGTACTCTCTGCATTTGATGAAAGGAGGAACAAATACCTGGAAGAACATCCCAGTGCGGGGAAGGACCCGAAGAAAACTGGAGGTCCAATCTACCGAAGGAGGGACGGGAAATGGATGAGAGAGCTGATTCTGTATGACAAAGAGGAGATCAGGAGGATTTGGCGTCAAGCGAACAATGGAGAAGACGCAACTGCTGGTCTC…	ATGAATCCAAATCAAAAGATAATAACCATTGGGTCAATCTGTATGGTAGTTGGAATAATCAGCTTGATATTGCAAATTGGAAATATAATCTCAATCTGGGTTAGCCATTCAATTCAGACTGGGAACCAAAACCAACCTGAACCATGCAATCAAAGCATCATTACTTACGAAAACAATACTTGGGTGAACCAAACATATGTTAACATCAGCAATACCAATTTTGCCGCAGAACAAGCTGTAGCTTCAGTGGCATTAGCGGGCAATTCCTCTCTCTGCCCTATTAGTGGGTGGGCTATATACAGTAAAGACAATGGTATAAGGATTGGTTCCAAAGGGGATGTCTTTGTCATAAGAGAGCCATTCATTTCATGCTCGCATTTGGAATGCAGAACCTTTTTT…	ATGAGTCTTCTAACCGAGGTCGAAACGTACGTTCTCTCTATCGTCCCGTCAGGCCCCCTCAAAGCCGAGATCGCGCAGAGACTTGAAGATGTCTTTGCAGGGAAAAACACAGATCTCGAGGCTCTCATGGAATGGCTAAAGACAAGACCAATCCTGTCACCTCTGACTAAGGGGATTTTAGGATTTGTGTTCACGCTCACCGTGCCCAGTGAGCGAGGACTGCAGCGTAGACGCTTTGTCCAAAATGCCCTAAATGGGAATGGAGACCCAAACAACATGGACAGGGCAGTCAAACTCTACAGGAAGCTGAAAAGAGAGATAACATTCCATGGAGCTAAGGAGGTTGCACTCAGCTATTCAACCGGTGCACTTGCCAGTTGCATGGGTCTCATATACAAC…	ATGGATTCCAACACTGTGTCAAGCTTTCAGGTAGACTGCTTTCTTTGGCATGTCCGCAAACGATTTGCAGACCAAGAAATGGGTGATGCCCCATTCCTCGACCGGCTTCGCAGAGATCAGAAGTCCCTAAGAGGAAGAGGCAGCACTCTTGGTCTGGACATCGAAACAGCCACTCGTGCGGGAAAGCAGATAGTGGAGCGGATTCTGGAAGAAGAATCCGATGAGGCACTTAAGATGACTATTGCTTCTGTGCCTGCTTCACGCTACCTAACTGACATGACTCTTGAAGAAATGTCAAGGGACTGGTTCATGCTCATGCCCAAGCAGAAAGTGGCAGGTTCCCTTTGCATCAGAATGGACCAGGCAATAATGGATAAAAACATCATATTGAAAGCAAAC…	2280	2274	2151	1689	1497	1410	759	693	mallard	Stralsund	1981
H2N2	A/Ann Arbor/23/1957(H2N2)	CY125917.1_CY125916.1_CY125915.1_CY125910.1_CY125913.1_CY125912.1_CY125911.1_CY125914.1	ATGGAAAGAATAAAAGAACTACGGAATCTGATGTCGCAGTCTCGCACTCGCGAGATACTAACAAAAACCACAGTGGACCATATGGCCATAATTAAGAAGTACACATCAGGGAGACAGGAAAAGAACCCGTCACTTAGGATGAAATGGATGATGGCAATGAAATATCCGATTACAGCTGACAAGAGGATAACAGAAATGATTCCTGAGAGAAATGAGCAAGGGCAAACTCTATGGAGTAAAATGAGTGATGCCGGATCGGATAGAGTGATGGTATCACCTCTGGCTGTGACATGGTGGAATAGAAATGGACCAATGACAAGTACGGTTCATTATCCAAAAATCTACAAAACTTATTTTGAGAAAGTCGAAAGGTTAAAACATGGAACCTTTGGCCCTGTC…	ATGGATGTCAATCCGACCTTACTTTTCTTGAAAGTTCCAGCGCAAAATGCCATAAGTACTACATTCCCTTATACTGGAGATCCTCCATACAGCCATGGAACAGGAACAGGATACACCATGGACACAGTCAACAGAACACATCAATATTCAGAAAAGGGGAAGTGGACAACAAACACGGAAACTGGAGCGCCCCAACTTAACCCAATTGATGGACCACTACCTGAGGACAATGAACCAAGTGGATATGCACAAACAGACTGCGTCCTGGAAGCAATGGCTTTCCTTGAAGAATCCCACCCAGGAATCTTTGAAAACTCGTGTCTTGAAACGATGGAAGTTATTCAACAAACAAGAGTGGACAAACTGACCCAAGGTCGTCAGACCTATGATTGGACATTG…	ATGGAAGATTTTGTGCGACAATGCTTCAATCCGATGATTGTCGAGCTTGCGGAAAAGGCAATGAAAGAGTATGGAGAGGATCTGAAAATCGAAACAAACAAATTTGCAGCAATATGCACTCACTTGGAAGTATGCTTCATGTATTCAGATTTTCATTTCATCAATGAGCAAGGCGAGTCAATAATAGTAGAGCTTGATGATCCAAATGCACTTTTGAAGCACAGATTTGAAATAATAGAGGGAAGAGATCGCACAATGGCCTGGACAGTAGTAAACAGTATTTGCAACACTACAGGAGCTGAGAAACCGAAGTTTCTGCCAGATTTGTATGATTACAAGGAGAATAGATTCATCGAGATTGGAGTGACAAGGAGGGAAGTCCACATATACTATCTTGAA…	ATGGCCATCATTTATCTCATTCTCCTGTTCACAGCAGTGAGAGGGGACCAAATATGCATTGGATACCATGCCAATAATTCCACAGAGAAGGTCGACACAATTCTAGAGCGGAACGTCACTGTGACTCATGCCAAGGACATTCTTGAGAAGACCCATAACGGAAAGTTATGCAAACTAAACGGAATCCCTCCACTTGAACTAGGGGACTGTAGCATTGCCGGATGGCTCCTTGGAAATCCAGAATGTGATAGGCTTCTAAGTGTGCCAGAATGGTCCTATATAATGGAGAAAGAAAACCCGAGAGACGGTTTGTGTTATCCAGGCAGCTTCAATGATTATGAAGAATTGAAACATCTCCTCAGCAGCGTGAAACATTTCGAGAAAGTAAAGATTCTGCCC…	ATGGCGTCCCAAGGCACCAAACGGTCTTATGAACAGATGGAAACTGATGGGGAACGCCAGAATGCAACTGAAATCAGAGCATCCGTCGGGAAGATGATTGATGGAATTGGACGATTCTACATCCAAATGTGCACCGAACTTAAACTCAGTGATTATGAGGGGCGGCTGATCCAGAACAGCTTAACAATAGAGAGAATGGTGCTCTCTGCTTTTGACGAGAGGAGGAATAAATATCTGGAAGAACATCCCAGCGCGGGGAAGGATCCTAAGAAAACTGGAGGACCCATATACAAGAGAGTAGGTGGAAAGTGGATGAGGGAACTCGTCCTTTATGACAAAGAAGAAATAAGGCGAATCTGGCGCCAAGCTAATAATGGTGATGATGCAACAGCTGGTCTG…	ATGAATCCAAATCAAAAGATAATAACAATTGGCTCTGTCTCTCTCACCATCGCAACAGTATGCTTCCTCATGCATATTGCCATCCTGGCAACTACTGTGACATTGCACTTCAAGCAACATGAGTGCGACTCCCCCGCGAGCAACCAAGCAATGCCATGCGAACCAATAATAATAGAAAGGAACATAACAGAGATAGTGTATTTGAATAACACCACCATAGAGAAAGAGATTTGCCCCGAAGTAGTAGAATACAGAAATTGGTCAAAGCCGCAATGTCAAATTACAGGATTTGCACCTTTTTCTAAGGACAATTCAATCCGGCTTTCTGCTGGTGGGGACATTTGGGTGACGAGAGAACCTTATGTGTCATGCGATCCTGGCAAGTGTTATCAATTTGCA…	ATGAGTCTTCTAACCGAGGTCGAAACGTACGTTCTCTCTATCGTCCCGTCAGGCCCCCTCAAAGCCGAGATCGCACAGAGACTTGAAGATGTCTTTGCTGGGAAGAACACCGATCTTGAGGCTCTCATGGAATGGCTAAAGACAAGACCAATCCTGTCACCTCTGACTAAGGGGATTTTGGGATTTGTATTCACGCTCACCGTGCCCAGTGAGCGAGGACTGCAGCGTAGACGCTTTGTCCAAAATGCCCTCAATGGGAATGGGGATCCAAATAACATGGACAGAGCAGTTAAACTGTATAGAAAGCTTAAGAGGGAGATAACATTCCATGGGGCCAAAGAAATAGCGCTCAGTTATTCTGCTGGTGCACTTGCCAGTTGTATGGGCCTCATATACAAC…	ATGGATCCTAACACTGTGTCAAGCTTTCAGGTAGATTGCTTCCTTTGGCATGTCCGCAAACAAGTTGCAGACCAAGAACTAGGTGATGCCCCATTCCTTGATCGGCTTCGCCGAGATCAGAAGTCCCTAAGGGGAAGAGGCAGTACTCTCGGTCTGAACATCGAAACAGCCACCCGTGTTGGAAAGCAGATAGTGGAGAGGATTCTGAAGGAAGAATCCGATGAGGCACTTAAAATGACCATGGCCTCCACACCTGCTTCGCGATACCTAACTGACATGACTATTGAGGAGATGTCAAGGGACTGGTTCATGCTAATGCCCAAGCAGAAAGTGGCAGGCCCTCTTTGTATCAGAATGGACCAGGCAATCATGGATAAGAACATCATATTGAAAGCGAAT…	2280	2274	2151	1689	1497	1410	759	714	human	Ann Arbor	1957
H2N3	A/mallard/Wisconsin/793/1976(H2N3)	CY180515.1_CY180514.1_CY180513.1_CY180508.1_CY180511.1_CY180510.1_CY180509.1_CY180512.1	ATGGAGAGAATAAAAGAACTAAGAGACCTAATGTCACAGTCCCGCACTCGCGAGATACTCACCAAAACCACTGTGGACCATATGGCCATAATCAAGAAGTACACATCAGGAAGACAAGAGAAGAACCCCGCACTCAGGATGAAGTGGATGATGGCAATGAAATATCCAATTACGGCAGATAAGAGGATAATGGAGATGATTCCTGAAAGGAATGAACAAGGGCAAACCCTCTGGAGCAAAACAAACGACGCCGGCTCAGACCGAGTGATGGTATCACCTCTGGCTGTGACATGGTGGAATAGGAATGGACCAACAACAAGTACAGTTCACTATCCAAAGGTCTATAAAACTTATTTCGAAAAGGTCGAAAGGTTAAAGCATGGGACCTTTGGCCCCGTC…	ATGGATGTCAATCCGACTTTACTTTTCTTGAAAGTTCCAGCGCAAAATGCCATAAGCACCACATTCCCATATACTGGAGATCCTCCATACAGTCATGGAACGGGAACAGGATACACCATGGACACAGTCAACAGAACACATCAATATTCAGAAAAGGGAAAATGGACAACAAACACAGAAACTGGAGCGCCCCAACTCAACCCAATTGATGGACCATTACCTGAGGATAATGAACCAAGTGGATATGCACAAACAGACTGCGTCCTGGAAGCAATGGCTTTCCTTGAAGAATCCCACCCAGGAATCTTTGAAAACTCGTGTCTTGAAACGATGGAAGTTGTTCAACAAACAAGGGTGGACAAGCTGACCCAAGGTCGCCAGACCTATGATTGGACATTA…	ATGGAAGACTTTGTGCGACAATGCTTCAATCCAATGATCGTCGAGCTTGCGGAAAAAGCAATGAAAGAGTATGGAGAGGATCCAAAAATCGAGACAAATAAATTCGCTGCGATATGCACACACCTGGAAGTGTGTTTCATGTATTCAGATTTCCATTTCATTGATGAACGGGGCGAATCAATAATCGTAGAGTCTGGCGATCCAAATGCACTCTTAAAACACCGATTTGAAATAATCGAAGGAAGAGATCGTACCATGGCCTGGACAGTGGTAAATAGCATCTGTAACACCACAGGAGTTGAAAAACCCAAGTTTCTCCCGGATTTATATGACTATAAAGAGAATCGTTTCATTGAAATTGGAGTGACAAGAAGGGAAGTCCATATATACTACTTAGAA…	ATGACCATCACTTTTCTCATCCTCCTGTTCACAGTAGTGAAAGGGGACCAAATATGTATCGGGTACCATGCCAACAATTCCACAGAGAAAGTCGACACAATCTTGGAGCGAAACGTCACCGTGACCCATGCCAAGGACATTCTTGAGAAAGCGCACAATGGAAAGTTATGCAGATTAAGCGGGATCCCTCCATTGGAATTGGGGGATTGCAGCATTGCAGGTTGGCTCCTTGGAAATCCGGAATGTGATCGGCTCTTAAATGTGCCTGAATGGTCCTATATAGTGGAAAAGGAAAACCCGGCGAATGGTTTGTGCTACCCAGGCAGTTTCAATGATTATGAGGAATTGAAACATCTCCTCACCAGTGTGACACATTTTGAGAAAATTAAGATTCTGCCC…	ATGGCGTCTCAAGGCACCAAACGATCTTATGAGCAGATGGAAACTGGTGGGGAACGCCAGAATGCCACTGAAATCAGAGCATCTGTTGGGAGAATGGTTGGTGGAATCGGGAGATTCTACATACAGATGTGTACTGAACTCAAACTCAGTGACTATGAAGGGAGACTGATCCAAAACAGCATAACAATAGAGAGAATGGTTCTCTCGGCCTTTGATGAGAGGAGAAACAAATATCTGGAAGAACATCCCAGTGCTGGGAAAGACCCTAAGAAGACTGGGGGTCCAATCTACAGGAGGAGAGATGGGAAATGGATGAGAGAATTGATCCTATATGACAAAGAGGAGATCAGAAGGATTTGGCGTCAAGCGAATAATGGAGAAGACGCAACTGCTGGTCTC…	ATGAATCCAAATCAGAAGATAATAACAATCGGGGTAGTGAACACTACTTTATCAACAATAGCCCTTCTCATTGGAGTGGGAAATTTGGTTTTCAACACAGTCATACATGAGAAAATAGGGGACCACCAAACAGTGATTCACCCAACAATAACGACCCCTGCAGTACCGAACTGCAGTGACACTATAATAACATACAATAATACTGTGATAAACAACATAACAACAACAATAATAACTGAAGCGGAGAGGCTTTTCAAGCCTCCACTGCCGCTGTGCCCCTTCCGAGGATTCTTCCCTTTTCACAAGGACAATGCAATACGATTGGGTGAGAACAAGGACGTCATAGTCACAAGAGAACCTTATGTTAGCTGCGATAATGACAATTGTTGGTCCTTTGCT…	ATGAGTCTTCTAACCGAGGTCGAAACGTACGTTCTCTCTATCGTCCCGTCAGGCCCCCTCAAAGCCGAGATCGCGCAGAGACTTGAAGATGTCTTTGCAGGAAAGAACACCGATCTTGAGGCACTCATGGAATGGCTAAAGACAAGACCAATCCTGTCACCTCTGACTAAGGGGATTTTAGGATTTGTGTTTACGCTCACCGTGCCCAGTGAGCGAGGACTGCAGCGTAGACGCTTTGTCCAAAATGCCCTTAATGGGAATGGGGATCCAAACAACATGGACAGAGCGGTCAAACTGTACAGGAAGCTCAAGAGGGAAATAACATTCCATGGGGCAAAAGAAGTGGCACTCAGTTATTCAACTGGTGCACTTGCCAGTTGCATGGGCCTCATATACAAC…	ATGGATTCCAACACTGTGTCAAGCTTTCAGGTAGACTGCTTTCTTTGGCATGTCCGCAAACGATTTGCAGACCAAGAACTGGGTGATGCCCCATTCCTTGACCGGCTTCGCCGAGATCAGAAATCTCTAAGAGGAAGAGGCAGCACTCTTGGTCTGGACATCGAAACAGCCACTCGTGCTGGAAAGCAGATAGTGGAGCGGATTCTGGAGGAAGAATCCGACGAGGCACTCAAAATGACTATTGCCTCTGTACCTGCTTCACGCTACCTAACTGACATGACTCTTGAGGAGATGTCAAGAGACTGGTTCATGCTCATGCCCAAGCAAAAAGTAGCAGGCTCCCTCTGTATCAGAATGGACCAGGCGATCATGGATAAGAACATCATACTGAAAGCGAAC…	2280	2274	2151	1689	1497	1410	759	693	mallard	Wisconsin	1976
H2N4	A/mallard/Alberta/149/2002(H2N4)	CY003991.1_CY003990.1_CY003989.1_CY003984.1_CY003987.1_CY003986.1_CY003985.1_CY003988.1	ATGGAGAGAATAAAAGAACTAAGAGATCTAATGTCACAATCTCGCACTCGCGAGATACTAACCAAAACCACAGTGGACCACATGGCCATAATCAAAAAATACACATCAGGAAGGCAAGAGAAGAACCCCGCACTCAGGATGAAGTGGATGATGGCAATGAAATATCCAATTACAGCAGATAAAAGAATAATGGAGATGATTCCCGAAAGGAATGAACAAGGACAAACCCTCTGGAGTAAAACAAACGATGCCGGTTCAGACCGAGTGATGGTGTCACCTCTAGCTGTAACATGGTGGAATAGGAATGGACCAACAACAAGCGCAGTTCACTACCCAAAGGTATATAAAACTTATTTCGAAAAAGTTGAAAGGTTGAAACATGGGACCTTTGGCCCAGTC…	ATGGATGTCAATCCGACTTTACTTTTCTTGAAAGTTCCAGCGCAAAATGCCATAAGCACCACATTCCCGTATACTGGAGATCCTCCATACAGCCATGGAACAGGAACAGGATACACCATGGACACGGTTAACAGAACACATCAATATTCAGAAAAGGGGAAATGGACAACAAACTCAGAGACTGGAGCACCCCAACTTAACCCAATTGATGGACCACTGCCTGAGGACAATGAGCCAAGTGGATATGCACAAACGGACTGTGTCCTTGAAGCAATGGCTTTCCTTGAAGAGTCCCACCCAGGAATCTTTGAAAACTCGTGTCTTGAAACGATGGAAGTTGTTCAACAAACAAGAGTGGACAAATTGACCCAAGGCCGTCAGACCTATGATTGGACATTA…	ATGGAAGATTTTGTGCGACAATGCTTCAATCCAATGATCGTCGAGCTTGCGGAAAAGGCAATGAAAGAATATGGGGAAGATCCAAAAATCGAGACAAACAAATTCGCTGCAATATGCACACACTTGGAAGTGTGTTTCATGTATTCAGATTTCCATTTCATTGATGAACGAGGTGAGTCGATAATCGTGGAGTCTGGCGATCCAAATGCACTCCTAAAGCACCGATTTGAAATAATCGAAGGGAGAGATCGTACTATGGCCTGGACAGTAGTGAACAGTATTTGCAACACCACAGGAGTTGAAAAACCCAAGTTTCTCCCGGATTTATACGATTACAAAGAGAATCGCTTCATTGAAATCGGAGTAACCAGGAGGGAGGTCCATATATACTATTTAGAA…	ATGACCATCACTTTTCTCATCCTCCTGTTCACAGTAGTGAAAGGGGACCAAATATGTATCGGATACCATGCCAACAATTCCACAGAAAAAGTTGACACAATCTTGGAACGAAACGTCACCGTGACTCATGCCAAGGACATTCTTGAGAAAACGCATAATGGAAAGTTGTGCAGATTAAACGGGATCCCTCCATTGGAACTGGGGGATTGCAGCATTGCAGGTTGGCTCCTTGGAAATCCGGAATGTGACCGGCTCTTAAGTGTACCTGAATGGTCCTATATAGTGGAAAAGGAAAACCCGGTGAATGGTCTGTGCTACCCAGGAAGTTTCAATGATTATGAGGAATTGAAACATCTCCTCACCAGTGTGACACACTTTGAGAAAGTCAAGATTTTGCCC…	ATGGCGTCTCAAGGCACCAAACGATCTTATGAGCAGATGGAAACTGGTGGGGAACGCCAGAATGCCACTGAAATCAGAGCATCTGTTGGGAGAATGGTTGGTGGAATCGGGAGATTCTACATACAGATGTGCACTGAACTCAAACTCAGTGACTATGAAGGGAGACTAATCCAAAACAGCATCACAATAGAGAGGATGGTTCTCTCAGCATTTGATGAGAGGAGAAATAAATATCTGGAAGAGCATCCCAGTGCTGGGAAAGACCCTAAGAAGACTGGAGGTCCAATCTACAGGAGGAGAGATGGGAAATGGATGAGAGAACTGATCCTATACGACAAAGAGGAGATCAGAAGAATTTGGCGCCAAGCGAATAATGGAGAAGACGCAACTGCTGGTCTT…	ATGAATCCAAATCAGAAAATCATAACCATCGGCAGTGTTAGTATTATATTAACGACGATAGGCCTTCTCCTCCAAATAACAAGTCTATGCTCAATATGGTTTAGCCATTACAACCAGGTGACACAGACACACGAACAACCTTGTTCCAACAACACAACAAATTACTACAATGAGACTTTTGTTAATGTCACCAATGTGCAGAACAATTATACCACAGTAACTGAGCCCTCAGCCCCTGATGTGATTCACTACTCTAGTGGAAGAGACTTGTGCCCAATAAGGGGATGGGCACCTCTGAGTAAGGACAATGGAATTAGAATTGGATCCCGAGGCGAGGTATTTGTCATACGGGAGCCTTTCATATCATGCTCCATTAGTGAATGTAGGACCTTTTTCTTA…	ATGAGTCTTCTGACCGAGGTCGAAACGTACGTTCTCTCTATCGTCCCGTCAGGCCCCCTCAAAGCCGAGATCGCGCAGAGACTTGAAGATGTGTTTGCAGGGAAGAACACCGATCTTGAGGCACTCATGGAATGGCTAAAGACAAGACCAATCCTGTCACCTCTGACTAAGGGGATTTTAGGGTTTGTGTTCACGCTCACCGTGCCCAGTGAGCGAGGACTGCAGCGTAGACGCTTTGTTCAAAATGCCCTTAATGGGAATGGGGATCCAAACAACATGGACAGAGCGGTCAAACTGTACAGGAAGCTTAAAAGGGAAATAACATTCCATGGGGCAAAAGAAGTGGCACTCAGTTATTCAACTGGTGCACTTGCCAGCTGCATGGGCCTCATATACAAC…	ATGGATTCCAACACTGTGTCAAGCTTTCAGGTAGACTGCTTTCTTTGGCATGTCCGCAAACGATTTGCAGACCAAGAACTGGGTGATGCCCCATTCCTTGACCGGCTTCGCCGAGATCAGAAGTCTCTAAGAGGAAGAGGCAGCACTCTTGGTCTGGATATCGAAACGGCCACTCGTGCTGGAAAGCAGATAGTGGAGAGGATTCTGGAGGAAGAATCCGACGAGGCACTCAAAATGACTATTGCCTCTGTGCCTGCTTCACGCTACCTAACTGACATGACTCTTGAAGAGATGTCAAGAGACTGGTTCATGCTCATGCCCAAACAAAAAGTGGCAGGCTCCCTCTGTATCAGAATGGACCAGGCGATTATGGATAAGAACATCATACTGAAGGCAAAC…	2280	2274	2151	1689	1497	1413	759	693	mallard	Alberta	2002
H2N6	A/mallard/Pennsylvania/9001/1984(H2N6)	CY117340.1_CY117339.1_CY117338.1_CY117333.1_CY117336.1_CY117335.1_CY117334.1_CY117337.1	ATGGAGAGAATAAAAGAACTAAGAGATCTAATGTCACAGTCCCGCACTCGCGAGATACTCACCAAAACCACTGTGGACCATATGGCCATAATCAAAAAATACACATCAGGAAGGCAAGAGAAGAATCCCGCACTCAGGATGAAATGGATGATGGCAATGAAATATCCAATTACAGCGGATAAGAGGATAATGGAGATGATTCCCGAGAGGAATGAACAAGGGCAAACCCTCTGGAGCAAAACAAATGATGCCGGCTCAGACCGAGTGATGGTATCACCTCTGGCTGTGACATGGTGGAATAGGAATGGACCAAAAACAAGTACAGTTCACTACCCAAAGGTATATAAAACCTATTTCGAAAAGGTCGAAAGGTTAAAACATGGGACCTTTGGCCCCGTT…	ATGGATGTCAATCCGACTTTACTTTTCTTGAAAGTTCCAGCGCAAAATGCCATAAGCACCACATTCCCATATACTGGAGATCCTCCATACAGCCATGGAACGGGAACAGGATACACCATGGACACGGTCAACAGAACACATCAATACTCAGAAAAGGGAAAATGGACAACAAACACAGAAACTGGGGCGCCCCAACTTAATCCAATTGATGGACCATTACCTGAGGATAATGAACCAAGTGGATATGCACAAACAGACTGCGTCCTGGAAGCAATGGCTTTCCTTGAAGAATCCCACCCAGGAATCTTTGAAAACTCGTGTCTTGAAACGATGGAGGTTGTTCAACAAACAAGAGTGGACAAGCTGACCCAAGGTCGCCAGACTTATGATTGGACATTA…	ATGGAAGACTTTGTGCGACAATGCTTCAATCCAATGATCGTCGAGCTTGCAGAAAAGGCAATGAAAGAATATGGGGAAGATCCGAAAATCGAAACTAACAAATTTGCTGCAATATGCACACACCTGGAAGTCTGCTTCATGTATTCGGATTTCCACTTCATTGACGAACGGGGCGAATCAATAATCGTAGAATCTGGTGATCCAAACGCATTACTGAAGCATCGATTTGAGATAATTGAAGGAAGAGACCGAACAATGGCCTGGACAGTAGTGAATAGTATCTGCAACACCACAGGGGTCGAGAAGCCTAAATTTCTTCCGGATCTGTATGATTACAAGGAAAACCGATTCATTGAAATTGGAGTGACACGGAGGGAGGTCCACATATACTATCTAGAG…	ATGACTATCACTTTTCTCATTCTCCTGTTCACAGTAGTGAAAGGGGACCAAATATGTATCGGGTACCATGCCAACAATTCCACAGAGAAAGTCGACACAATCTTGGAACGAAACGTCACCGTGACTCATGCCAAGGACATTCTTGAGAAAACGCACAATGGAAAGTTGTGTAGATTAAGCGGGATCCCTCCATTGGAATTGGGGGATTGCAGCATTGCAGGTTGGCTCCTTGGAAATCCGGAATGTGACCGGCTCCTAAGTGTACCTGAATGGTCCTATATAGTGGAAAAGGAAAACCCGGCGAATGGTCTATGTTACCCAGGCAGTTTCAATGATTATGAGGAATTGAAACATCTCCTCACTAGTGTGACACATTTTGAGAAAATTAAGATTCTGCCC…	ATGGCGTCTCAAGGCACCAAACGATCTTATGAGCAGATGGAAACTGGTGGGGAACGCCAGAATGCCACTGAAATCAGAGCATCTGTTGGGAGAATGGTTGGTGGAATCGGAAGATTCTACATACAGATGTGTACTGAACTCAAACTCAGTGACTATGAAGGGAGACTGATCCAAAACAGCATAACAATAGAGAGGATGGTTCTCTCGGCATTTGATGAGAGGAGAAACAAATATCTGGAGGAGCATCCCAGTGCTGGGAAAGACCCTAAGAAGACTGGGGGTCCAATCTACAGGAGGAGAGATGGAAAATGGATGAGAGAATTGATCCTATATGACAAAGAGGAGATCAGAAGAATTTGGCGTCAAGCAAATAATGGAGAAGACGCAACTGCTGGTCTC…	ATGAATCCAAATCAGAAGATAATATGCATCTCAGCAACAGGAATGACACTATCCGTAGTAAGTCTGCTAATAGGATTGGCCAACTTGGGTCTGAACATAGGGCTTCATTTCAAGGTAGGAGACACACCGGAAACATGGACCCCCAGCATCAATGCAACAAACTCCACAAACACGATAATTAACTACAACACTCAAAACAATTTCACAAATGTGACCAATATTGTGTTAATTAAGGAAGAAAGCAAAATGTTCACAAACCTTTCGAAACCTTTGTGTGAAGTAAACTCATGGCACATTCTATCTAAGGACAATGCGATCAGAATAGGAGAGGATGCTCACATCCTTGTCACAAGAGAACCATATCTCTCATGTGGACCACACGAATGCAGAATGTTTGCC…	ATGAGTCTTCTAACCGAGGTCGAAACGTACGTTCTCTCTATCGTCCCGTCAGGCCCCCTCAAAGCCGAGATCGCGCAGAGACTTGAAGATGTCTTTGCAGGGAAGAACACCGATCTTGAGGCACTCATGGAATGGCTAAAGACAAGACCAATCCTGTCACCTCTGACTAAGGGGATTTTAGGATTTGTGTTCACGCTCACCGTGCCCAGTGAGCGAGGACTGCAGCGTAGACGCTTTGTCCAGAACGCCCTTAATGGGAATGGAGATCCAAACAACATGGACAGGGCAGTCAAACTGTACAGGAAGCTCAAAAGAGAAATTACATTCCATGGGGCCAAAGAGGTAGCACTCAGTTATTCCACTGGTGCACTTGCCAGTTGCATGGGCCTCATATACAAC…	ATGGATTCCAACACTGTGTCAAGCTTTCAGGTAGACTGCTTTCTTTGGCATGTCCGCAAACGATTTGCAGACCAAGAACTGGGTGATGCCCCATTCCTTGACCGGCTTCGCCGAGATCAGAAATCTCTAAGAGGAAGAGGCAGCACTCTTGGTCTGGACATCGAAACAGCCACTCGTGCTGGAAAGCAGATAGTGGAGCGGATTCTGGAGGAAGAATCCGACGAAGCACTCAAAATGACTATTGCCTCTGTACCCGCTTCACGCTACCTAACTGACATGACCCTTGAGGAAATGTCAAGAGACTGGTTCATGCTCATGCCCAAGCAAAAAGTAGCAGGCTCCCTTTGTATCAGAATGGACCAGGCAATCATGGATAAGAACATCACACTGAAAGCAAAC…	2280	2274	2151	1689	1497	1413	759	693	mallard	Pennsylvania	1984
H2N7	A/swan/Maryland/206/1986(H2N7)	CY117234.1_CY117233.1_CY117232.1_CY117227.1_CY117230.1_CY117229.1_CY117228.1_CY117231.1	ATGGAGAGAATAAAAGAACTAAGAGACCTAATGTCGCAGTCTCGCACCCGCGAGATACTCACAAAAACCACTGTGGACCATATGGCCATAATCAAGAAGTACACATCAGGAAGACAAGAGAAAAACCCAGCACTTAGAATGAAGTGGATGATGGCAATGAAATATCCAATTACCGCGGATAAGAGGATAGTGGAAATGATTCCCGAGAGGAATGAACAAGGGCAGACGCTCTGGAGCAAAACAAACGATGCTGGCTCAGACCGAGTAATGGTATCACCTCTAGCTGTAACATGGTGGAATAGAAATGGACCAACAACAAGTACAGTCCACTACCCAAAAGTCTACAAGACTTATTTTGAAAAAGTCGAAAGGTTAAAGCATGGAACCTTTGGCCCTGTC…	ATGGATGTCAATCCGACTTTACTTTTCTTGAAAGTTCCAGCGCAAAATGCCATAAGCACCACATTCCCATATACTGGAGATCCTCCATACAGCCATGGAACGGGAACAGGATACACCATGGACACAGTCAACAGAACACATCAATATTCAGAAAAGGGGAAATGGACAACGAACACAGAAACTGGAGCACCCCAACTTAACCCAATTGATGGACCATTACCTGAGGATAATGAGCCAAGTGGATATGCACAAACAGACTGTGTCCTAGAAGCAATGGCTTTCCTTGAAGAGTCCCACCCAGGGATCTTTGAAAACTCGTGTCTTGAAACGATGGAAGTTGTTCAACAAACGAGAGTGGACAAGCTGACCCAAGGTCGCCAGACCTATGATTGGACATTA…	ATGGAAGACTTTGTGCGACAATGCTTCAATCCAATGATCGTCGAGCTTGCGGAAAAGGCAATGAAAGAATATGGGGAAGATCCAAAAATCGAAACTAACAAATTCGCTGCAATATGCACACACTTGGAAGTCTGTTTCATGTATTCGGATTTCCACTTCATTGACGAACGGGGCGAATCAACAATTGTAGAATCTGGTGATCCAAATGCATTACTGAAGCACCGATTTGAGATAATTGAAGGAAGAGACCGAACAATGGCCTGGACAGTGGTGAATAGCATTTGCAACACCACAGGGGTCGAGAAGCCTAAGTTCCTCCCGGATCTGTATGATTACAAAGAAAACCGGTTCATTGAAATTGGAGTGACGAGGAGGGAGGTCCACATATACTACCTAGAG…	ATGACCATCACCTTTCTCATCCTTCTGTTCACAGTAGTGAAAGGGGACCAAATATGCATCGGGTACCATGCTAACAATTCCACAGAGAAAGTTGACACTATATTGGAGCGAAACGTCACCGTGACCCATGCCAAGGACATCCTTGAGAAAGTGCACAATGGAAAGTTATGCAGATTAAGCGGAATCCCTCCGTTGGTACTGGGGGACTGCAGCATTGCAGGTTGGCTCCTTGGAAACCCGGAGTGTGATCTGTTCCTAAAAGTACCTGAATGGTCCTATATAGTGGAAAAGGAAAATCCGGCGCACGGTCTGTGCTATCCAGGCAATTTCAATGATTATGAGGAATTGAAACATCTCCTCACCAGTGTGAAACACTTTGAGAAAATTAAGATTCTGCCC…	ATGGCGTCTCAAGGCACCAAACGATCTTATGAGCAGATGGAAACTGGTGGGGAACGCCAGAATGCCACTGAAATCAGAGCATCTGTTGGGAGAATGGTTGGTGGAATCGGAAGATTCTACATACAGATGTGTACTGAACTCAAACTCAGTGACTATGAAGGGAGACTGATCCAAAACAGCATAACAATAGAGAGAATGGTTCTCTCGGCATTTGATGAGAGGAGAAACAAATATCTGGAGGAGCATCCCAGTGCTGGGAAAGACCCTAAGAAGACTGGGGGTCCAATCTACAGGAGGAGAGATGGAAAATGGATGAGAGAACTGATCTTATATGACAAAGAAGAGATCAGAAGAATTTGGCGTCAAGCAAATAATGGAGAAGACGCAACTGCTGGTCTC…	ATGAATCCTAATCAGAAATTATTTGCACTCTCTGGAGTGGCCATAGCACTGAGTATCCTCAACCTACTGATAGGAATATCCAATGTGGGGCTGAATGTCTCATTACACTTAAAGAACAACAATGACCAAGATAAAAATTGGACGTGCACAAGCATAACACAGAACAACACGACGTTAATTGAAAACACATATGTCAACAATACCACTGTCATCAATAAAGAAACAGAGACTGCGAAGCAAAATTATCTAATGCTGAATAAAAGCTTATGCAAAGTTGAAGGATGGGTAGTGGTAGCCAAGGACAACGCTATAAGATTTGGTGAAAGTGAACAAATAATAGTGACAAGGGAGCCGTATGTGTCATGTGACCCATCAGGGTGTAGGATGTATGCATTGCAC…	ATGAGTCTTCTAACCGAGGTCGAAACGTACGTTCTCTCTATCGTACCGTCAGGCCCCCTCAAAGCCGAGATCGCGCAGAGACTTGAAGATGTCTTTGCAGGGAAGAACACAGATCTCGAGGCTCTCATGGAATGGCTAAAGACAAGACCAATCCTGTCACCTCTGACTAAAGGGATTCTAGGGTTTGTGTTCACGCTCACCGTGCCCAGTGAGCGAGGACTGCAGCGTAGACGCTTTGTCCAAAACGCCCTAAATGGGAATGGAGACCCAAACAATATGGACAGAGCAGTCAAACTATACAGGAAGTTAAAAAGGGAGATAACATTTCATGGAGCTAAGGAGGTTGCACTCAGCTACTCAACCGGTGCACTCGCCAGTTGCATGGGTCTCATATACAAC…	ATGGATTCCAATACTGTGTCAAGCTTTCAGGTAGACTGCTTTCTTTGGCATGTCCGCAAACGAATTGCAGACCAAGAACTAGGTGATGCCCCATTCCTTGACCGGCTTCGCCGAGATCAGAAATCTCTAAGAGGAAGAGGCAGCACTCTTGGTCTGGACATCGAAACAGCCACCCGTGCTGGAAAGCAGATAGTGGAGCGGATTCTAGAGGAAGAATCCGACGAGGCACTCAAAATGACTATTGCCTCTGTACCTGCTTCACGCTACCTAACTGACATGACTCTTGAGGAGATGTCAAGAGAATGGTTCATGCTCATGCCAAAGCAAAAGGTAGCAGGCTCCCTCTGTATCAGAATGGACCAGGCAATAATGGATAAGAACATCATACTGAAAGCGAAT…	2280	2274	2151	1689	1497	1413	759	693	swan	Maryland	1986
H2N9	A/gull/Maryland/18/1977(H2N9)	CY117476.1_CY117475.1_CY117474.1_CY117469.1_CY117472.1_CY117471.1_CY117470.1_CY117473.1	ATGGAGAGAATAAAAGAACTAAGAGACCTAATGTCACAATCCCGCACTCGCGAGATACTTACCAAAACCACTGTGGACCATATGGCCATAATCAAAAAGTACACATCAGGAAGACAAGAGAAGAACCCCGCACTCAGGATGAAGTGGATGATGGCAATGAAATATCCAATTACGGCAGATAAGAGGATAATGGAAATGATTCCTGAAAGGAATGAACAAGGACAAACCCTCTGGAGCAAAACAAATGACGCCGGCTCAGATCGAGTGATGGTATCACCTCTGGCCGTGACATGGTGGAATAGGAATGGACCAACAACAAGTACAGTTCACTATCCAAAGGTCTACAAAACTTATTTCGAAAAAGTCGAAAGGTTAAAACATGGGACCTTTGGCCCTGTC…	ATGGATGTCAACCCGACTTTACTTTTCTTGAAAGTTCCAGCGCAAAATGCCATAAGCACCACATTCCCATATACTGGAGATCCTCCATACAGCCATGGAACGGGAACAGGATACACCATGGACACAGTCAACAGAACACATCAATATTCAGAGAAGGGAAAATGGACAACGAACACAGAAACTGGAGCACCCCAACTTAACCCAATTGATGGACCATTACCTGAGGATAATGAACCAAGTGGATATGCACAAACAGACTGCGTCCTGGAAGCAATGGCTTTCCTTGAAGAATCCCACCCAGGAATCTTTGAAAACTCGTGTCTTGAAACGATGGAGGTTGTTCAACAAACAAGGGTTGACAAGCTGACCCAAGGTCGCCAGACCTATGATTGGACATTA…	ATGGAAGACTTTGTGCGACAATGCTTCAATCCAATGATCGTCGAGCTTGCGGAAAAAGCAATGAAAGAGTATGGAGAGGATCCAAAAATCGAGACAAATAAATTCGCTGCGATATGCACACATCTGGAAGTGTGTTTCATGTATTCAGATTTCCATTTCATTGATGAGCGGGGTGAATCAATAATCGTAGAATCTGGCGATCCAAATGCACTCTTAAAACACCGATTTGAAATAATCGAAGGGAGAGATCGTACTATGGCCTGGACAGTGGTAAATAGCATTTGTAACACCACAAGAGTTGAGAAACCCAAGTTTCTCCCGGATTTATATGACTATAAAGAGAATCGTTTCATTGAAATTGGAGTGACAAGGAGGGAGGTCCATATATACTACTTAGAA…	ATGGCCATCATTTTTCTCATTCTCCTGTTCGCCGCAGCGGAAGGGGATCAGATATGTATTGGGTACCATGCCAACAATTCCACAGAAAAGGTCGACACAATCCTGGAGCGAAACGTCACTGTGACTCATGCCAAGGACATTCTTGAGAAAACGCATAATGGAAAATTGTGCAAACTGAACGGAGTCCCTCCATTGGAATTGGGGGACTGTAGCATTGCAGGTTGGCTCCTTGGGAATCCAGAGTGTGACCTCCTCTTAAGTGTACCGGAATGGTCCTACATAGTGGAGAAGGAGAACCCGATTAACGGTCTATGCTATCCAGGCAGTTTCAATGATTATGAGGAATTAAAGCACCTCCTTACCAGCGTGACACACTTTGAGAAAATTAAGATTCTACCT…	ATGGCGTCTCAAGGCACCAAACGATCCTATGAGCAGATGGAAACCGGTGGGGAACGCCAGAATGCCACTGAAATCAGAGCATCTGTTGGGAGAATGGTTGGTGGAATTGGAAGGTTCTATGTACAGATGTGCACTGAACTCAAACTCAATGACTATGAAGGGAGACTTATCCAGAACAGTATAACAATAGAGAGAATGGTCCTCTCGGCATTTGATGAAAGGAGAAACAAATATCTGGAAGAGCATCCCAGTGCCGGAAAGGACCCTAAAAAGACTGGAGGTCCAATCTACAAGAGACGAGATGGAAAATGGATGCGAGAATTGATCCTGTATGATAAAGATGAAATCAGAAGGATTTGGCGTCAAGCGAATAATGGAGAAGACGCACCTGCTGGCCTT…	ATGAATCCAAATCAGAAGATTCTATGCACTTCTGCCACTGCTATCGTAATAGGCACAATTGCAGTACTCATAGGAATAGCGAACTTAGGATTGAACATAGGACTACATCTGAAACCGAGCTGCAATTGCTCACACTCACAACCTGAAGCAACCAATGCAAGCCAAACAGTGATAAACAACTACTATAATGAAACAAACATCACCCAAATAAGTAATACTAACATCCAAGTAGAAGAGAGGGCAAATAGAGAATTCAATAATTTGACCAAAAGACTCTGTACTATAAATTCATGGCACATATATGGGAAAGACAATGCGGTAAGGATTGGGGAGGACTCAGACGTTTTAGTCACAAGAGAACCCTATGTCTCCTGTGACCCAGATGAGTGCAGATTCTAT…	ATGAGTCTTCTAACCGAGGTCGAAACGTACGTTCTCTCCATCGTCCCGTCAGGCCCCCTCAAAGCCGAGATCGCGCAGAGACTTGAAGATGTCTTTGCAGGGAAGAACACAGATCTCGAGGCTCTCATGGAATGGCTAAAGACAAGACCAATCCTGTCACCTCTGACTAAGGGGATTTTAGGGTTTGTGTTCACGCTCACCGTGCCCAGTGAGCGAGGACTGCAGCGTAGACGCTTTGTCCAAAATGCCCTAAATGGGAATGGAGACCCAAACAATATGGACAGAGCAGTCAAACTATACAGGAAGCTAAAAAGGGAGATAACATTCCATGGAGCTAAGGAGGTTGCACTCAGCTACTCAACCGGTGCACTTGCCAGTTGCATGGGTCTCATATACAAC…	ATGGATTCCAACACTGTGTCAAGCTTTCAGGTAGACTGCTTTCTTTGGCATGTCCGCAAACGAATTGCAGACCAAGAACTGGGTGATGCCCCATTCCTTGACCGGCTTCGCCGAGATCAGAAATCTCTGAGAGGAAGAGGCAGCACTCTTGGTCTGAACATCGAAACAGCCACTCGTGCTGGAAAGCAGATAGTGGAGCGGATTCTAGAGGAAGAATCCGACGAGGCACTCAAAATGACTATTGCCTCTGTACCTGCTTCACGCTACCTAACTGACATGACTCTTGAGGAGATGTCAAGAGAATGGTTCATGCTCATGCCCAAGCAAAAAGTAGCAGGCTCCCTCTGTATCAGAATGGACCAGGCAATAATGGATAAGAACATCATACTGAAAGCGAAC…	2280	2274	2151	1689	1497	1413	759	693	gull	Maryland	1977
H3N1	A/green-winged teal/Wisconsin/539/1976(H3N1)	CY180226.1_CY180225.1_CY180224.1_CY180219.1_CY180222.1_CY180221.1_CY180220.1_CY180223.1	ATGGAGAGAATAAAAGAACTAAGAGATCTAATGTCACAGTCTCGCACCCGCGAGATACTCACAAAAACCACTGTGGACCATATGGCCATAATCAAAAAATACACATCAGGGAGACAAGAGAAAAACCCCGCACTCAGGATGAAGTGGATGATGGCGATGAAATATCCAATTACAGCAGATAAGAGGATAATGGAAATGATTCCCGAGAGGAATGAACAAGGGCAGACCCTCTGGAGCAAAACAAACGACGCCGGCTCAGACCGAGTAATGGTATCACCTCTGGCCGTGACATGGTGGAATAGGAATGGGCCAACAACAAGCACAGTTCACTATCCAAAGGTTTACAAAACTTATTTTGAAAAAGTTGAAAGATTAAAACATGGGACCTTTGGCCCCGTC…	ATGGATGTCAATCCGACTTTACTTTTCTTGAAAGTTCCAGCGCAAAATGCCATAAGCACCACATTCCCATATACTGGAGATCCTCCATACAGCCATGGAACGGGAACAGGATACACCATGGACACAGTCAACAGAACACATCAATATTCAGAAAAGGGAAAATGGACAACAAACACAGAAACTGGAGCGCCTCAACTCAATCCAATTGATGGACCATTACCTGAGGACAATGAACCAAGTGGATATGCACAAACAGACTGCGTCCTGGAAGCAATGGCTTTCCTTGAAGAATCCCACCCAGGAATCTTTGAAAACTCGTGTCTTGAAACGATGGAAGTTGTTCAACAAACAAGGGTGGACAAGCTGACCCAAGGCCGCCAGACCTATGATTGGACATTA…	ATGGAAGACTTTGTGCGGCAATGCTTCAATCCAATGATTGTCGAGCTTGCGGAAAAGGCAATGAAAGAATATGGAGAGGACCCGAAAATCGAGACAAACAAATTTGCAGCAATATGCACTCACTTGGAAGTATGTTTCATGTATTCAGACTTTCACTTCATCGATGAGCGAGGAGAATCAATAATCGTAGAATCCGGAGACCCGAATGCTCTCTTGAAGCACAGATTTGAAATAATTGAAGGAAGAGACCGCACAATGGCCTGGACAGTGGTAAACAGCATCTGCAACACTACAGGGGTTGAGAAACCGAAATTTCTTCCCGATCTCTATGACTACAAGGAGAACAGATTCATTGAGATTGGAGTGACAAGGAGAGAAGTCCACATATACTATCTGGAG…	ATGAAGACCATCATTGTTCTAAGCTACTTTTTCTGTCTGGCTCTCAGCCAAGACTACTCAGAAAGCAACAACAGCACTGCAACACTGTGCTTGGGGCATTATGCGGTACCAAATGGGACAATAGTGAAGACAATTACGGATGACCAAATTGAGGTGACCAATGCCACTGAGCTGGTCCAGAGCTCCTCAACAGGGAAAATATGCAACAACCCTCATAGAATCCTTGATGGAAGGGACTGTACACTGATAGATGCCCTACTGGGAGACCCCCACTGTGATGTATTCCAAGATGAAACCTGGGACCTTTATGTGGAACGTAGCAGCGCCTTCAGCAACTGCTATCCATATGATGTACCAGACTATGCATCACTCAGGTCTCTAGTTGCTTCCTCAGGAACC…	ATGGCGTCTCAAGGCACCAAACGATCTTATGAGCAGATGGAAACTGGTGGGGAACGCCAGAATGCCACTGAAATCAGAGCATCTGTTGGGAGAATGGTTGGTGGAATCGGGAGATTCTACATACAGATGTGCACTGAACTCAAACTCAGCGACTACGAAGGGAGGCTGATCCAAAACAGCATAACAATAGAGAGAATGGTTCTCTCGGCATTTGATGAGAGGAGAAACAAATATCTGGAAGAGCATCCCAGTGCTGGGAAAGACCCTAAGAAGACTGGAGGTCCAATATACAGGAGGAGAGATGGGAAATGGGTGAGAGAATTGATCCTGTATGACAAAGAGGAGATCAGAAGGATTTGGCGTCAAGCGAATAATGGAGAAGACGCAACCGCCGGTCTC…	ATGAATCCAAATCAAAAGATAATAACTATTGGGTCAATCTGTATGACAATTGGAATAATCAGTCTGATGTTACAAATTGGAAATATAATCTCAATATGGGTTAGCCATTCAATCCAGACTGGAAGTCAAAACCACCCCGAAACATGCAATCAAAGTGTCATTACTTACGAAAACAATACTTGGGTGAATCAGACATACATCAACATAAGCAACACCAATTTGATTGCTGAGCGGACTGTAGTTTCAGTGACACTAGCGGGCAATTCCTCTCTCTGTCCCATTAGTGGATGGGCTATATACAGCAAGGACAATGGTATAAGGATAGGTTCCAAGGGAGATGTATTTGTCATCAGAGAGCCATTTATTTCGTGCTCTCACTTGGAATGCAGGACTTTCTTT…	ATGAGTCTTCTAACCGAGGTCGAAACGTACGTTCTCTCTATCGTCCCGTCAGGCCCCCTCAAAGCCGAGATCGCGCAGAGACTTGAAGATGTCTTTGCAGGGAAGAACACCGATCTTGAGGCCCTCATGGAATGGCTAAAGACAAGACCAATCCTGTCACCTCTGACTAAGGGAATTTTAGGATTTGTGTTCACGCTCACCGTGCCCAGTGAGCGAGGACTGCAGCGTAGACGCTTTGTCCAGAATGCCCTTAATGGGAATGGAGATCCAAACAACATGGACAGAGCAGTCAAACTGTACAGGAAGCTTAAAAGGGAGATAACATTCCATGGGGCCAAAGAGGTAGCACTCAGTTATTCCACTGGTGCACTTGCCAGTTGCATGGGCCTTATATACAAC…	ATGGATTCCAACACTGTGTCAAGCTTTCAGGTAGACTGCTTTCTTTGGCATGTCCGCAAACGATTTGCAGACCAAGAACTGGGTGATGCCCCATTCCTTGACCGGCTTCGCCGAGATCAGAAATCTCTAAGAGGAAGAGGCAGCACTCTTGGTCTGGACATCGAAACAGCCACTCATGCTGGAAAGCAGATAGTGGAGCGGATTCTGGAGGAAGAATCCGACGAGGCACTCAAAATGACTATTGCCTCTGTACCGGCTTCACGCTACCTAACTGACATGACTCTTGAGGAAATGTCAAGAGACTGGTTCATGCTCATGCCCAAGCAAAAAGTAGCAGGCTCCCTCTGTATCAGAATGGACCAGGCAATCATGGATAAGAACATCATACTGAAAGCAAAC…	2280	2274	2151	1701	1497	1410	759	693	green-winged teal	Wisconsin	1976
H3N2	A/Albany/6/1968(H3N2)	CY022092.1_CY022091.1_CY022090.1_CY022085.1_CY022088.1_CY022087.1_CY022086.1_CY022089.1	ATGGAAAGAATAAAAGAACTACGGAATCTGATGTCGCAGTCTCGCACTCGCGAGATACTAACAAAAACCACAGTTGACCATATGGCCATAATTAAGAAGTATACATCAGGGAGACAGGAAAAGAACCCGTCACTTAGGATGAAATGGATGATGGCAATGAAATATCCAATTACAGCTGACAAGAGGATAACAGAAATGGTTCCTGAGAGAAATGAGCAAGGACAAACTCTATGGAGCAAAATGAGTGATGCCGGATCAGATCGAGTGATGGTATCACCCTTGGCAGTGACATGGTGGAATAGAAATGGACCAATGACAAGTACGGTTCATTATCCAAAAGTCTACAAGACTTATTTTGAGAAAGTCGAAAGGTTAAAACATGGAACCTTTGGCCCTGTC…	ATGGATGTCAATCCGACTTTACTTTTCTTGAAAGTTCCAGCGCAAAATGCCATAAGCACCACATTCCCTTATACTGGAGATCCTCCATACAGCCATGGAACAGGAACAGGATACACCATGGACACAGTCAACAGAACACATCAATATTCAGAAAAAGGGAAGTGGACAACAAACACGGAAACTGGAGCGCCCCAACTTAACCCAATTGATGGACCACTACCTGAGGATAATGAGCCAAGTGGATATGCACAAACAGACTGTGTCCTGGAAGCAATGGCTTTCCTTGAAGAATCCCACCCAGGGATCTTTGAAAACTCGTGTCTTGAAACGATGGAAGTTGTTCAACAAACAAGGGTGGACAGACTGACCCAAGGTCGTCAGACCTATGATTGGACATTA…	ATGGAAGATTTTGTACGACAATGCTTTAATCCGATGATTGTCGAACTTGCGGAAAAGGCAATGAAAGAGTATGGAGAGGATCTTAAAATCGAAACAAACAAATTTGCAGCAATATGCACTCACTTGGAAGTATGCTTCATGTATTCAGATTTTCATTTCATCAATGAGCAAGGCGAGTCAATAGTGGTAGAACTTGATGATCCAAATGCACTTTTGAAGCACAGATTTGAAATAATAGAGGGAAGAGACCGCACAATGGCCTGGACAGTAGTAAACAGTATTTGCAACACCACAGGAGCTGAGAAACCGAAGTTTCTGCCAGATTTGTATGATTACAAGGAGAATAGATTCATCGAGATTGGAGTGACAAGGAGAGAAGTCCACATATACTACCTTGAA…	ATGAAGACCATCATTGCTTTGAGCTACATTTTCTGTCTGGCTCTCGGCCAAGACCTTCCAGGAAATGACAACAGCACAGCAACGCTGTGCCTGGGACATCATGCGGTGCCAAACGGAACACTAGTGAAAACAATCACAAATGATCAGATTGAAGTGACTAATGCTACTGAGCTAGTTCAGAGCTCCTCAACGGGGAAAATATGCAACAATCCTCATCGAATCCTTGATGGAATAGACTGCACACTGATAGATGCTCTATTGGGGGACCCTCATTGTGATGTTTTTCAAAATGAGACATGGGACCTTTTCGTTGAACGCAGCAAAGCTTTCAGCAACTGTTACCCTTATGATGTGCCAGATTATGCCTCCCTTAGGTCACTAGTTGCCTCGTCAGGCACT…	ATGGCGTCCCAAGGCACCAAACGGTCTTATGAACAGATGGAAACTGATGGGGAACGCCAGAATGCAACTGAGATCAGAGCATCCGTCGGGAAGATGATTGATGGAATTGGACGATTCTACATCCAAATGTGCACTGAACTTAAACTCAGTGATTATGAGGGGCGACTGATCCAGAACAGCTTAACAATAGAGAGAATGGTGCTCTCTGCTTTTGACGAAAGAAGGAATAAATATCTGGAAGAACATCCCAGCGCGGGGAAGGATCCTAAGAAAACTGGAGGACCCATATACAAGAGAGTAGATGGAAAGTGGATGAGGGAACTCGTCCTTTATGACAAAGAAGAAATAAGGCGAATCTGGCGCCAAGCCAATAATGGTGATGATGCAACAGCTGGTCTG…	ATGAATCCAAATCAAAAGATAATAACAATTGGCTCTGTCTCTCTCACCATTGCAACAGTATGCTTCCTCATGCAGATTGCCATCCTGGTAACTACTGTAACATTGCATTTTAAGCAATATGAGTGCGACTCCCCCGCGAGCAACCAAGTAATGCCGTGTGAACCAATAATAATAGAAAGGAACATAACAGAGATAGTGTATTTGAATAACACCACCATAGAGAAAGAGATATGCCCCAAAGTAGTGGAATACAGAAATTGGTCAAAGCCGCAATGTCAAATTACAGGATTTGCACCTTTTTCTAAGGACAATTCAATCCGGCTTTCTGCTGGTGGGGACATTTGGGTGACGAGAGAACCTTATGTGTCATGCGATCATGGCAAGTGTTATCAATTTGCA…	ATGAGCCTTCTAACCGAGGTCGAAACGTACGTTCTCTCTATCGTCCCGTCAGGCCCCCTCAAAGCCGAGATCGCACAGAGACTTGAAGATGTCTTTGCTGGGAAGAACACAGATCTTGAGGCTCTCATGGAATGGCTAAAGACAAGACCAATCCTGTCACCTCTGACTAAGGGGATTTTGGGATTTGTATTCACGCTCACCGTGCCCAGTGAGCGAGGACTGCAGCGTAGACGCTTTGTCCAAAATGCCCTCAATGGGAATGGGGATCCAAATAACATGGACAGAGCAGTTAAACTGTATAGAAAACTTAAGAGGGAGATAACATTCCATGGGGCCAAAGAAATAGCACTCAGTTATTCTGCTGGTGCACTTGCCAGTTGCATGGGCCTCATATACAAC…	ATGGATTCTAACACTGTATCAAGTTTTCAGGTAGATTGCTTCCTTTGGCATGTCCGAAAACAAGTTGTAGACCAAGAACTAGGTGATGCCCCATTCCTTGATCGGCTTCGCCGAGATCAGAAGTCCCTAAGGGGAAGAGGCAGCACTCTCGGTCTAAACATCGAAGCAGCCACCCGTGTTGGAAAGCAGATAGTAGAGAGGATTCTGAAGGAAGAATCCGATGAGGCACTTAAAATGACCATGGCCTCCGCACCTGCTTCGCGATACCTAACTGACATGACTATTGAGGAATTGTCAAGGGACTGGTTCATGCTAATGCCCAAGCAGAAAGTGGAAGGACCTCTTTGCATCAGAATAGACCAGGCAATCATGGATAAGAACATCATGTTGAAAGCGAAT…	2280	2274	2151	1701	1497	1410	759	714	human	Albany	1968
H3N3	A/mallard duck/ALB/712/1978(H3N3)	CY004606.1_CY004605.1_CY004604.1_CY005936.1_CY004602.1_CY004601.1_CY004600.1_CY004603.1	ATGGAGAGAATAAAAGAACTAAGAGACCTAATGTCACAATCCCGCACCCGCGAGATACTCACCAAAACCACTGTGGACCATATGGCCATAATCAAAAAGTACACATCAGGAAGACAAGAGAAGAACCCCGCACTCAGGATGAAGTGGATGATGGCAATGAAATATCCAATTACGGCAGATAAGAGGATAATGGAAATGATTCCTGAGAGGAATGAACAAGGACAAACCCTCTGGAGCAAAACAAATGACGCCGGCTCAGACCGAGTGATGGTATCACCTCTGGCTGTGACATGGTGGAATAGGAATGGGCCAACAACAAGTACAGTTCACTATCCAAAGGTCTATAAAACTTATTTCGAAAAAGTCGAAAGGTTAAAACATGGGACCTTTGGCCCTGTC…	ATGGATGTCAATCCGACCTTACTTTTCTTGAAAGTTCCAGCGCAAAATGCCATAAGCACCACATTCCCATATACTGGAGATCCTCCATACAGCCATGGAACGGGAACAGGATACACCATGGACACGGTCAACAGAACACATCAATATTCAGAGAAGGGAAAATGGACAACAAACACAGAAACTGGGGCGCCCCAACTTAATCCAATTGATGGACCATTACCTGAGGATAATGAACCAAGTGGATATGCACAAACAGACTGCGTCCTGGAAGCAATGGCTTTCCTTGAAGAATCCCACCCAGGAATCTTTGAAGACTCGTGTCTTGAAACGATGGAGGTTGTTCAACAGACAAGGGTGGACAAGCTGACCCAAGGTCGCCAGACCTATGATTGGACATTA…	ATGGAAGACTTTGTGCGACAATGCTTCAATCCAATGATTGTCGAGCTTGCGGAAAAGGCAATGAAAGAATATGGAGAGGACCCGAAAATCGAGACAAACAAATTTGCAGCAATATGCACTCACTTGGAAGTATGTTTCATGTATTCAGACTTTCACTTCATTGATGAGCAAGGAGAATCAATAATCATAGAATCCGGAGACCCGAATGCCCTCTTGAAGCACAGATTTGAAATAATTGAGGGAAGAGACCGCACAATGGCCTGGACAGTGGTAAACAGCATCTGCAACACTACAGGGGTTGAGAAACCGAAATTTCTTCCCGATCTCTATGACTACAAGGAGAACAGATTCATTGAGATTGGAGTGACAAGGAGAGAAGTCCACATATACTATCTGGAG…	ATGAAGACCATCATTGTTCTAAGCTATCTTTTCTGTCTGGCTCTCAGCCAAGACTACTCAGAGAGCAACAACAGCACTGCAACACTGTGCTTGGGGCATCATGCGGTACCAAATGGGACAATAGTGAAGACAATTACGGATGACCAAATTGAGGTGACCAATGCCACTGAGCTGGTCCAGAGCTCCTCAACAGGGAAAATATGCAACAACCCACATAGAATCCTTGATGGAAGGGACTGTACACTGATAGATGCCCTACTGGGAGACCCCCACTGTGATGTATTCCAAGATGAAACCTGGGACCTTTATGTGGAACGTAGCAGCGCCTTCAGCAACTGCTATCCATATGATGTACCAGACTATGCATCACTCAGGTCTCTAGTTGCTTCCTCAGGAACC…	ATGGCGTCTCAAGGCACCAAACGATCTTATGAACAGATGGAAACTGGTGGGGAACGCCAGAATGCCACTGAAATCAGAGCATCTGTTGGGAGAATGGTTGGTGGAATCGGAAGATTCTACATACAGATGTGCACTGAACTCAAACTCAGCGACTATGAAGGGAGGCTGATCCAGAACAGCATCACAATAGAGAGGATGGTTCTCTCAGCATTTGATGAAAGGAGAAACAAATATCTGGAAGAGCATCCCAGTGCTGGGAAGGATCCTAAGAAGACTGGAGGTCCAATCTACAGAAGGAGAGATGGGAAATGGGTGAGAGAATTGATCCTGTATGATAAAGAAGAGATCAGAAGGATTTGGCGTCAAGCGAATAATGGAGAAGACGCAACTGCTGGTCTC…	ATGAATCCAAATCAGAAGATAATAACAATCGGGGTAGTGAATACTACTCTATCAACAATAGCCCTTCTCATTGGAGTGGGAAATTTGATTTTCAACACAGTCATACATGAGAAAATAGGAGATCACCAAACAGTGATTCACCCAACAATAACGACCCCTGCAATACCAAACTGCAGTGACACTATAATAACATACAATAATACTGTGATAAACAACATAACAACAACAATAATAACTGAAGCGGAAAGGCTTTTCAAGCCTCCACTGCCGCTGTGCCCCTTCCGAGGATTCTTCCCTTTTCACAAGGACAATGCAATACGATTGGGTGAGAATAAGGACGTCATAGTCACAAGAGAACCTTATGTTAGCTGCGATAATGACAATTGTTGGTCCTTTGCT…	ATGAGTCTTCTAACCGAGGTCGAAACGTACGTTCTCTCTATCGTCCCGTCAGGCCCCCTCAAAGCCGAGATCGCGCAGAGACTTGAAGATGTCTTTGCAGGGAAGAACACCGATCTTGAGGCACTCATGGAGTGGCTAAAGACAAGACCAATCCTGTCACCTCTGACTAAGGGGATTTTAGGATTTGTGTTTACGCTCACCGTGCCCAGTGAGCGAGGACTGCAGCGTAGACGCTTTGTCCAAAATGCCCTTAATGGGAATGGGGATCCAAACAACATGGACAGAGCGGTCAAACTGTACAGGAAGCTCAAGAGGGAAATAACATTCCATGGGGCAAAAGAAGTGGCACTCAGTTATTCAACTGGTGCACTTGCCAGTTGCATGGGCCTCATATACAAC…	ATGGATTCCAACACTGTGTCAAGCTTTCAGGTAGACTGCTTTCTTTGGCATGTCCGCAAACGATTTGCAGACCAAGAACTGGGTGATGCCCCATTCCTTGACCGGCTTCGCCGAGATCAGAAATCTCTAAGAGGAAGAGGCAGCACTCTTGGTCTGGACATCGAAACAGCCACTCGTGCTGGAAAGCAGATAGTGGAGCGGATTCTGGAGGAAGAATCCGACGAGGCACTCAAAATGACTATTGCCTCTGTACCTGCTTCGCGCTACCTAACTGACATGACTCTTGAGGAGATGTCAAGAGACTGGTTCATGCTCATGCCCAAGCAAAAAGTAGCAGGCTCCCTCTGTATCAGAATGGACCAGGCAATTATGGATAAGAACATCATACTGAAAGCGAAC…	2280	2274	2151	1701	1497	1410	759	693	mallard duck	ALB	1978
H3N6	A/mallard/Wisconsin/418/1976(H3N6)	CY180427.1_CY180426.1_CY180425.1_CY180420.1_CY180423.1_CY180422.1_CY180421.1_CY180424.1	ATGGAGAGAATAAAAGAACTAAGAGATCTAATGTCACAGTCTCGCACCCGCGAGATACTCACAAAAACCACTGTGGACCATATGGCCATAATCAAAAAGTACACATCAGGGAGACAAGAGAAGAACCCCGCACTCAGGATGAAGTGGATGATGGCGATGAAATATCCAATTACAGCAGATAAGAGGATAATGGAAATGATTCCCGAGAGGAATGAACAAGGGCAGACCCTCTGGAGCAAAACAAACGACGCCGGCTCAGACCGAGTAATGGTATCACCTCTGGCCGTGACATGGTGGAATAGGAATGGGCCAACAACAAGCACAGTTCACTATCCAAAGGTTTACAAAACTTATTTTGAAAAAGTTGAAAGATTAAAACATGGGACCTTTGGCCCCGTC…	ATGGATGTCAATCCGACTTTACTTTTCTTGAAAGTTCCAGCGCAAAATGCCATAAGCACCACATTCCCATATACTGGAGATCCTCCATACAGCCATGGAACGGGAACAGGATACACCATGGACACAGTCAACAGAACACATCAATATTCAGAAAAGGGAAAATGGACAACAAACACAGAAACTGGAGCACCCCAACTTAACCCAATTGATGGACCATTACCTGAGGATAATGAACCAAGTGGATATGCACAAACAGACTGCGTCCTGGAAGCAATGGCTTTCCTTGAAGAATCCCACCCAGGAATCTTTGAAAACTCGTGTCTTGAAACGATGGAGGTTGTTCAACAAACAAGGGTTGACAAGCTGACCCAAGGTCGCCAGACCTATGATTGGACATTA…	ATGGAAGACTTTGTGCGGCAATGCTTCAATCCAATGATTGTCGAGCTTGCGGAAAAGGCAATGAAAGAATATGGAGAGGACCCGAAAATCGAGACAAACAAATTTGCAGCAATATGCACTCACTTGGAAGTATGTTTCATGTATTCAGACTTTCACTTCATCGATGAGCGAGGAGAATCAATAATCGTAGAATCCGGAGACCCGAATGCTCTCTTGAAGCACAGATTTGAAATAATTGAAGGAAGAGACCGCACAATGGCCTGGACAGTGGTAAACAGCATCTGCAACACTACAGGGGTTGAGAAACCGAAATTTCTTCCCGATCTCTATGACTACAAGGAGAACAGATTCATTGAGATTGGAGTGACAAGGAGAGAAGTCCACATATACTATCTGGAG…	ATGAAGACCATTATTGTTCTAAGCTGTTTTTTCTGTCTGGCTTTCAGCCAAGATCTTTCAGAGAACAACAACAACACTGCAACACTGTGCTTGGGGCATCATGCAGTACCAAACGGAACAATAGTGAAAACAATAACGGATGATCAAATTGAAGTGACTAATGCTACTGAACTGGTTCAGAGCTCCTCAACAGGGAAAATATGCAACAATCCTCACAGAATTCTCGATGGAAGAGACTGCACACTAATAGATGCTCTACTAGGGGACCCTCATTGTGATGTGTTCCAAGATGAAACATGGGACCTTTATGTAGAGCGCAGCAATGCCTTCAGCAACTGCTACCCATATGATGTGCCAGACTATGCATCTCTCAGATCTCTAGTGGCCTCATCAGGAACC…	ATGGCGTCTCAAGGCACCAAACGATCTTATGAGCAGATGGAAACTGGTGGGGAACGCCAGAATGCCACTGAAATCAGAGCATCTGTTGGGAGAATGGTTGGTGGAATCGGGAGATTCTACATACAGATGTGCACTGAACTCAAACTCAGCGACTATGAAGGGAGACTGATCCAAAACAGCATAACAATAGAGAGAATGGTTCTCTCGGCATTTGATGAGAGGAGAAATAAATATCTGGAAGAGCATCCCAGTGCTGGGAAAGACCCTAAGAAGACTGGGGGTCCAATCTACAGGAGGAGAGATGGGAAATGGATGAGAGAATTGATCCTGTATGACAAAGAAGAGATCAGAAGGATTTGGCGTCAAGCAAACAATGGAGAAGACGCAACTGCTGGTCTC…	ATGAATCCAAATCAGAAGATAATATGCATCTCAGCAACAGGAATGACACTATCCGTAGTAAGTCTGCTAATAGGATTGGCCAACTTGGGTCTGAACATTGGGCTTCATTTCAAGGTAGGAGACACACCGGAAATAGGGACCCCCAGCATCAACGAAACAAACTCCACAACCACGATAATCAACTACAATACCCAAAACAATTTCACAAATGTGACCAATATTGTGTTGGTTAAAGAAGAAGACAAAATGTTCACAAACCTTTCAAAACCCTTGTGTGAAGTAAACTCATGGCACATTCTATCTAAGGACAATGCGATTAGAATAGGGGAGGATGCCCACATCCTTGTCACAAGAGAACCATATCTCTCATGTGGACCACATGAATGCAGAATGTTTGCC…	ATGAGTCTTCTAACCGAGGTCGAAACGTACGTTCTCTCTATCGTTCCGTCAGGCCCCCTCAAAGCCGAGATCGCGCAGAGACTTGAAGATGTCTTTGCAGGGAAGAACACCGATCTTGAGGCACTCATGGAATGGCTAAAGACAAGACCAATCCTGTCACCTCTGACTAAGGGGATTTTAGGATTTGTGTTCACGCTCACCGTGCCCAGTGAGCGAGGACTGCAGCGTAGACGATTTGTCCAGAATGCTCTTAATGGGAATGGGGATCCAAACAACATGGACAGGGCAGTCAAACTGTACAGGAAGCTCAAAAGAGAAATTACATTCCACGGGGCCAAAGAGGTAGCACTCAGTTATTCCACTGGTGCACTTGCCAGTTGCATGGGCCTCATATACAAC…	ATGGATTCCAACACTGTGTCAAGCTTTCAGGTAGACTGCTTTCTTTGGCATGTCCGCAAACGATTTGCAGACCAAGAACTGGGTGATGCCCCATTCCTTGACCGGCTTCGCCGAGATCAGAAATCTCTAAGGGGAAGAGGCAGCACTCTTGGTCTGGACATCGAAACAGCCACTCGTGCTGGAAAGCAGATAGTGGAGCGGATTCTGGAGGAAGAATCTGACGAGGCACTCAAAATGACTATTGCCTCTGTACCTGCTTCACGCTACCTAACTGACATGACCCTTGAGGAAATGTCAAGAGACTGGTTCATGCTCATGCCCAAGCAAAAAGTAGCAGGCTCCCTCTGTATCAGAATGGACCAGGCAATCATGGATAAGAACATCATACTGAAAGCGAAC…	2280	2274	2151	1701	1497	1413	759	693	mallard	Wisconsin	1976
H3N7	A/northern shoveler/California/HKWF1021/2007(H3N7)	CY033321.1_CY033322.1_CY033323.1_CY033324.1_CY033325.1_CY033326.1_CY033327.1_CY033328.1	ATGGAGAGAATAAAAGAACTAAGAGATCTAATGTCACAGTCTCGCACTCGCGAGATACTCACCAAAACCACTGTGGACCACATGGCCATAATCAAAAAGTACACATCAGGAAGGCAAGAGAAGAACCCTGCACTCAGGATGAAGTGGATGATGGCAATGAAATACCCAATTACAGCAGACAAGAGAATAATGGAAGTGATTCCTGAAAGGAATGAACAGGGACAAATCCTTTGGAGCAAAACAAATGATGCCGGCTCAGACCGAGTGATGGTATCACCTCTAGCTGTGACATGGTGGAACAGAAATGGACCAACAACTAGTACAGTTCATTATCCAAAGGTATATAAAACTTATTTCGAAAAAGTCGAAAGGTTGAAACACGGGACCTTTGGCCCTGTT…	ATGGATGTCAATCCGACTTTACTTTTCTTGAAAGTTCCAGCGCAAAATGCCATAAGCACCACATTCCCATATACTGGAGATCCTCCATACAGCCATGGAACAGGAACAGGATACACCATGGACACAGTTAACAGAACACATCAATATTCAGAAAAGGGGAAATGGACAACAAACTCAGAGACTGGAGCACCCCAACTCAACCCAATTGATGGACCACTGCCTGAGGACAATGAGCCAAGTGGATATGCACAAACGGACTGTGTCCTTGAAGCAATGGCTTTCCTTGAAGAGTCCCACCCAGGGATCTTTGAAAACTCGTGTCTTGAAACGATGGAAGTTGTCCAACAAACAAGAGTGGACAAATTGACCCAAGGCCGTCAGACTTATGATTGGACATTA…	ATGGAAGATTTTGTGCGACAATGCTTCAATCCAATGATCGTCGAGCTTGCGGAAAAGGCAATGAAAGAATATGGGGAAGATCCAAAAATCGAGACAAACAAATTCGCTGCAATATGCACACACTTGGAAGTGTGTTTCATGTATTCAGATTTCCATTTCATTGATGAACGAGGTGAGTCGATAATTGTGGAGTCTGGCGATCCAAATGCACTCCTAAAACACCGGTTTGAAATAATCGAAGGGAGAGATCGTACTATGGCCTGGACAGTAGTGAACAGTATTTGCAACACCACAGGAGTTGAAAAACCCAAGTTCCTCCCGGATTTATACGATTACAAAGAGAATCGTTTCATTGAAATTGGAGTAACCAGGAGGGAGGTCCATATATACTATTTAGAA…	ATGAAGACCATTATTGTTCTGAGTTGTTTCTTCTGTCTGGCTTTCAGCCAAAATCCTTCAGAGAACAACAACAACACTGCAACACTGTGCTTAGGGCATCATGCAGTACCAAACGGAACAATAGTGAAAACAATAACGGATGATCAAATTGAAGTAACTAATGCAACTGAACTGGTTCAGAGCTCCTCAACAGGAAAGATATGCAACAATCCTCACAGAATTCTCGATGGAAGAGACTGCACATTAATGGACGCTCTACTAGGGGACCCTCATTGTGATGTATTTCAAGATGAAACATGGGACCTTTATGTAGAGCGCAGCAATGCCTTCAGCAACTGCTACCCATATGACGTGCCAGACTATGCATCTCTCAGATCTCTAGTGGCCTCATCAGGAACC…	ATGGCGTCTCAAGGCACCAAACGATCTTATGAACAAATGGAAACTGGTGGAGAGCGCCAGAATGCCACTGAAATCAGAGCATCTGTTGGGAGAATGGTTGGTGGAATCGGGAGATTCTACATACAGATGTGCACTGAACTCAAACTCAGTGACTACGAAGGGAGACTGATCCAAAACAGCATAACCATAGAGAGAATGGTCCTCTCGGCATTTGATGAGAGGAGAAACAAATATCTAGAAGAGCATCCCAGTGCTGGGAAAGACCCCAAGAAGACTGGAGGTCCAATCTACAGGAGGAGAGATGGTAAATGGGTGAGAGAATTGATCCTATATGACAAAGAAGAGATCAGAAGAATTTGGCGTCAAGCGAATAATGGAGAAGACGCAACTGCTGGTCTC…	ATGAATCCTAATCAAAAATTATTCGCACTCTCTGGGGTGGCCATAGCACTGAGTATCCTCAACCTACTAATAGGAATATCCAATGTGGGACTGAATGTCTCACTACACCTGAAGGGAAGGAGTGACCAGGATAAGAATTGGACATGCACGAGTGTAACACAAAACAACACGACTTTAATCGAAAACACATATGTCAACAATACCACTGTCATCAATAAGGAAACAGGGACTACAAAGCAAAATTATCTAATGCTGAACAAGAGTTTATGCAAAGTTGAAGGATGGGTAGTGGTGGCTAAGGACAATGCCATAAGATTCGGTGAAAGTGAACAAATAATAGTGACAAGGGAGCCGTATGTGTCATGTGATCCATTAGGATGTAAGATGTACGCACTGCAT…	ATGAGTCTTCTAACCGAGGTCGAAACGTACGTTCTCTCTATCGTCCCGTCGGGCCCCCTCAAAGCCGAGATCGCGCAGAGACTTGAGGATGTGTTTGCAGGGAAAAACACCGATCTTGAGGCGCTCATGGAATGGCTAAAGACAAGACCAATCCTGTCACCTCTGACTAAGGGGATTTTAGGATTTGTGTTTACGCTCACCGTGCCCAGTGAGCGAGGACTGCAGCGTAGACGCTTTGTCCAAAATGCCCTTAATGGGAATGGGGATCCAAACAACATGGACAGAGCGGTCAAACTGTACAGGAAGCTTAAAAGGGAAATAACATTCCATGGGGCAAAAGAGGTGGCACTCAGTTATTCAACTGGTGCACTTGCCAGCTGCATGGGCCTCATATACAAC…	ATGGATTCCAACACTGTGTCAAGCTTTCAGGTAGACTGCTTTCTTTGGCATGTCCGCAAACGATTTGCAGACCAAGAACTGGGTGATGCCCCATTCCTTGACCGGCTTCGCCGAGACCAAAAGTCTCTAAGAGGAAGAGGCAGCACTCTTGGTCTGGATATCGAAACAGCCACTCGCGCTGGAAAGCAGATAGTGGAGAGGATTCTGGAGGAAGAATCCGACGAGGCACTCAAAATGACTATAGCCTCTGTACCTACTTCACGCTACCTAACTGACATGACTCTTGAAGAGATGTCAAGAGACTGGTTCATGCTCATGCCCAAACAAAAAGTGGCAGGTTCCCTCTGTATCAGAATGGACCAGGCGATCATGGATAAGAACATTATACTGAAAGCGAAT…	2280	2274	2151	1701	1497	1413	759	693	northern shoveler	California	2007
H3N8	A/equine/Uruguay/1/1963(H3N8)	CY032428.1_CY032427.1_CY032426.1_CY032421.1_CY032424.1_CY032423.1_CY032422.1_CY032425.1	ATGGAGAGAATAAAAGAACTGAGAGATCTAATGTCACAGTCCCGCACCCGCGAGATACTCACAAAAACCACTGTGGACCATATGGCCATAATCAAGAAATACACATCAGGAAGACAAGAGAAGAACCCCGCACTTAGGATGAAGTGGATGATGGCAATGAAATATCCAATTACAGCAGATAAGAGGATAATGGGAATGATTCCTGAGAGGAATGAACAAGGGCAAACCCTCTGGAGCAAAACAAACGATGCTGGCTCAGACCGCGTAATGGTATCACCTCTGGCTGTGACATGGTGGAATAGGAATGGACCAACAACGAGTACAGTTCATTATCCAAAAGTCTACAAAACTTATTTTGAAAAAGTTGAAAGGTTAAAACACGGAACCTTTGGCCCCGTC…	ATGGATGTCAATCCGACTCTACTCTTCTTAAAGGTGCCGGCACAAAATGCTATAAGCACAACATTCCCTTATACTGGAGATCCTCCCTACAGCCATGGAACAGGAACAGGATACACCATGGATACTGTCAACAGAACACACCAATACTCAGAGAAGGGGAAATGGACAACAAACACTGAGACTGGAGCACCACAACTCAATCCAATCGATGGGCCACTGCCTGAAGACAATGAACCAAGCGGATACGCCCAAACAGATTGTGTATTGGAAGCAATGGCTTTCCTTGAAGAGTCCCACCCCGGGATCTTTGAAAACTCGTGTCTCGAAACGATGGAGGTGGTTCAGCAGACAAGAGTGGACAAACTGACACAAGGTCGACAAACTTACGACTGGACCTTA…	ATGGAAAACTTTGTGCGACAATGCTTCAATCCAATGATCGTCGAGCTTGCGGAAAAGGCGATGAAAGAATATGGAGAGGACCCGAAAATTGAAACAAACAAATTTGCAGCAATATGCACCCACTTGGAAGTCTGCTTCATGTACTCGGATTTTCACTTTATTAATGAACGGGGCGAGTCAGTGATCATAGAGTCTGGTGATCCAAATGCTCTCTTGAAGCACAGATTTGAGATAATTGAAGGGAGAGATCGAACAATGGCATGGACAGTAGTAAACAGTATCTGCAACACCACAAGAGTCGAAAAACCCAAGTTTCTCCCAGATTTGTACGACTATAAGGAGAACAGGTTTATTGAAATTGGTGTGACAAGGAGAGAAGTTCACATATACTACCTGGAA…	ATGAAGACAACCACTATTTTGATACTACTGACCCATTGGGTCCACAGTCAAAACCCAATCGGTGGCAAAAACACAGCCACACTGTGCCTGGGACACCATGCAGTAGCAAATGGAACACTGGTAAAAACAATAACTGATGACCAGATTGAGGTGACAAATGCTACTGAATTAGTTCAGAGCACTTCAACAGGGAAAATATGCAACAACCCATATAGGGTCCTAGATGGAAGAAACTGCACTTTAATAGATGCAATGCTGGGAGATCCCCATTGTGATGTTTTTCAGTATGGGAATTGGGACCTCTTCATTGAAAGAAGCAGTGCTTTCAGCAATTGCTACCCATATGACATCCCTGACTATGCATCGCTCCGGTCTCTTGTGGCATCTTCAGGAACGTTA…	ATGGCGTCTCAAGGCACCAAACGATCTTATGAGCAGATGGAAACTGGTGGGGAACGCCAGAATGCAACTGAAATCAGAGCATCTGTTGGAAGGATGGTGGGAGGAATCGGCCGGTTCTATGTTCAAATGTGTACTGAGCTCAAACTCAGCGACCATGAAGGGCGGCTGATTCAGAACAGTATAACAATAGAGAGGATGGTGCTTTCGGCATTTGACGAAAGAAGGAACAAGTACCTGGAGGAGCATCCCAGTGCTGGAAAAGACCCCAAGAAGACTGGAGGCCCGATATACAGAAGGAGAGATGGGAAATGGATGAGAGAACTCATCCTCTATGATAAAGAAGAAATCATGAGGATCTGGCGTCAGGCCAACAATGGTGAAGATGCTACTGCTGGTCTT…	ATGAATCCAAATCAAAAGATAATAACAATTGGATCTGCATCATTAGGGCTTGTATTCCTCAACGTCATTCTCCATGTGGTCAGCATTATAGTAACAGTACTGGTCCTCAGTAACAATGGGACAGGTCCGAATTGCAACGGGACAATCATAAGGGAGTACAATGAAACAGTGAGAATAGAAAGAATTACTCAATGGTATAATACTAATATAATCGAGTATATAGAGAGACCTTCAAATGAATACTACATGAGCAACACCGAGCCACTGTGTGAAGCCCAGGGCTTTGCACCATTTTCCAAAGATAATGGAATACGAATTGGATCGAGAGGCCATGTTTTTGTAATAAGAGAACCTTTTGTTTCATGTTCGCCGTTAGAATGTAGAACCTTTTTCCTCACA…	ATGAGTCTTCTGACCGAGGTCGAAACGTACGTTCTCTCTATCGTACCGTCAGGCCCCCTCAAAGCCGAGATCGCGCAGAGACTTGAAGATGTCTTTGCAGGAAAGAACACCGATCTTGAGGCACTCATGGAATGGCTAAAGACAAGACCAATCCTGTCACCTCTGACTAAGGGGATTTTAGGATTTGTGTTCACGCTCACCGTGCCCAGTGAGCGAGGACTGCAGCGTAGACGCTTTGTCCAAAATGCCCTTAATGGAAACGGGGATCCAAACAACATGGACAGAGCAGTAAAACTGTACAGGAAGCTTAAAAGGGAAATAACATTCCATGGGGCAAAAGAGGTGGCACTCAGCTATTCCACTGGTGCACTAGCCAGCTGCATGGGACTCATATACAAC…	ATGGATTCCAACACTGTGTCAAGCTTTCAGGTAGACTGTTTTCTTTGGCATGTCCGCAAACGATTTGCAGACCAAGAACTGGGTGATGCCCCATTCCTTGACCGGCTTCGCCGAGACCAGAAGTCCCTAAGAGGAAGAGGCAGCACTCTTGGTCTGGACATCGAAACAGCCACTCATGCAGGAAAGCAGATAGTGGAGCGGATTCTGGAAGAGGAGTCAGATGAGGCACTTAAAATGACCATTGCCTCTGTTCCTGCTTCACGCTACCTAACTGACATGACTCTTGATGAGATATCAAGAGACTGGTTCATGCTCATGCCCAAGCAAAAAGTAGCAGGCTCCCTATGTATAAGAATGGACCAGGCAATCATGGATAAGAACATCATACTAAAAGCAAAC…	2280	2274	2151	1698	1497	1413	759	693	equine	Uruguay	1963
H3N9	A/mallard/Alberta/54/1993(H3N9)	CY101831.1_CY101830.1_CY101829.1_CY101824.1_CY101827.1_CY101826.1_CY101825.1_CY101828.1	ATGGAGAGAATAAAAGAACTAAGAGATCTAATGTCACAGTCCCGCACTCGCGAGATACTCACCAAAACCACTGTGGACCACATGGCCATAATCAAAAAATACACATCAGGGAGACAAGAGAAGAACCCTGCGCTCAGAATGAAATGGATGATGGCAATGAAATATCCAATTACGGCGGATAAGAGGATAATGGAGATGATTCCTGAGAGGAATGAACAAGGACAGACCCTCTGGAGCAAAACAAATGATGCCGGTTCAGACCGAGTGATGGTATCACCTCTGGCTGTGACATGGTGGAATAGAAATGGACCAACAACAAGTACAGTTCACTACCCAAAGGTCTATAAAACCTACTTCGAAAAAGTTGAAAGGTTAAAACATGGGACCTTTGGCCCCGTT…	ATGGATGTCAATCCGACTTTACTTTTCTTGAAAGTTCCGGCGCAAAATGCCATAAGCACCACATTCCCATATACTGGAGATCCTCCATACAGCCATGGAACGGGAACAGGATACACCATGGACACAGTCAACAGGACACATCAATATTCAGAAAAGGGGAAATGGACAACAAACACAGAGACTGGAGCACCCCAACTTAATCCAATTGATGGACCACTGCCTGAGGACAATGAGCCAAGTGGATATGCACAAACAGACTGTGTCCTTGAAGCAATGGCTTTCCTTGAAGAGTCCCACCCAGGAATCTTTGAAAACTCGTGTCTTGAAACGATGGAAGTTGTCCAACAAACAAGAGTGGACAAACTGACCCAAGGTCGTCAGACCTATGATTGGACATTA…	ATGGAAGACTTTGTGCGACAATGCTTCAATCCAATGATCGTCGAGCTTGCGGAAAAGGCAATGAAAGAATATGGGGAAGATCCCAAAATCGAAACTAACAAATTCGCTGCAATATGCACTCACTTGGAAGTCTGTTTCATGTATTCGGATTTCCACTTCATTGACGAACGGGGCGAATCAATAATTGTGGAATCTGGTGATCCAAATGCATTACTGAAGCACCGATTTGAGATAATTGAAGGAAGAGACCGAACAATGGCCTGGACAGTGGTGAATAGCATCTGCAACACCACAGGGGTCGAGAAGCCTAAATTTCTTCCGGATCTGTATGATTACAAGGAGAACCGATTCATTGAAATTGGAGTGACACGGAGAGAGGTCCATATATACTACCTAGAG…	ATGAAGACCATCATTGTTCTAAGCTATCTTTTCTGTCTGGCTCTCAGCCAAGATTACTCAGAGAACAACAACAGCACTGCAACACTGTGCTTGGGGCATCATGCTGTACCGAATGGGACAATAGTGAAGACAATTACGGATGACCAGATTGAGGTGACCAATGCCACTGAGTTGGTCCAGAACTCCTCAACAGGGAAAATATGCAACAACCCACATAGAATCCTTGATGGGAGGGACTGCACACTGATAGATGCCCTACTGGGAGACCCCCACTGTGATGTATTTCAAGATGAGACCTGGGACCTCTATGTGGAACGTAGCAGCGCCTTCAGCAACTGCTATCCCTATGATGTACCAGACTATGCATCGCTCAGGTCTCTAGTTGCTTCCTCAGGAACC…	ATGGCGTCTCAAGGCACCAAACGATCTTATGAACAGATGGAAACTGGTGGGGAACGCCAGAATGCCACTGAAATCAGAGCATCTGTTGGGAGAATGGTTGGTGGAATCGGGAGATTCTACATACAGATGTGCACTGAACTCAAACTCAGTGACTACGAAGGGAGACTGATCCAAAACAGCATAACCATAGAGAGAATGGTTCTCTCGGCATTTGATGAGAGGAGGAATAAATATCTAGAGGAGCATCCCAGTGCTGGGAAAGACCCCAAGAAGACTGGAGGTCCAATCTACAGGAGGAGAGATGGGAAATGGGTGAGAGAATTGATCCTATATGACAAGGAAGAGATCAGAAGAATTTGGCGTCAAGCGAATAATGGAGAAGACGCAACTGCTGGTCTC…	ATGAATCCAAATCAGAAGATTCTATGCACTTCTGCCACTGCTATCGTAATAGGCACAATTGCAGTACTCATAGGAATAGCGAACTTAGGGTTGAATATAGGACTACATCTGAAACCGAGCTGCAATTGCTCACACTCGCAACCTGAAGCAACTAATGCAAGCCAGACAATAATAAACAACTACTATAATGAAACAAACATCACCCAAATAAGCAATACCAACATCCAAATGGAGGAGAGGGCAAGTAGAGAATTCAATAACCTGACCAAAGGACTCTGTACTATAAATTCATGGCACATATATGGGAAAGACAATGCAGTAAGAATTGGGGAGGACTCAGATGTTCTAGTAACAAGAGAACCCTATGTCTCCTGTGACCCGGATGAGTGCAGGTTCTAT…	ATGAGTCTTCTAACCGAGGTCGAAACGTACGTTCTCTCTATCGTTCCGTCAGGCCCCCTCAAAGCCGAGATCGCGCAGAGACTTGAAGATGTCTTTGCAGGGAAGAACACAGATCTTGAGGCACTCATGGAATGGTTAAAGACAAGACCAATCCTGTCACCTCTGACTAAGGGGATTTTAGGATTTGTGTTCACGCTCACCGTGCCCAGTGAGCGGGGACTGCAGCGTAGACGCTTTGTTCAGAATGCTCTTAATGGGAATGGAGATCCAAATAACATGGACAGGGCAGTCAAACTGTATAGGAAGCTCAAAAGGGAAATTACATTCCATGGGGCCAAAGAGGTAGCACTCAGTTACTCCACTGGTGCACTTGCCAGCTGCATGGGCCTCATATACAAC…	ATGGACTCCAACACGATAACCTCGTTTCAGGTAGATTGCTATCTATGGCATATAAGAAAGCTACTCAGCATGAGAGACATGTGTGATGCTCCCTTTGATGATAGACTCAGAAGGGATCAAAAGGCATTAAAGGGAAGAGGCAGCACACTTGGGCTCGACCTGCGAGTGGCCACAATGGAAGGCAAAAAGATTGTTGAGGACATCCTAAAAAGTGAGACGGATGAAAATCTCAAAATTGCAATTGCATCCAGCCCTGCTCCTCGGTACATTACTGATATGAGCATAGAGGAAATAAGCAGGGAATGGTACATGCTCATGCCAAGGCAGAAGATAACAGGGGGTCTGATGGTGAAAATGGATCAGGCCATTATGGACAAGAGGATAATACTCAAAGCAAAC…	2280	2274	2151	1701	1497	1413	759	693	mallard	Alberta	1993
H4N1	A/mallard/Wisconsin/394/1977(H4N1)	CY179330.1_CY179329.1_CY179328.1_CY179323.1_CY179326.1_CY179325.1_CY179324.1_CY179327.1	ATGGAGAGAATAAAAGAACTAAGAGATCTAATGTCACAGTCCCGCACTCGCGAGATACTCACCAAAACCACTGTGGACCATATGGCCATAATCAAAAAATACACATCAGGAAGACAAGAGAAGAACCCCGCACTCAGGATGAAATGGATGATGGCAATGAAATATCCAATTACGGCGGATAAGAGGATAATGGAGATGATTCCTGAGAGGAATGAACAAGGACAGACCCTCTGGAGCAAAACAAATGATGCCGGCTCAGACCGAGTGATGGTATCACCTCTGGCTGTGACATGGTGGAATAGGAATGGACCAACAACAAGTACAGTTCACTACCCAAAGGTCTATAAAACCTATTTCGAAAAGGTTGAAAGGTTAAAACATGGGACCTTTGGCCCCGTT…	ATGGATGTCAATCCGACTTTACTTTTCTTGAAAGTTCCAGCGCAAAATGCCATAAGCACCACATTCCCATATACTGGAGATCCTCCATACAGCCATGGAACGGGAACAGGATACACCATGGACACAGTCAACAGAACACATCAATATTCAGAAAAGGGAAAATGGACAACAAATACAGAAACTGGAGCGCCCCAACTCAACCCAATTGATGGACCATTACCAGAGGATAATGAACCAAGTGGATATGCACAAACAGACTGTGTCCTGGAAGCAATGGCTTTCCTTGAAGAATCCCACCCAGGAATCTTTGAAAACTCGTGTCTTGAAACGATGGAAATTGTTCAACAAACAAGGGTGGACAAGCTGACCCAAGGTCGCCAGACCTATGATTGGACATTA…	ATGGAAGACTTTGTGCGACAGTGCTTCAATCCAATGATCGTCGAGCTTGCGGAAAAAGCAATGAAGGAGTATGGAGAGGATCCAAAAATCGAGACAAATAAATTCGCTGCGATATGCACACACCTGGAAGTGTGTTTCATGTATTCAGATTTCCATTTCATTGATGAACGGGGTGAATCAATAATCGTAGAGTCTGGCGATCCAAATGCACTCTTAAAACACCGATTTGAAATAATTGAAGGGAGAGATCGTACTATGGCCTGGACAGTGGTAAATAGCATTTGTAACACCACAAGAGTTGAGAAACCCAAGTTTCTCCCGGATTTATATGACTATAAAGAGGATCGTTTCCTTGAAATTGGAGTGACAAGGAGGGAGGTCCATATATACTACTTAGAA…	ATGCTATCAATCACGATTCTGTTCCTGCTCATAGCAGAGGGCTCCTCTCAGAATTACACAGGGAATCCTGTGATATGCTTGGGACATCATGCTGTATCCAATGGGACAACGGTGAAAACCTTGACTGATGACCAGGTAGAAGTTGTCACTGCCCAGGAATTAGTGGAATCGCAACACCTACCGGAATTGTGTCCTAGCCCTTTAAGATTAATAGATGGACAAACTTGTGACATCGTCAATGGTGCTCTGGGGAGCCCAGGCTGTGATCACTTGAATGGTGCGGAATGGGATGTCTTCATAGAGCGACCCACCGCTGTAGACACTTGTTACCCATTTGACGTGCCAGATTATCAGAGCCTACGGAGTATCTTAGCAAACAACGGAAAATTTGAGTTCATT…	ATGGCGTCTCAAGGCACCAAACGATCTTATGAGCAGATGGAAACTGGTGGGGAACGCCAGAATGCCACTGAAATCAGAGCATCTGTTGGGAGAATGGTTGGTGGAATCGGGAGGTTCTACATACAGATGTGCACTGAACTCAAACTCAGCGACTATGAAGGGAGGCTGATCCAAAACAGCATAACAATAGAGAGAATGGTTCTCTCGGCATTTGATGAGAGGAGAAACAAATATCTGGAAGAGCATCCCAGTGCTGGGAAAGACCCTAAGAAGACTGGAGGTCCAATATACAGGAGGAGAGATGGGAAATGGGTGAGGGAATTGATCCTGTATGACAAAGAGGAGATCAGAAGGATTTGGCGTCAAGCGAATAATGGAGAAGACGCAACCGCTGGTCTC…	ATGAATCCAAATCAAAAGATAATAACTATTGGGTCAATCTGCATGGCAATTGGAATAATCAGTCTGATATTACAAGTTGGAAATATAATCTCAATATGGGTTAGCCATTCAATCCAAACTGGAAGTCAAAACCACCCTGAAACATGCAATCGAAGTGTCATTACTTACGAAAACAATACTTGGGTGAATCAAACATACATCAACATAAGCAATACCAATTTGATTGCTGAACAGGATGCAGTTTCAGTGACACTAGCAGGCAATTCCTCTCTCTGTCCCATTAGTGGATGGGCTATATACAGCAAGGACAATGGTATAAGGATAGGTTCCAAGGGAGATGTATTTGTCATCAGAGAGCCATTTATTTCGTGCTCTCACTTGGAATGCAGGACTTTCTTT…	ATGAGTCTTCTAACCGAGGTCGAAACGTACGTTCTCTCTATCGTCCCGTCAGGCCCCCTCAAAGCCGAGATCGCGCAGAGACTTGAAGATGTTTTTGCAGGGAAAAACACCGATCTTGAGGCACTCATGGAATGGCTAAAGACAAGACCAATCCTGTCACCTCTGACTAAGGGGATTTTAGGATTTGTGTTCACGCTCACCGTGCCCAGTGAGCGAGGACTGCAGCGTAGACGCTTTGTCCAGAATGCCCTTAATGGGAATGGAGATCCAAACAATATGGACAGGGCAGTCAAACTGTACAGGAAGCTCAAAAGGGAAATTACATTCCATGGGGCCAAAGAGGTAGCACTCAGTTATTCCACTGGTGCACTTGCCAGTTGCATGGGCCTCATATACAAC…	ATGGATTCCAACACTGTGTCAAGCTTTCAGGTAGACTGCTTTCTTTGGCACGTCCGCAAAAGATTTGCAGACCAAGAACTGGGTGATGCCCCATTCCTCGACCGGCTTCGCCGAGATCAGAAGTCCCTAAGAGGAAGAGGCAGCACTCTTGGTCTGGACATCGAAACAGCCACTCGTGCTGGAAAGCAGATAGTGGAGCGGATTCTGGAGGAAGAGTCCGATGAGGCACTTAAAATGACTATTGCCTCTGTTCCTGCTTCACGCTACCTAACTGACATGACTCTTGAAGAGATGTCAAGGGACTGGTTCATGCTCATGCCCAAGCAGAAAGTAGCAGGCTCACTTTGTATCAGAATGGACCAGGCAATAATGGATAAGAACATCATACTGAAAGCAAAC…	2280	2274	2151	1695	1497	1410	759	693	mallard	Wisconsin	1977
H4N2	A/wood duck/Wisconsin/147/1976(H4N2)	CY180371.1_CY180370.1_CY180369.1_CY180364.1_CY180367.1_CY180366.1_CY180365.1_CY180368.1	ATGGAGAGAATAAAAGAACTAAGAGACCTAATGTCGCAGTCTCGCACCCGCGAGATACTCACAAAAACCACTGTGGACCATATGGCCATAATCAAGAAATACACATCAGGAAGACAAGAGAAGAACCCAGCACTTAGAATGAAGTGGATGATGGCAATGAAATATCCAATTACAGCGGACAAGAGGATAATGGAAATGATTCCCGAGAGGAATGAACAAGGGCAAACGCTCTGGAGCAAAACAAACGATGCTGGCTCAGACCGAGTAATGGTATCACCTCTGGCTGTAACGTGGTGGAATAGGAATGGACCAACAACAAGTACAGTCCACTATCCAAAAGTCTACAAAACTTATTTTGAAAAAGTCGAAAGGTTAAAACATGGAACCTTTGGCCCTGTC…	ATGGATGTCAATCCGACTTTACTTTTCTTGAAAGTTCCAGCGCAAAATGCCATAAGCACCACATTCCCATATACTGGAGATCCTCCATACAGCCATGGAACGGGAACAGGATACACCATGGACACAGTCAACAGAACACATCAATATTCAGAAAAGGGAAAATGGACAACAAACACAGAAACTGGAGCGCCTCAACTCAACCCAATTGATGGACCATTACCTGAGGACAATGAACCAAGTGGATATGCACAAACAGACTGCGTCCTGGAAGCAATGGCTTTCCTTGAAGAATCCCACCCAGGAATCTTTGAAAACTCGTGTCTTGAAACGATGGAAGTTGTTCAACAAACAAGGGTGGACAAGCTGACCCAAGGCCGCCAGACCTATGATTGGACATTA…	ATGGAAGACTTTGTGCGACAATGCTTCAATCCAATGATTGTCGAGCTTGCGGAAAAGGCAATGAAAGAATATGGAGAGGACCCGAAAATCGAGACAAACAAATTTGCAGCAATATGCACTCATTTGGAGGTATGTTTCATGTATTCAGACTTTCACTTCATCGATGAGCGAGGAGAATCAATAATCGTAGAATCCGGAGACCCGAATGCCCTCTTGAAGCACAGATTTGAAATAATTGAGGGAAGAGATCGCACAATGGCCTGGACAGTGGTAAACAGCATTTGCAACACTACAGGGGTTGAGAAACCGAAATTTCTTCCCGATCTCTATGACTACAAGGAGAACAGATTCATTGAGATTGGAGTGACAAGGAGAGAAGTCCACATATACTATCTGGAG…	ATGCTATCAATCACGATTCTGTTTCTGCTCATAGCAGAGGGCTCCTCTCAGAATTACACAGGGAATCCTGTGATATGCCTGGGACATCATGCTGTGTCCAATGGGACAATGGTGAAAACCTTGACTGATGACCAAGTAGAAGTTGTCACTGCCCAGGAATTAGTGGAATCGCAACATCTACCGGAATTGTGTCCCAGCCCTTTAAGATTAATAGATGGACAAACTTGTGACATTGTCAATGGTGCTCTGGGGAGTCCAGGCTGTGATCACCTGAACGGTGCAGAATGGGATGTTTTCATAGAGCGACCCACCGCTGTGGACACTTGTTACCCATTTGATGTGCCAGATTACCAGAGCCTACGGAGTATCTTAGCAAACAACGGGAAATTTGAGTTCATT…	ATGGCGTCTCAAGGCACCAAACGATCTTATGAGCAGATGGAAACTGGTGGGGAACGCCAGAATGCCACTGAAATCAGAGCATCTGTTGGGAGAATGGTTGGTGGAATCGGGAGATTCTACATACAGATGTGCACTGAACTCAAACTCAGCGACTATGAAGGGAGGCTGATCCAAAACAGCATAACAATAGAGAGAATGGTTCTCTCGGCATTTGATGAGAGGAGAAACAAATATCTGGAAGAGCATCCCAGTGCTGGGAAAGATCCTAAGAAGACTGGGGGTCCAATCTACAGGAGGAGAGATGGGAAATGGATGAGAGAATTGATCCTCTATGACAAAGAGGAGATCAGAAGAATTTGGCGTCAAGCAAATAATGGAGAAGACGCAACTGCTGGTCTC…	ATGAATCCAAATCAGAAGATAATAACAATTGGCTCTGTCTCTCTAATCATTGCAACAATATGCTTCCTCATGCAGATTGCCATTCTAGCAACGACTGTGACATTGCATTTTAAGCAGAATAAATGCAGCACACCCGCGAACAATCAGACAGTGCCATGCGAGCCAATCATAATAGAAAGAAACATAACAGAGATAGTGTATTTGAATAACACCACCATAGAAAAAGAAATTTGTCCTGAAGTATTAAAATACAGGAATTGGTCAAAATCGCAATGTCAAATTACAGGGTTTGCTCCTTTTTCTAAGGACAATGCAATTCGACTTTCTGCTGGTGGGGACATTTGGGTAACAAGAGAACCTTATGTGTCATGCGACCCCGGTAAGTGTTATCAATTTGCA…	ATGAGTCTTCTAACCGAGGTCGAAACGTACGTTCTCTCTATCGTCCCGTCAGGCCCCCTCAAAGCCGAGATCGCGCAGAGACTTGAAGATGTCTTTGCAGGGAAAAACACCGATCTTGAGGCACTCATGGAATGGCTAAAGACAAGACCAATCCTGTCACCTCTGACTAAGGGGATTTTAGGATTTGTGTTCACGCTCACCGTGCCCAGTGAGCGAGGACTGCAGCGTAGACGCTTTGTCCAGAATGCTCTTAATGGGAATGGAGATCCAAACAACATGGACAGGGCAGTCAAACTGTACAGGAAGCTCAAAAGGGAAATTACATTCCATGGGGCCAAAGAGGTAGCACTCAGTTATTCCACTGGTGCACTTGCCAGTTGCATGGGCCTCATATACAAC…	ATGGATTCCAACACTGTGTCAAGCTTTCAGGTAGACTGCTTTCTTTGGCATGTCCGCAAACGATTTGCAGACCAAGAACTGGGTGATGCCCCATTCCTTGACCGGCTTCGCCGAGATCAGAAATCTCTAAGAGGAAGAGGCAGCACTCTTGGTCTGGACATCGAAACAGCCACTCGTGCTGGAAAGCAGATAGTGGAGCGGATTCTGGAGGAAGAATCCGACGAGGCACTCAGAATGACTATTGCCTCTGTACCTGCTTCACGCTACCTAACTGACATGACTCTTGAGGAGATGTCAAGGGATTGGTTCATGCTCATGCCCAAACAAAAAGTAGCAGGCTCCCTCTGTATTAGAATGGACCAGGCAATCATGGATAAGAACATCATACTGAAAGCGAAC…	2280	2274	2151	1695	1497	1410	759	693	wood duck	Wisconsin	1976
H4N3	A/green-winged teal/Wisconsin/404/1976(H4N3)	CY179026.1_CY179025.1_CY179024.1_CY179019.1_CY179022.1_CY179021.1_CY179020.1_CY179023.1	ATGGAGAGAATAAAAGAACTAAGAGATCTAATGTCACAGTCCCGCACCCGCGAGATACTCACCAAAACCACTGTGGACCATATGGCCATAATCAAAAAATACACATCAGGAAGGCAAGAGAAGAACCCCGCACTCAGGATGAAGTGGATGATGGCAATGAAATATCCAATTACTGCAGATAAGAGAATAATGGAAATGATTCCTGAAAGGAATGAGCAAGGACAAACTCTCTGGAGCAAAACAAATGATGCCGGCTCAGACCGAGTGATGGTATCACCTCTGGCCGTGACATGGTGGAATAGGAATGGACCAACAACAAGTACAGTTCACTACCCAAAGGTATATAAAACTTATTTCGAAAAAGTCGAAAGGTTAAAACATGGGACCTTTGGCCCCGTC…	ATGGATGTCAATCCGACTTTACTTTTCTTGAAAGTTCCAGCGCAAAATGCCATAAGCACCACATTCCCATATACTGGAGATCCTCCATACAGCCATGGAACGGGAACAGGATACACCATGGACACAGTCAATAGAACACATCAATATTCAGAAAAGGGAAAATGGACAACAAACACAGAAACTGGGGCGCCCCAACTCAACCCAATTGATGGACCATTACCTGAGGATAATGAACCAAGTGGATATGCACAAACAGACTGCGTCCTGGAAGCAATGGCTTTCCTTGAAGAATCCCACCCAGGAATCTTTGAAAACTCGTGTCTTGAAACGATGGAAGTTGTTCAACAAACAAGAGTGGACAAGCTGACCCAAGGTCGCCAGACCTATGATTGGACATTA…	ATGGAAGACTTTGTGCGACAATGCTTCAATCCAATGATCGTCGAGCTTGCGGAAAAGGCAATGAAAGAATATGGGGAAGATCCGAAAATCGAGACTAACAAATTCGCTGCAATATGCACACACTTGGAAGTCTGTTTCATGTATTCGGATTTCCACTTCATTGACGAACGGGGTGAATCAATAATTGTAGAATCTGGTGATCCAAATGCATTACTGAAGCACCGATTTGAGATAATTGAAGGAAGAGACCGAACAATGGCCTGGACAGTGGTGAATAGCATCTGCAACACCACAGGGGTCGAGAAGCCTAAATTTCTTCCGGATCTGTATGATTACAAGGAGAGCCGATTCATTGAAATTGGAGTGACACGGAGGGAAGTCCACATATACTACCTAGAG…	ATGCTATCAATCACGATTCTGTTTCTGCTCATAGCAGAGGGCTCCTCTCAGAATTACACAGGGAATCCTGTGATATGCCTGGGACATCATGCTGTGTCCAATGGGACAATGGTGAAAACCTTGACTGATGACCAAGTAGAAGTTGTCACTGCCCAGGAATTAGTGGAATCGCAACATCTACCGGAATTGTGTCCCAGCCCTTTAAGATTAATAGATGGACAAACTTGTGACATTGTCAATGGTGCTCTGGGGAGTCCAGGCTGTGATCACCTGAACGGTGCAGAATGGGATGTTTTCATAGAGCGACCCACCGCTGTGGACACTTGTTACCCATTTGATGTGCCAGATTACCAGAGCCTACGGAGTATCTTAGCAAACAACGGGAAATTTGAGTTCATT…	ATGGCGTCTCAAGGCACCAAACGATCTTATGAACAGATGGAAACTGGTGGGGAACGCCAGAATGCCACTGAAATCAGAGCATCTGTTGGGAGAATGGTCGGTGGAATCGGGAGGTTCTACATACAGATGTGCACTGAACTCAAACTCAGCGACTATGAAGGGAGGCTGATCCAAAACAGCATAACAATAGAGAGAATGGTTCTCTCGGCATTTGATGAGAGGAGAAACAAATATCTGGAAGAGCATCCCAGTGCTGGGAAAGACCCTAAGAAGACTGGAGGTCCAATATACAGGAGGAGAGATGGGAAATGGGTGAGAGAATTGATCCTGTATGACAAAGAGGAGATCAGAAGGATTTGGCGTCAAGCGAATAATGGAGAAGACGCAACCGCTGGTCTC…	ATGAATCCAAATCAGAAGATAATAACAATCGGGGTAGTGAACACTACTTTATCAACAATAGCCCTTCTCATTGGAGTGGGAAATTTGGTTTTCAACACAGTCATACATGAGAAAATAGGGGACCACCAAACAGTGATTCACCCAACAATAACGGCCCCTGCAGTACCGAACTGTAGTGACACTATAATAACATACAATAATACTGTGATAAACAACATAACAACAACAATAATAACTGAAGCGGAGAGGCTTTTCAAGCCTCCACTGCCGCTGTGCCCCTTCCGAGGATTCTTCCCTTTTCACAAGGACAATGCAATACGGTTGGGTGAGAACAAGGACGTCATAGTCACAAGAGAACCTTATGTTAGCTGCGATAATGACAATTGTTGGTCCTTTGCT…	ATGAGTCTTCTAACCGAGGTCGAAACGTACGTTCTCTCTATCGTCCCGTCAGGCCCCCTCAAAGCCGAGATCGCGCAGAGACTTGAAGATGTCTTTGCAGGGAAGAACACCGATCTTGAGGCACTCATGGAATGGCTAAAGACAAGACCAATCCTGTCACCTCTGACTAAGGGGATTTTAGGATTTGTGTTCACGCTCACCGTGCCCAGTGAGCGAGGACTGCAGCGTAGACGCTTTGTCCAGAATGCTCTTAATGGGAATGGAGATCCAAACAACATGGACAGGGCAGTCAAACTGTACAGGAAGCTCAAACGGGAAATTACATTCCATGGGGCCAAAGAGGTAGCACTCAGTTATTCCACTGGTGCACTTGCCAGTTGCATGGGCCTCATATACAAC…	ATGGATTCCAACACTGTGTCAAGCTTTCAGGTAGACTGCTTTCTTTGGCATGTCCGCAAACGATTTGCAGACCAAGAACTGGGTGATGCCCCATTCCTTGACCGGCTTCGCCGAGATCAGAAATCTCTGAGGGGAAGAGGCAGCACTCTTGGTCTGGACATCGAAACAGCCACTCGTGCTGGAAAGCAGATAGTGGAACGGATTCTGGAGGAAGAATCCGATGAGGCACTCAAAATGACTATTGCCTCTGTACCTGCTTCACGCTACCTAACTGACATGACTCTTGAGGAGATGTCAAGAGACTGGTTCATGCTCATGCCTAAGCAGAAAGTGGCAGGCTCCCTCTGTATCAGAATGGACCAGGCAATCATGGATAAGAACATCATACTGAAAGCAAAC…	2280	2274	2151	1695	1497	1410	759	693	green-winged teal	Wisconsin	1976
H4N4	A/gray teal/Western Australia/1840/1979(H4N4)	CY045270.1_CY045269.1_CY045268.1_CY045263.1_CY045266.1_CY045265.1_CY045264.1_CY045267.1	ATGGAGAGGATAAAAGAATTAAGAGATCTAATGTCACAGTCCCGCACTCGCGAGATACTAACAAAAACCACTGTGGACCATATGGCCATAATCAAGAAATACACATCAGGAAGACAAGAGAAGAACCCTGCTCTCAGAATGAAGTGGATGATGGCAATGAAATATCCAATCACAGCAGACAAGAGAATAATGGAGATGATTCCTGAAAGGAATGAACAAGGGCAAACACTTTGGAGCAAGACAAATGATGCTGGATCGGACAGGGTGATGGTGTCACCCCTAGCTGTAACTTGGTGGAACAGGAACGGGCCAACAACAAGTACAGTTCATTATCCAAAGGTTTACAAAACATACTTTGAGAAGGTTGAAAGGTTAAAACATGGAACCTTCGGTCCCGTT…	ATGGATGTCAATCCGACTCTACTTTTCTTGAAAGTTCCAGCGCAGAATGCCATAAGCACCACGTTCCCTTATACTGGAGATCCTCCATACAGCCATGGAACAGGAACAGGATACACCATGGATACAGTCAACAGAACACATCAATATTCAGAAAAGGGAAAGTGGACAACAAACACGGAAACTGGAGCACCCCAACTCAACCCAATTGATGGACCACTACCTGAGGATAATGAACCAAGTGGATATGCACAAACAGACTGTGTCCTGGAAGCAATGGCTTTTCTTGAAGAATCCCACCCAGGGATCTTTGAAAACTCGTGTCTTGAGACGATGGAAATTGTTCAACAAACAAGGGTGGACAAATTGACCCAAGGTCGTCAAACCTATGATTGGACATTG…	ATGGAAGACTTTGTGCGACAATGCTTCAATCCAATGATCGTCGAGCTTGCGGAAAAGGCAATGAAAGAATATGGGGAAGATCCGAAAATCGAAACGAACAAGTTCGCTGCAATATGCACACATTTGGAAGTCTGTTTCATGTATTCGGATTTCCACTTCATTGATGAACGAGGCGAATCAATAATTGTAGAATCTGGTGATCCAAATGCATTATTAAAACACCGATTTGAGATAATAGAAGGGAGAGACCGAACGATGGCATGGACAGTGGTGAACAGTATCTGCAACACCACAGGAGTCGAAAAGCCCAAATTTCTTCCAGATCTGTACGATTACAAGGAGAACCGATTTATCGAAATTGGAGTGACACGAAGGGAAGTCCACATATACTACCTAGAA…	ATGCTATCAATTGTAGTTCTGCTTCTGCTCATAGCAGAGAGCTCCTCTCAAAACTACACAGGGAACCCTGTGATATGTATGGGACACCATGCTGTTGCCAATGGAACCATGGTGAAAACCTTGACTGATGATCAAGTGGAAGTGGTCACCGCACAAGAACTGGTGGAATCACAGATTCTCCCGGAATTATGCCCGAGCCCTCTAAGGTTAGTAGACGGCCAGACTTGTGATATTGTCAATGGAGCACTAGGAAGTCCAGGATGCGACCACTTAAATGGCGCAGAATGGGACGTTTTCATAGAGAGGCCCAGTGCGGTAGACACCTGCTACCCTTTTGATGTGCCAGATTATCAGAGTTTGAGAAGCATACTTGCCAACAATGGAAAATTTGAATTCATT…	ATGGCGTCTCAAGGCACCAAACGATCTTATGAACAAATGGAAACTGGTGGAGAACGCCAGAATGCTACTGAAATCAGATCTTCTGTTGGAAGAATGGTTGGTGGAATTGGAAGATTCTACATACAGATGTGCACTGAATTCAAACTCAGCGACTATGAAGGAAGGCTGATCCAAAACAGCATAACAATAGAGAGAATGGTCCTTTCTGCATTTGATGAAAGGAGGAACAAATACCTGGAAGAGCATCCCAGTGCTGGAAAAGATCCTAAGAAGACTGGAGGTCCAATCTACAGAAGGAGAGATGGAAAGTGGATTAGAGAGCTGATCCTATGCGACAAAGAGGAGATCAGGAGAATCTGGCGCCAAGCGAATAATGGGGAGGATGCAACTGCTGGCCTT…	ATGAACCCAAATCAAAAGATTATAACCATTGGTAGTGTGAGCATTGTACTGACAACAGTAGGATTGCTACTCCAAATAACAAGCTTGTGTTCAATATGGTTCAGTCATTACAACCAGGTAACCCAAACAAACGGACAACCATGTTCGAACGACACGATAAATTACTACAATGAGACTTTTGTCAATGTCACAAACGTGCAGAACAATTATACCACCATCACTGAACCTTCAATCCCCCAGGCAATTCACTATTCCAGTGGGAGAGACCTATGCCCGGTGAAAGGATGGGCACCTTTGAGCAAGGACAATGGGATCAGAATTGGATCCAGGGGCGAGGTATTTGTCATACGAGAGCCCTTCATATCATGTTCCATTAATGAATGCAGAACTTTTTTCCTG…	ATGAGTCTTCTAACCGAGGTCGAAACGTACGTTCTCTCTATCGTCCCGTCAGGCCCCCTCAAAGCCGAGATCGCGCAGAGACTTGAAGATGTCTTTGCAGGGAAAAACACTGATCTCGAGGCTCTCATGGAATGGCTAAAGACAAGACCAATCCTGTCACCTCTGACTAAGGGGATTTTAGGTTTTGTGTTCACGCTCACCGTGCCCAGTGAGCGAGGACTGCAGCGTAGACGCTTTGTCCAAAATGCACTAAATGGGAACGGAGACCCAAACAACATGGACAGAGCAGTCAAACTATACAGGAAGCTGAAAAGAGAGATAACATTCCATGGGGCTAAAGAGGTTGCACTCAGCTACTCAACCGGTGCGCTTGCCAGTTGCATGGGTCTCATATACAAC…	ATGGATTCCAACACTGTGTCAAGCTTTCAGGTAGACTGCTTTCTTTGGCATGTCCGCAAACGATTTGCAGACCAAGAACTGGGTGATGCCCCATTCCTTGACCGTCTCCGCCGAGATCAGAAGTCCCTGAGAGGAAGAGGCAGCACTCTTGGTCTGGATATCGAAACGGCTACTCGGGCAGGAAAGCAGATAGTAGAGCGGATTCTGGAGGAAGAATCCGATGAGGCACTTAAAATGACCATTGCTTCTGTGCCTGCTTCACGCTACCTAACTGACATGACTCTTGAAGAAATGTCAAGGGACTGGTTCATGCTAATGCCCAAACAGAAAGTGGCGGGCTCCCTCTGCATCAGAATGGACCAGGCAATAATGGACAAGAACATCACACTGAAAGCAAAC…	2280	2274	2151	1695	1497	1413	759	693	gray teal	Western Australia	1979
H4N6	A/duck/Czechoslovakia/1956(H4N6)	CY045334.1_CY045333.1_CY045332.1_CY045327.1_CY045330.1_CY045329.1_CY045328.1_CY045331.1	ATGGAGAGAATAAAAGAACTAAGAGATTTAATGTCACAGTCTCGCACTCGCGAGATACTGACAAAAACCACTGTGGACCATATGGCCATAATCAAGAAGTACACATCAGGAAGACAGGAGAAGAACCCTGCCCTCAGAATGAAATGGATGATGGCAATGAAATACCCAATTACGGCAGACAAGAGAATAATGGAGATGATTCCTGAAAGAAACGAACAAGGGCAAACGCTCTGGAGTAAGACAAATGATGCGGGATCGGACAGGGTGATGGTATCACCTCTAGCTGTAACATGGTGGAACAGGAATGGACCGGCAACAAGTACAGTCCATTATCCAAAGGTCTACAAAACCTACTTTGAAAAGGTTGAAAGGTTAAAGCATGGAACCTTTGGTCCCGTC…	ATGGATGTCAATCCGACTTTACTTTTCTTGAAAGTTCCAGCGCAAAATGCCATAAGTACTACATTCCCTTACACTGGAGATCCTCCATACAGCCATGGAACAGGAACAGGATACACCATGGACACAGTCAACAGAACACATCAATACTCAGAAAGGGGGAAGTGGACAACAAACACGGAAACTGGAGCGCCCCAACTCAACCCAATTGATGGACCACTACCTAAGGACAATGAACCAAGTGGATATGCACAAACAGACTGCGTCCTGGAAGCAATGGCTTTCCTTGAAGGATCCCACCCAGGAATCTTTGAAAATTCATGTCTTGAAACGATGGAAGTTGTTCAACAAACAAGAGTGGACAAACTGACCCAAGGTCGTCAGACCTATGATTGGACACTA…	ATGGAAGACTTTGTGCGACAGTGCTTCAATCCAATGATCATCGAGCTTGCGGAAAAGGCAATGAAAGAATATGGCGAAGATCCGAAAATCGAAACAAACAAATTTGCTGCAATATGTACACACTTGGAAGTTTGTTTCATGTATTCGGATTTCCATTTCATCGACGAACGAGGTGAATCAATAATTGTAGAATCTGGTGATCCAAATGCACTCCTGAAGCACCGATTTGAAATAATTGAAGGAAGAGACCGCACAATGGCCTGGACAGTGGTGAACAGCATCTGCAATACCACAGGGGTTGAGAAGCCCAAGTTTCTTCCGGACCTGTATGACTATAAAGAGAACCGATTCATCGAAATTGGCGTGACAAGGAGGGAGGTTCACATATACTACTTAGAA…	ATGCTATCAATTGTGATTTTGTTTCTGCTCATAGCAGAGAACTCTTCCCAAAACTACACAGGAAACCCTGTGATATGCATGGGACATCATGCTGTGGCCAATGGGACTATGGTAAAGACCCTAGCCGATGATCAAGTGGAAGTGGTCACTGCACAGGAACTGGTAGAATCACAAAATCTCCCGGAACTATGTCCGAGCCCTCTGAGACTAGTTGACGGCCAGACCTGTGATATCATCAATGGAGCATTGGGGAGCCCAGGGTGTGACCATTTGAATGGTGCAGAATGGGACATTTTCATAGAGAGGCCCAATGCAGTAGACACTTGCTATCCATTTGATGTGCCAGAGTACCAGAGTCTGAGAAGCATACTCGCCAACAATGGGAAATTCGAATTCATT…	ATGGCGTCTCAAGGCACCAAACGATCTTATGAACAGATGGAAACTGGTGGAGAGCGCCAGAATGCCACTGAGATCAGAGCATCTGTTGGGAGAATGGTCGGTGGAATTGGGAGGTTTTACATACAGATGTGTACTGAACTCAAGCTCAGTGACTATGAAGGGAGACTGATCCAGAACAGCATAACAATAGAGAGAATGGTTCTCTCTGCATTTGATGAAAGGAGGAACAAATACCTGGAAGAGCATCCCAGCGCTGGGAAGGACCCTAAGAAAACTGGAGGTCCAATCTATAGAAGGAGAGACGGAAAATGGGTGAGAGAATTGATCCTGTACGACAAAGAGGAGATCAGGAGGATTTGGCGCCAAGCAAACAATGGAGAAGACGCAACTGCTGGTCTC…	ATGAATCCAAATCAGAAGATAATATGCATTTCAGCTACAGGAATGACACTATCGGTAGTAAGCCTCCTGATAGGAATTGCCAATTTAGGTCTAAACATCGGACTCCATTATAAGGTGGGTGACACACCAGATGTGAATATTCCAAACGTGAACAGGACCAATTCAACAACAACAATAATTAACAATAATACTCAGAATAATTTCACAAACATCACTAATATTATACAGAACAAAAACGAGGAGAGGACATTTCTAAATTTAACTAAGCCTCTATGTGAAGTAAACTCATGGCACATCCTGTCAAAAGACAATGCAATAAGGATAGGAGAGGACGCTCATATACTAGTCACAAGGGAGCCCTATTTATCCTGCGATCCGCAAGGATGCAGGATGTTTGCT…	ATGAGTCTTCTAACCGAGGTCGAAACGTACGTTCTCTCTATCATCCCGTCAGGCCCCCTCAAAGCCGAGATCGCGCAGAGACTTGAAGATGTCTTTGCAGGGAAGAACACAGATCTTGAGGCTCTCATGGAATGGCTAAAGACAAGACCAATCCTGTCACCTCTGACTAAGGGGATTTTGGGATTTGTGTTTACGCTCACCGTGACCAGTGAGCGAGGACTGCAGCGTAGACGCTTTGTCCAAAATGCCCTAAATGGAAACGGAGACCCAAACAACATGGATAGAGCAGTCAAACTATACAGGAAGCTGAAAAGAGAGATAACATTCCATGGAGCTAAGGAAGTGGCACTCAGCTACTCAACTGGTGCACTCGCCAGTTGCATGGGTCTCATATACAAC…	ATGGATTCCAACACTGTGTCAAGCTTTCAGGTAGACTGCTTTCTTTGGCATATCCGCAAACGATTTGCAGACCAAGAACTGGGTGATGCCCCATTCCTTGACCGGCTTCGCCGAGATCAGAAGTCCCTGAGAGGAAGAGGCAGCACTCTTGGTCTGGACATCGAAACAGCTACTCGTGCAGGAAAGCAGATAGTGGAGCGGATTCTGGAGGAAGAATCCGATGAGGCACTTAAAATGACCATTGCTTCTGTGCCTGCTTCACGCTACCTAACTGACATGACTCTTGAAGAAATGTCAAGGGACTGGTTCATGCTAATGCCCAAACAGAAAATGGCAGGCTCTCTTTGCATCAGGATGGACCAGGCAATAATGGACAAGAACATCATACTGAAAGCAAAC…	2280	2274	2151	1695	1497	1413	759	609	duck	Czechoslovakia	1956
H4N7	A/mallard/Manitoba/23912/2007(H4N7)	CY047695.1_CY047694.1_CY047693.1_CY047688.1_CY047691.1_CY047690.1_CY047689.1_CY047692.1	ATGGAGAGAATAAAAGAACTAAGAGATCTAATGTCACAGTCTCGCACTCGCGAGATACTCACCAAAACCACTGTGGACCACATGGCCATAATAAAGAAGTACACATCAGGAAGGCAAGAGAAGAACCCTGCACTCAGGATGAAGTGGATGATGGCAATGAAATATCCAATTACAGCAGACAAGAGAATAATGGAAATGATTCCTGAAAGGAATGAACAGGGACAAACCCTTTGGAGCAAAACAAATGACGCTGGCTCAGACCGAGTGATGGTATCACCTCTGGCCGTGACATGGTGGAACAGGAATGGACCAACAACTAGTACAGTTCATTATCCTAAGGTATATAAAACTTATTTCGAAAAAGTCGAAAGGTTGAAACACGGGACCTTTGGCCCTGTC…	ATGGATGTCAATCCGACTTTACTTTTCTTGAAAGTTCCAGCGCAAAATGCCATAAGCACCACGTTCCCATATACTGGAGATCCTCCATACAGCCATGGAACAGGAACAGGATACACCATGGACACAGTTAACAGAACACATCAATATTCGGAAAAGGGAAAATGGACAACAAATTCAGAGACTGGAGCACCCCAACTTAACCCAATTGATGGACCACTGCCTGAGGACAATGAGCCAAGTGGATATGCACAAACGGACTGTGTCCTTGAAGCAATGGCTTTCCTTGAAGAGTCCCACCCAGGGATCTTTGAAAACTCGTGTCTTGAAACGATGGAAGTTGTCCAACAAACAAGAGTGGACAAATTGACCCAAGGCCGCCAGACCTATGATTGGACATTA…	ATGGAAGACTTTGTGCGACAATGCTTCAATCCAATGATTGTCGAGCTTGCGGAAAAGGCAATGAAAGAATATGGGGAAGATCCGAAAATCGAAACCAACAAATTCGCTGCAATATGCACTCACTTGGAAGTCTGTTTCATGTATTCGGATTTCCACTTCATCGACGAACGAGGCGAATCAATAATTGTGGAATCTGGTGATCCGAATGCATTACTGAAGCATCGATTTGAGATAATAGAGGGAAGAGACCGAACAATGGCCTGGACAGTGGTGAATAGTATCTGCAACACCACAGGAGTCGAGAAGCCCAAATTCCTTCCGGATCTGTATGATTACAAAGAGAACCGATTCATTGAAATTGGAGTGACGCGGAGGGAGGTCCATATATACTACCTGGAG…	ATGCTATCAATCACGATTCTGTTTCTGCTCATAGCAGAGGTATCCTCTCAGAACTACACAGGAAATCCTGTGATATGTCTGGGACACCATGCTGTACCTAATGGGACAATGGTGAAAACCTTAACAGATGACCAAGTAGAGGTTGTCGCTGCCCAGGAATTAGTGGAATCGCAACATCTACCGGAGTTGTGTCCTAGCCCTTTGAGATTAGTAGATGGCCAAGCTTGTGACATCATCAATGGTGCTCTGGGAAGCCCGGGCTGTGATCACTTGAATGGTGCAGAATGGGATGTCTTCATAGAGCGACCCACTGCTGTGGACACTTGTTACCCATTTGATGTGCCAGATTACCAGAGCCTACGGAGCATCTTAGCAAACAATGGGAAATTTGAGTTCATC…	ATGGCGTCTCAAGGCACCAAACGATCTTATGAACAAATGGAAACTGGTGGGGAACGCCAGAATGCCACTGAAATCAGAGCATCTGTTGGGAGAATGGTTGGCGGAATAGGGAGGTTCTACATACAGATGTGCACTGAGCTCAAACTCAGTGACTACGAAGGGAGACTGATCCAAAACAGCATAACCATAGAGAGGATGGTTCTCTCGGCATTTGATGAGAGGAGAAACAAGTATTTGGAGGAGCATCCCAGTGCTGGGAAAGATCCCAAGAAGACCGGAGGTCCAATCTACAGGAGGAGAGATGGCAAATGGATGAGAGAATTGATCCTATATGACAAAGAAGAGATCAGAAGAATTTGGCGTCAAGCTAATAATGGAGAGGACGCAACTGCTGGTCTC…	ATGAATCCTAATCAAAAATTATTCGCACTCTCTGGGGTGGCCATAGCACTGAGTATCCTCAACCTACTAATAGGAATATCCAATGTGGGACTGAATGTCTCACTACACCTAAAGGGAAGCAGTGACCAGGATAAAAATTGGACATGCACGAGTGTAACACAAAACAACACGACTTTAATCGAAAACACATATGTCAACAATACTACTGTCATCAATAAGGAAACAGGGACTGCAAAGCAAAATTATCTAATGCTGAACAAGAGTTTATGCAAAGTTGAAGGATGGGTAGTGGTGGCCAAGGACAATGCCATAAGATTCGGTGAAAGTGAACAAATAATAGTGACAAGGGAGCCGTATGTATCATGTGATCCATTAGGATGTAAGATGTACGCACTGCAT…	ATGAGTCTTCTAACCGAGGTCGAAACGTACGTTCTCTCTATCGTCCCGTCAGGCCCCCTCAAAGCCGAGATCGCGCAGAGACTTGAAGATGTGTTTGCAGGGAAGAACACCGATCTTGAGGCACTCATGGAATGGCTAAAGACAAGACCAATCCTGTCACCTCTGACTAAGGGGATTTTAGGATTTGTGTTCACGCTCACCGTGCCCAGTGAGCGAGGACTGCAGCGTAGACGCTTTGTTCAAAATGCCCTTAATGGGAATGGGGATCCAAACAACATGGACAGAGCGGTCAAACTGTACAGAAAGCTTAAAAGGGAGATCACATTCCATGGGGCAAAAGAAGTGGCACTCAGTTATTCAACTGGTGCACTTGCCAGTTGCATGGGCCTCATATACAAC…	ATGGATTCCAACACTGTGTCAAGCTTTCAGGTAGACTGCTTTCTTTGGCATGTCCGCAAACGATTTGCAGACCAGGAACTGGGTGATGCCCCATTCCTTGACCGGCTTCGCCGAGACCAAAAGTCTCTAAGAGGAAGAGGCAGCACTCTTGGTCTGGATATCGAAACAGCCACTCGTGCTGGAAAGCAGATAGTGGAGAGGATTCTGGAGGAAGAATCCGACGAGGCACTCAAAATGACTATTGCCTCTGTACCCGCTTCACGCTACCTAACTGACATGACTCTTGAAGAGATGTCAAGAGACTGGTTCATGCTCATGCCCAAACAGAAAGTGGCAGGTTCCCTCTGTATCAGAATGGACCAGGCGATCATGGATAAGAACATTATACTGAAAGCGAAT…	2280	2274	2151	1695	1497	1413	759	693	mallard	Manitoba	2007
H4N9	A/mallard duck/New York/180/1986(H4N9)	CY014864.1_CY014863.1_CY014862.1_CY014857.1_CY014860.1_CY014859.1_CY014858.1_CY014861.1	ATGGAGAGAATAAAAGAACTAAGAGATCTAATGTCACAGTCCCGCACTCGCGAGATACTCACCAAAACCACTGTGGATCATATGGCCATAATCAAAAAATACACATCAGGAAGACAAGAGAAGAATCCCGCACTCAGGATGAAATGGATGATGGCAATGAAATATCCAATTACAGCGGATAAGAGGATAATGGAGATGATTCCCGAGAGGAATGAACAAGGGCAAACCCTCTGGAGCAAAACAAATGATGCCGGCTCAGACCGAGTGATGGTATCACCTCTGGCTGTGACATGGTGGAATAGGAATGGACCAACAACAAGTACAGTTCACTACCCAAAGGTATATAAAACCTATTTCGAAAAGGTCGAAAGGTTAAAACATGGGACCTTTGGCCCCGTT…	ATGGATGTCAATCCGACTTTACTTTTCTTGAAAGTTCCAGCGCAAAATGCCATAAGCACCACATTCCCATATACTGGAGATCCTCCATACAGCCATGGAACGGGAACAGGATACACCATGGACACGGTCAACAGAACACATCAATACTCAGAAAAGGGAAAATGGACAACAAACACAGAAACTGGGGCGCCCCAACTCAATCCAATTGATGGACCATTACCTGAGGATAATGAACCAAGTGGATATGCACAAACAGACTGCGTCCTGGAAGCAATGGCTTTCCTTGAAGAGTCCCACCCAGGAATCTTTGAAAACTCGTGTCTTGAAACGATGGAGGTTGTTCAACAAACAAGGGTGGACAAGCTGACCCAAGGTCGCCAGACTTATGATTGGACATTA…	ATGGAGGACTTTGTGCGACAATGCTTCAATCCAATGATCGTCGAGCTTGCGGAAAAGGCAATGAAAGAATATGGGGAAGATCCAAAAATCGAAACTAACAAATTCGCTGCAATATGCACTCACTTGGAAGTCTGTTTCATGTATTCGGATTTCCACTTCATTGACGAACGGGGCGAATCAATAATTGTAGAATCTGGTGATCCAAATGCATTACTGAAGCATCGATTTGAGATAATTGAAGGAAGAGATCGAACAATGGCCTGGACAGTGGTGAATAGCATCTGCAACACCACAGGGGTCGAGAAGCCTAAATTTCTTCCGGATCTGTATGATTACAAGGAGAACCGATTCATTGAAATTGGAGTGACACGGAGGGAGGTCCATATATACTACCTAGAG…	ATGCTATCAATCACAATTCTGTTTCTGCTCATAGCAGAGGGCTCCTCCCAGAATTACACAGGGAATCCTGTGATATGCCTAGGACATCATGCTGTATCTAATGGGACAATGGTGAAAACCTTGACCGATGACCAAGTAGAAGTCGTCACTGCCCAGGAATTAGTGGAATCGCAACATCTACCGGAATTGTGTCCTAGCCCTTTAAGATTAGTAGATGGGCAAACTTGTGACATCGTCAATGGTGCTCTAGGGAGCCCAGGCTGTGATCACTTGAATGGTGCAGAATGGGATGTCTTCATAGAGCGACCCACTGCTGTGGACACTTGTTATCCATTTGATGTGCCAGATTACCAGAGCCTACGGAGTATCTTAGCAAACAATGGGAAATTTGAGTTCATT…	ATGGCGTCTCAAGGCACCAAACGGTCTTATGAGCAGATGGAAACTGGTGGGGAACGCCAGAATGCCACTGAAATCAGAGCATCTGTTGGGAGAATGGTTGGTGGAATCGGAAGATTCTACATACAGATGTGTACTGAACTCAAACTCAGTGACTATGAAGGGAGACTGATCCAAAACAGCATAACAATAGAGAGGATGGTTCTCTCGGCATTTGATGAGAGGAGAAACAAATATCTGGAGGAGCATCCCAGTGCTGGGAAAGACCCTAAGAAGACTGGAGGTCCAATCTACAGGAGGAGAGATGGAAAATGGATGAGAGAATTGATCCTATATGACAAAGAGGAGATCAGAAGAATTTGGCGTCAAGCAAATAATGGAGAAGACGCAACTGCTGGTCTC…	ATGAATCCAAATCAGAAGATTCTATGCACTTCTGCCATTGCTATCGTAATAGGCACAATTGCAGTACTCATAGGAATAGCAAACCTAGGATTGAACATAGGACTACATCTAAAACCGAGCTGCAATTGCTCACACTCACAACCTGAAGCAAACAATGCAAGCCAAACAATAATAAACAACTACTATAATGAAACAAACATCACCCAAATAAGTAACACCAACATCCAAATGGAGGAGAGAGCAAGCAGGGAATTCAATAACTTGACTAAAGGGCTCTGTACTATAAATTCATGGCACATATATGGAAAAGACAATGCAGTAAGAATTGGGGAGAATTCAGATGTTTTAGTCACAAGAGAACCCTATGTCTCATGTGACCCAGATGAATGCAGGTTCTAT…	ATGAGTCTTCTAACCGAGGTCGAAACGTACGTTCTCTCTATCGTCCCGTCAGGCCCCCTCAAAGCCGAGATCGCGCAGAGACTTGAAGATGTCTTTGCAGGGAAGAACACCGATCTTGAGGCACTCATGGAATGGCTAAAGACAAGACCAATCCTGTCACCTCTGACTAAGGGGATTTTAGGATTTGTGTTCACGCTCACCGTGCCCAGTGAGCGAGGACTGCAGCGTAGACGCTTTGTCCAAAATGCCCTTAATGGGAATGGGGATCCAAACAACATGGACAGAGCAGTCAAACTATACAGGAAACTAAAAAGGGAAATAACATTCCATGGGGCAAAAGAAGTGGCACTCAGTTATTCAACTGGTGCACTTGCCAGTTGCATGGGCCTCATATACAAC…	ATGGATTCCAACACTGTGTCAAGCTTTCAGGTAGACTGCTTTCTTTGGCATGTCCGCAAACGATTTGCAGACCAAGAACTGGGTGATGCCCCATTCCTTGACCGGCTTCGCCGAGATCAGAAATCTCTAAGAGGAAGAGGCAGCACTCTTGGTCTGAACATCGAAACAGCCACTCGTGCTGGAAAGCAGATAGTGGAGAGGATTCTGGAGGAAGAATCCGACGAGGCACTCAAAATGACTATTGCCTCTGTACCTGCTTCACGCTACCTAACTGACATGACTCTTGAAGAGATGTCAAGAGACTGGTTCATGCTCATGCCCAAGCAAAAAGTGGCAGGCTCCCTCTGTATCAGAATGGACCAGGCGATTATGGATAAGAACATCATACTGAAAGCGAAC…	2280	2274	2151	1695	1497	1413	759	693	mallard duck	New York	1986
H5N1	A/chicken/Scotland/1959(H5N1)	CY015088.1_CY015087.1_CY015086.1_CY015081.1_CY015084.1_CY015083.1_CY015082.1_CY015085.1	ATGGAGAGAATAAAAGAATTAAGAGATCTAATGTCGCAGTCTCGCACTCGCGAGATACTAACAAAGACCACTGTGGACCATATGGCCATAATCAAGAAATACACATCAGGGAGACAAGAGAAGAACCCTGCTCTCAGAATGAAATGGATGATGGCAATGAAATACCCAATCACAGCAGACAAGAGAATAATGGAGATGATTCCTGAAAGAAATGAACAAGGGCAGGCGCTTTGGAGCAAGACAAATGATGCTGGATCAGACAGGGTGATGGTGTCACCCCTAGCTGTAACCTGGTGGAACAGAAATGGACCGACAACAAGTACAGTCCATTATCCAAAGGTTTACAAAACATACTTTGAAAAGGTTGAAAGGTTGAAGCATGGAACTTTCGGTCCCGTT…	ATGGATGTCAATCCGACTTTACTTTTCTTGAAAGTTCCAGCGCAAAATGCCATAAGTACTACATTCCCTTATACTGGAGATCCTCCATACAGCCATGGAACAGGAACAGGATACACCATGGACACAGTCAACAGAACACATCAATATTCAGAAAAAGGGAAATGGACAACAAACACAGAAACTGGGGCGCCCCAACTTAACCCAATTGATGGACCACTACCTGAGGACAACGAACCAAGTGGATATGCACAAACAGACTGCGTCCTGGAAGCAATGGCTTTCCTTGAAGAATCCCATCCAGGAATCTTTGAAAACTCGTGCCTTGAAACGATGGAAGTCGTTCAGCAAACAAGGGTTGACAAACTGACCCAAGGTCGCCAGACCTATGATTGGACACTA…	ATGGAAGACTTTGTGCGACAATGCTTCAATCCAATGATCGTCGAGCTTGCGGAAAAGGCAATGAAAGAATATGGAGAGGACCCGAAAATCGAAACAAACAAATTTGCTGCAATATGCACACACTTGGAAGTTTGTTTCATGTATTCGGATTTCCACTTCATCGACGAACGAGGTGAATCAATAATTGTAGAATCTGGTGATCCAAATGCACTCCTGAAGCACCGATTTGAAATAATTGAAGGGAGGGACCGCACAATGGCATGGACAGTGGTGAATAGCATCTGCAATACCACAGGGGTCGAGAAGCCCAAGTTTCTTCCGGATCTGTATGACTATAGGGAGAACCGATTCATCGAAATTGGCGTGACAAGGAGGGAGGTTCACATATACTACTTAGAA…	ATGGAGAGAATAGTGCTTCTTCTTGCAATAGTCAGTCTTGTCAAAAGTGACCAGATTTGCATTGGTTACCATGCAAACAAATCGACAAAGCAGGTTGACACAATAATGGAGAAGAATGTGACTGTCACACACGCCCAAGATATACTTGAAAGGACACACAACGGGAAGCTCTGCAGTCTAAATGGGGTGAAACCTCTCATCTTGAGGGACTGTAGTGTAGCTGGATGGCTCCTTGGAAACCCCATGTGTGACGAGTTCCTTAATGTGCCAGAATGGTCTTACATAGTAGAAAAGGACAATCCAATCAACAGCCTCTGCTACCCAGGGGATTTTAATGACTACGAAGAACTGAAACACCTATTGAGCAGTACAAACCATTTTGAGAAAATTCAAATCATC…	ATGGCGTCTCAAGGCACCAAACGATCTTATGAGCAGATGGAAACTGGTGGTGATCGCCAGAATGCTACTGAGATCAGAGCATCTGTTGGGAGAATGGTCGGTGGAATTGGAAGATTCTACATACAGATGTGCACTGAACTCAAACTCAGCGACTATGAAGGGAGGCTGATCCAGAACAGCATAACAATAGAGAGAATGGTTCTCTCTGCATTTGATGAAAGGAGGAACAGATACCTGGAAGAGCATCCCAGCGCTGGGAAGGACCCTAAGAAAACCGGAGGTCCAATCTATAGAAGGAGAAACGGAAAATGGGTGAGAGAACTGATCCTGTATGACAAAGAGGAGATCAGGAGAATTTGGCGCCAAGCGAACAATGGAGAAGACGCAACTGCTGGTCTC…	ATGAATCCAAATCAGAAGATAATAACTATTGGGTCAATCTGTATGATAGTTGGAATAATCAGCCTGATATTACAAATTGGAAACATAATCTCAATATGGGTTAGCCATTCAATTCAGACTGGAAATCAAAACCAACCTGAAATATGCAATCAAAGCATCATTACTTACGAGAACAACACTTGGGTGAATCAAACATATGTTAACATCAGCAATACTAACTTTGTTACTGAACAGGCCTTAGCTCCAGTAGCATTAGCAGGCAATTCCTCTCTCTGCCCCATTAGTGGGTGGGCTATATACAGTAAGGACAATGGTATAAGAATTGGCTCCAAGGGAGATGTATTTGTCATAAGAGAGCCATTTATTTCATGCTCCCACTTGGAATGCAGGACCTTTTTT…	ATGAGTCTTCTAACCGAGGTCGAAACGTACGTTCTCTCTATCGTTCCGTCAGGCCCCCTCAAAGCCGAGATCGCGCAGAGACTTGAAGATGTCTTTGCAGGGAAGAACACAGATCTCGAGGCTCTCATGGAATGGCTAAAGACAAGACCAATCCTGTCACCTCTGACTAAGGGGATTTTAGGATTTGTGTTCACGCTCACCGTGCCCAGTGAGCGAGGACTGCAGCGTAGACGCTTTGTCCAAAATGCCCTAAATGGGAATGGAGACCCGAACAACATGGATAGGGCAGTCAAACTATACAAGAAGCTGAAGAGAGAGATAACATTCCATGGAGCTAAGGAGGTGGCGCTCAGCTATTCAACTGGTGCACTTGCCAGTTGTATGGGTCTCATATACAAC…	ATGGATTCCAACACTGTGTCAAGCTTTCAGGTAGACTGCTTTCTTTGGCATGTCCGCAAACGATTTGCAGACCAAGAACTGGGTGATGCCCCATTCCTTGACCGGCTTCGCCGAGATCAGAAGTCCCTAAGAGGAAGAGGCAGCACTCTTGGTCTGGACATCGAAACGGCCACTCGTGCGGGAAAGCAGATAGTGGAGCGGATTCTGGAGGAAGAATCCGATGAGGCACTTAAAATGACTATTGCTTCTGTGCCTGCTTCACGCTACCTAACTGACATGACTCTCGAAGAAATGTCAAGGGACTGGTTCATGCTTATGCCCAAACAGAAAGTGGCAGGTTCCCTTTGCATCCGAATGGACCAGGCAATAATGGATAAGAATATCATACTGAAAGCAAAC…	2280	2277	2151	1695	1497	1410	759	693	chicken	Scotland	1959
H5N2	A/turkey/CO/118899/1972(H5N2)	EU743085.1_EU743084.1_EU743083.1_GU186482.1_EU743081.1_EU743080.1_EU743079.1_EU743082.1	ATGGAGAGAATAAAAGAACTAAGAGATCTAATGTCACAGTCCCGCACTCGCGAGATACTTACCAAAACCACTGTGGACCATATGGCCATAATCAAAAAATACACATCAGGAAGACAAGAGAAGAACCCCGCACTCAGGATGAAGTGGATGATGGCAATGAAATATCCAATTACGGCAGATAAGAGGATAATGGAGATGATTCCTGAGAGGAATGAACAAGGACAAACCCTCTGGAGCAAAACAAATGATGCCGGCTCAGACCGAGTGATGGTATCACCTCTGGCCGTGACATGGTGGAATAGAAATGGACCAACAACAAGTACAGTCCACTATCCAAAGGTCTATAAAACTTATTTCGAAAAGGTTGAAAGGTTAAAACATGGGACCTTTGGCCCCGTC…	ATGGATGTCAATCCGACTTTACTTTTCTTGAAAGTTCCAGCGCAAAATGCCATAAGTACCACGTTCCCTTATACTGGAGATCCTCCCTACAGCCATGGAACAGGAACAGGATACACCATGGACACGGTCAACAGGACACATCAATATTCAGAAAAGGGGAAATGGACAACAAACACGGAAACTGGAGCGCCCCAACTTAACCCAATTGATGGACCACTACCTGAGGATAATGATCCAAGTGGATATGCACAAACAGATTGTGTCCTGGAAGCAATGGCTTTCCTTGAAGAGTCCCACCCAGGGATCTTTGAAAACTCGTGTCTTGAGACGATGGAAGTTGTTCAACAAACAAGAGTGGACAAACTGACCCAAGGTCGTCAGACCTATGATTGGACATTA…	ATGGAAGACTTTGTGCGACAATGCTTCAATCCAATGATTGTCGAGCTTGCGGAAAAGGCAATGAAGGAATATGGAGAGGACCCGAAAATCGAGACAAATAAATTTGCAGCAATATGCACTCACTTGGAAGTATGTTTCATGTATTCAGACTTTCACTTCATCGATGAGCGAGGAGAATCAATAATCGTAGAATCCGGAGACCCGAATGCCCTCTTGAAGCACAGATTTGAAATAATTGAGGGAAGAGATCGCACAATGGCCTGGACAGTGGTAAACAGCATTTGCAACACTACGGGGGTTGAGAAACCGAAGTTTCTCCCAGATCTATACGACTACAAGGAGAACAGATTCATTGAGATTGGAGTGACAAGGAGAGAAGTCCACATATACTACCTGGAG…	ATGGAAAGAATAGTGATTGCCTTTGCAATTATCAGCGTTGTCAAAGGTGACCAAATCTGCATCGGTTATCATGCAAACAATTCAACAAAACAAGTTGACACAATCATGGAAAAGAATGTGACGGTCACACATGCTCAAGATATACTGGAAAAAGAGCACAACGGGAAACTCTGCAGTCTCAAAGGAGTGAGGCCCCTCATTCTGAAGGATTGCAGTGTGGCTGGATGGCTTCTTGGGAACCCAATGTGTGATGAGTTCCTAAATGTACCGGAATGGTCATATATTGTAGAGAAGGACAATCCAACCAATGGTTTATGTTATCCAGGAGACTTCAATGATTATGAAGAACTGAAGTACTTAATGAGCAGCACAAACCATTTTGAGAAAATTCGAATAATC…	ATGGCGTCTCAAGGCACCAAACGATCCTATGAGCAGATGGAAACCGGTGGGGAACGCCAGAATGCCACTGAAATCAGAGCATCTGTTGGGAGAATGGTTGGTGGAATTGGAAGGTTCTATGTACAGATGTGCACTGAACTCAAACTCAATGACTATGAAGGGAGGCTTATCCAGAACAGCATAACAATAGAGAGAATGGCCCTCTCGGCATTTGATGAAAGAAGAAACAAGTATCTGGAAGAGCATCCCAGTGCCGGAAAGGACCCTAAGAAGACTGGAGGCCCAATTTACAAGAGACGAGATGGAAAATGGATGAGAGAATTGATCCTGTATGATAAAGAGGAAATCAGAAGGATTTGGCGCCAAGCGAATAATGGAGAAGACGCACCTGCTGGTCTT…	ATGAATCCAAATCAGAAGATAATAACAATTGGCTCCGTCTCTCTAACCATTGCAACAGTGTGTTTCCTCATGCAGATTGCCATCCTAGCAACGACTGTGACACTGCATTTCAAGCAAAATGAATGCAGCATCCCCGCGAACAATCAAGTAGTGCCATGTGAACCAATCATAATAGAGAGAAACATAACAGAGATAGTGTATTTGAATAATACTACCATAGAAAAAGAGATTTGTCCTGAAGTAGTAGAATACAGGAATTGGTCAAAACCGCAATGTCAAATTACAGGGTTTGCTCCTTTCTCCAAGGACAACTCAATTCGGCTTTCTGCTGGTGGGGACATTTGGGTAACAAGAGAACCCTATGTGTCATGCGACCCCAGTAAATGTTATCAATTTGCA…	ATGAGTCTTCTAACCGAGGTCGAAACGTACGTTCTCTCTATCGTCCCGTCAGGCCCCCTCAAAGCCGAGATCGCGCAGAGACTTGAAGATGTCTTTGCAGGGAAGAACACCGATCTTGAGGCACTCATGGAATGGCTAAAGACAAGACCAATCCTGTCACCTCTGACTAAGGGGATTTTAGGATTTGTGTTTACGCTCACCGTGCCCAGTGAGCGAGGACTGCAGCGTAGACGCTTTGTCCAAAATGCCCTTAATGGGAATGGGGATCCAAACAACATGGACAGAGCGGTCAAACTGTACAGGAAGCTCAAGAGGGAAATAACATTCCATGGGGCAAAAGAAGTGGCACTCAGTTATTCAACTGGTGCACTTGCCAGTTGCATGGGCCTCATATACAAC…	ATGGATTCCAACACTGTGTTAAGCTTTCAGGTAGACTGCTTTCTTTGGCATGTCCGCAAACGATTTGCAGACCAAGAAATGGGTGATGCCCCATTCCTTGACCGGCTTCGCCGAGATCAGAAATCCCTAAGAGGAAGAGGCAGCACTCTTGGTCTGGACATCGAAACAGCCACTCGTGCTGGAAAGCAAATAGTGGAGCGGATTCTAGAGGAAGAATCCGACGAGGCACTTAAAATGACTATTGTCTCTGTACCTGCTTCACGCTACTTAACTGACATGACTCTTGAGGAAATGTCAAGGGACTGGTTCATGCTCATGCCCAAGCAAAAAATAGCAGGCTCCCTCTGTATCAGAATGGACCAGGCTATCATGGATAAGAACATCATACTGAAAGCGAAC…	2280	2274	2151	1695	1497	1410	759	693	turkey	CO	1972
H5N3	A/tern/South Africa/1961(H5N3)	CY014991.1_CY014990.1_CY014989.1_CY014984.1_CY014987.1_CY014986.1_CY014985.1_CY014988.1	ATGGAGAGAATAAAAGAACTAAGAGATTTAATGTCACAGTCTCGCACTCGCGAGATACTAACAAAAACCACTGTGGACCATATGGCCATAATCAAGAAGTACACATCAGGAAGACAGGAGAAGAACCCTGCCCTCAGGATGAAATGGATGATGGCAATGAAATACCCAATAACGGCAGACAAGAGGGTAATGGAAATGATTCCTGAAAGAAATGAACAAGGGCAAACGCTTTGGAGCAAGACGAATGACGCAGGGTCGGACAGGGTGATGGTATCACCTCTAGCTGTAACATGGTGGAATAGGAATGGACCTACAACAAGTACAGTCCATTATCCAAAGGTCTACAGAACTTACTTTGAAAAGGTTGAAAGGTTAAAGCATGGAACCTTTGGTCCCGTC…	ATGGATGTCAACCCGACTTTACTTTTCTTGAAAGTGCCAGTGCAAAATGCTATAAGTACTACATTCCCTTATACTGGAGATCCTCCATACAGCCATGGAACAGGAACAGGATACACAATGGACACAGTCAACAGAACACACCAATATTCAGAAAAGGGAAAGTGGACAACAAACACGGAGACTAGAGCACCCCAACTCAATCCGATTGATGGACCACTACCTGAGGACAATGAGCCAAGTGGGTATGCACAGACAGATTGTGTCTTGGAAGCAATGGCTTTCCTTGAAGAGTCCCACCCAGGGATCTTTGAAAACTCGTGTCTTGAAACGATGGAAGTCGTTCAGCAAACAAGGGTGGACAAACTGACCCAAGGTCGCCAGACCTATGACTGGACATTA…	ATGGAAGACTTTGTGCGACAATGCTTCAATCCAATGATCGTCGAGCTTGCGGAAAAGGCAATGAAAGAACATGGGGAAGATCCGAAAATTGAAACTAATAAATTCACTGCAATATGCACACATTTGGAAGTCTGTTTCATGTATTCAGATTTCCACTTCATTGACGAACGAGGAGAATCAATAATTGTAGAATCTGGCGATCCAAATGCACTACTGAAGCACCGGTTTGAGATAATTGAAGGAAGAGACCGCACAATGGCCTGGACTGTGGTGAATAGTATCTGCAACACCACAGGGGTTGAGAAGCCCAAATTTCTTCCAGATCTGTATGATTATAAGGAGAACAGATTCATCGAAATTGGAGTGACAAGGAGGGAAGTCCACATATACTATTTAGAA…	ATGGAGAGAATAGTGCTTTTTCTTGCAATAGTCAGTCTTGTCAAAAGTGACCAGATTTGCATTGGTTATCATGCAAATAACTCGACAGAACAGGTTGACACAATAATGGAGAAGAATGTGACTGTCACACATGCCCAAGACATACTCGAAAAGACACACAACGGGAAGCTCTGCAGTCTAAATGGAGTGAAGCCTCTCATCTTGAGGGATTGTAGTGTAGCTGGATGGCTCCTTGGAAATCCCATGTGTGACGAGTTCCTTAATGTGCCAGAATGGTCTTACATAGTGGAGAAGGACAATCCAATCAACAGCCTTTGCTACCCAGGGGACTTTAATGACTACGAAGAATTGAAACACCTATTGAGCAGTACAAACCACTTTGAGAAAATTCAAATCATC…	ATGGCGTCTCAAGGCACCAAACGATCTTATGAGCAGATGGAAACTGGTGGAGAGCGCCAGAATGCCACTGAGATCAGAGCATCTGTTGGGAGAATGGTCGGTGGAATCGGGAGATTCTACATACAGATGTGCACTGAACTCAAACTCAGTGACTATGAAGGGAGGCTGATCCAGAACAGCATAACAATAGAGAGAATGGTTCTCTCTGCATTTGATGAAAGGAGGAACAAATACCTGGAAGAGCATCCCAGCGCGGGGAAGGACCCGAAGAAAACTGGAGGTCCAATCTATAGAAGGAGAGACGGAAAATGGATGAGAGAACTGATCCTGTATGACAAAGAGGAGATCAGGAGGATTTGGCGCCAAGCGAACAATGGAGAAGACGCAACTGCTGGTCTC…	ATGAATCCAAATCAGAAGATAATAACAATTGGTGTAGTGAACACTACTCTATCAACAATAGCCCTTCTCATTGGAGTTGGAAACCTGATTTTCAACACCGTTATACATGAGAAAATAGGGGACCATCAAACTGTGGTGTATCCAACAATAACAGCCCCGGTAGTACCAAACTGCAGTGACACCATAATTACATACAACAACACTGTGATAAACAACATAACAACAACAATAATAACTGAAGCAGAAAGGCATTTCAAGCCCTCACTGCCGCTGTGCCCCTTCAGAGGATTTTTCCCTTTTCATAAGGACAATGCAATACGATTGGGTGAGAACAAAGACGTAATAGTCACAAGAGAGCCTTACGTTAGTTGCGACAATGATAACTGCTGGTCCTTTGCT…	ATGAGTCTTCTAACCGAGGTCGAAACGTACGTTCTCTCTATCGTCCCGTCAGGCCCCCTCAAAGCCGAGATCGCGCAGAGACTGGAAGATGTCTTTGCAGGGAAGAACACAGATCTTGAGGCTCTCATGGAGTGGCTAAAGACAAGACCAATCCTGTCACCTCTGACTAAGGGGATTCTAGGATTTGTGTTTACGCTCACCGTGCCCAGTGAGCGAGGACTGCAGCGTAGACGCTTTGTCCAAAATGCCCTAAATGGGAACGGAGACCCGAACAACATGGATAGAGCAGTCAAGCTATACAGGAAGCTGAAAAGAGAGATAACATTCCATGGGGCCAAGGAAATGGCACTCAGCTACTCAACTGGTGCGCTTGCCAGTTGCATGGGTCTCATATACAAC…	ATGGATTCCAACACTGTGTCAAGCTTTCAGGTAGACTGCTTTCTTTGGCATGTCCGCAAACGATTTGCAGACCAAGAACTGGGTGATGCCCCATTCCTTGACCGGCTTCGCCGAGACCAGAAGTCTCTAAGAGGAAGAGGCAGCACTCTTGGTCTGGACATCGAAACAGCCACTCGTGCGGGAAAGCAGATAGTGGAGCGGATTTTGGTGGAAGAATCCGATGAGGCACTTAAAATGACTATTGTTTCTATGCCTGCTTCACGCTACCTAACTGACATGACTCTTGAAGAAATGTCAAGGGACTGGTTCATGCTTATGCCCAAACAGAAGGTGGCAGGTTCCCTTTGCATCAGAATGGATCAGGCAATAATGGATAAGAACATCATACTGAAAGCAAAC…	2280	2274	2151	1707	1497	1410	759	693	tern	South Africa	1961
H5N4	A/blue-winged teal/Guatemala/CIP049-12/2010(H5N4)	CY096669.1_CY096670.1_CY096671.1_CY096672.1_CY096673.1_CY096674.1_CY096675.1_CY096676.1	ATGGAGAGAATAAAAGAACTAAGAGATCTAATGTCGCAGTCTCGCACTCGCGAGATACTCACCAAAACCACTGTGGACCACATGGCCATAATAAAGAAGTACACATCAGGAAGGCAAGAGAAGAACCCTGCACTCAGGATGAAATGGATGATGGCAATGAAATATCCAATTACAGCAGACAAGAGAATAATGGAAATGATTCCTGAAAGGAATGAACAGGGACAAACCCTTTGGAGCAAAACAAATGATGCTGGCTCAGACCGAGTGATGGTATCACCTCTGGCCGTGACATGGTGGAATAGGAATGGACCAACAACTAGTACAGTTCATTATCCGAAGGTATATAAAACTTATTTCGAAAAAGTCGAAAGGTTGAAACACGGGACCTTTGGCCCTGTC…	ATGGATGTCAATCCGACTTTACTTTTCTTGAAAGTTCCAGCGCAAAATGCCATAAGCACCACATTCCCGTACACTGGAGATCCTCCATACAGCCATGGAACAGGAACAGGATACACCATGGACACGGTCAACAGAACACATCAATATTCAGAAAAGGGGAAATGGACAACGAACTCAGAGACTGGAGCACCCCAACTTAACCCAATTGATGGACCACTGCCCGAGGACAATGAGCCAAGTGGATATGCACAAACGGACTGTGTCCTTGAAGCAATGGCTTTCCTTGAAGAATCCCACCCAGGAATCTTTGAAAACTCGTGTCTTGAGACGATGGAAGTTGTTCAACAAACAAGAGTAGACAAATTGACCCAAGGCCGTCAGACCTATGATTGGACATTA…	ATGGAAGATTTTGTGCGACAATGCTTCAATCCAATGATCGTCGAGCTTGCGGAAAAGGCAATGAAGGAATATGGGGAAGATCCAAAAATTGAGACAAACAAATTTGCTGCAATATGCACACACTTGGAAGTGTGTTTCATGTATTCAGACTTCCATTTCATTGATGAACGAGGTGAGTCGATAATCGTGGAATCTGGCGATCCAAATGCAATCCTAAAACACCGATTTGAAATAATTGAAGGGAGAGATCGTACTATGGCCTGGACAGTAGTGAACAGTATTTGCAACACCACAGGAGTTGAAAAACCCAAGTTTCTCCCGGATTTATACGATTACAAGGAGAATCGTTTCATTGAAATTGGAGTAACCAGAAGGGAAGTCCATATCTACTATTTAGAA…	ATGGAAAGAATAGTGATTGCCCTCGCAATAATCAGCATTGTCAAAGGTGACCAAATCTGCATTGGTTATCATGCAAACAATTCAACAGAGCAGGTTGATACAATCATGGAGAAGAATGTGACGGTCACACATGCTCAGGACATACTGGAAAAAGAGCACAATGGGAAACTTTGCAGTCTTAAAGGAGTGAGGCCCCTCATTCTGAAGGATTGCAGTGTAGCTGGATGGCTTCTTGGAAACCCAATGTGTGATGAATTCCTGAATGTACCGGAGTGGTCATACATCGTGGAAAAAGATAATCCAGTCAATGGCCTGTGCTATCCAGGAAACTTCAATGATTACGAAGAGCTGAAGCATTTAATGAGCAGCACAAACCATTTTGAGAAAATTCAGATAATT…	ATGGCGTCTCAAGGCACCAAACGATCCTATGAACAAATGGAAACTGGTGGGGAACGCCAGAATGCCACTGAAATCAGAGCATCTGTTGGGAGAATGGTTGGCGGAATCGGGAGGTTCTACATACAGATGTGCACTGAGCTCAAGCTCAGTGACTACGAAGGGAGATTGATCCAAAACAGCATAACCATAGAAAGGATGGTTCTCTCGGCATTTGATGAGAGGAGAAACAAGTATCTGGAAGAGCATCCCAGTGCTGGGAAGGATCCCAAGAAGACTGGAGGTCCAATCTACAGGAGGAGAGATGGCAAATGGGTGAGAGAATTGATTCTATATGACAAGGAAGAGATCAGAAGAATTTGGCGTCAAGCTAATAATGGAGAGGACGCAACTGCTGGTCTC…	ATGAATCCAAATCAGAAAATCATAACCATAGGCAGTATTAGTATTATATTAACGACGGTAGGTCTTCTTCTCCAAATAACAAGCTTATGCTCAATATGGTTTAGCCATTACAACCAGGTGACACAGACACACGAACAACCTTGTTCTAACAACACGACGAATTACTACAATGAGACTTTTGTCAATGTGACCAACGTGCAGAACAATTATACCACAGTAACTGAGCCCTCAGCCCCTGATGTAGTTCACTACTCTAGTGGAAGAGATTTGTGCCCAATAAGGGGATGGGCACCACTGAGCAAGGACAATGGAATTAGGATTGGATCCCGAGGCGAAGTATTTGTCATACGGGAGCCCTTCATATCATGCTCCATCAGTGAATGCAGAACTTTTTTCTTA…	ATGAGTCTTCTAACCGAGGTCGAAACGTACGTTCTCTCTATCGTCCCGTCAGGCCCCCTCAAAGCCGAGATCGCGCAGAGACTTGAAGATGTGTTTGCAGGGAAAAACACAGATCTTGAGGCGCTCATGGAATGGCTAAAGACAAGACCAATCCTGTCACCTCTGACTAAGGGGATTTTGGGATTTGTGTTCACGCTCACCGTGCCCAGTGAGCGAGGACTGCAGCGTAGACGCTTTGTCCAAAATGCCCTTAATGGGAATGGGGATCCAAACAACATGGACAGAGCAGTCAAACTGTACAGGAAGCTTAAAAGGGAAATAACATTCCATGGGGCAAAAGAGGTGGCACTCAGTTATTCGACTGGTGCACTTGCCAGCTGCATGGGCCTCATATACAAC…	ATGGATTCCAACACTGTGTCAAGCTTTCAGGTAGACTGCTTTCTTTGGCATGTCCGCAAACGATTTGCAGACCAAGAACTGGGTGATGCCCCATTCCTCGACCGGCTTCGCCGAGATCAGAAATCCCTAAGAGGAAGAGGCAGCACTCTTGGTCTGGACATCGAAACAGCCACTCGTGCTGGAAAGCAGATAGTGGAGAGGATTCTAGAGGAAGAATCCGACGAGGCACTCAAAATGACTATTGCCTCTGTGCCTGCTTCACGCTACCTAACTGACATGACTCTTGAAGAGATGTCAAGAGACTGGTTCATGCTTATGCCCAAGCAAAAAGTGGCAGGCTCCCTCTGTATCAGAATGGACCAGGCAATTATGGATAAGAACATCATACTGAAGGCGAAT…	2280	2274	2151	1695	1497	1413	759	693	blue-winged teal	Guatemala	2010
H5N6	A/duck/Potsdam/2216-4/1984(H5N6)	CY005776.1_CY005775.1_CY005774.1_CY006036.1_CY005772.1_CY005771.1_CY005770.1_CY005773.1	ATGGAGAGAATAAAAGAACTTAGAGATTTGATGTCGCAGTCTCGCACACGCGAGATACTGACAAAAACCACTGTGGACCATATGGCCATAATTAAGAAATACACATCAGGGAGACAGGAGAAGAATCCTGCACTCAGAATGAAATGGATGATGGCAATGAAATATCCGATTACAGCAGACAAAAGGATAATGGAGATGATTCCTGAAAGAAATGAGCAGGGTCAAACTCTTTGGAGCAAGACAAATGATGCCGGATCAGACAGGGTAATGGTATCACCTCTGGCTGTGACGTGGTGGAACAGGAATGGACCAACGACAAGTACAGTCCATTATCCAAAGGTCTATAAACCCTACTTTGAAAAAGTTGAAAGGTTAAAACATGGAACCTTTGGTCCTGTC…	ATGGATGTCAATCCGACTTTACTTTTCTTGAAAGTACCAGCACAAAATGCTATAAGCACCACATTCCCTTATACTGGAGACCCTCCATACAGCCATGGAACAGGAACAGGATACACCATGGACACAGTCAACAGAACACATCAATACTCAGAGAAGGGGAAATGGACAACAAACACTGAGACTGGAGCACCCCAACTCAACCCGATTGATGGACCACTACCTGAGGACAATGAGCCAAGCGGGTATGCACAAACAGATTGTGTCTTGGAAGCTATGGCTTTCCTTGAAGAGTCCCACCCAGGGATCTTTGAAAACTCGTGTCTTGAAACGATGGAAGTTGTCCAGCAAACAAGAGTGGATAAACTAACCCAAGGTCGCCAGACCTATGACTGGACATTA…	ATGGAAGACTTTGTGCGACAATGCTTCAATCCAATGATCGTCGAGCTTGCGGAAAAGGCAATGAAAGAATATGGGGAAGATCCGAAAATCGAAACGAACAAATTCGCTGCAATATGCACACACTTAGAAGTCTGCTTCATGTATTCGGATTTCCATTTTATTGACGAACGGGGCGAATCAATAATTGTAGAGTCTGGCGACCCAAATGCATTATTGAAACACCGATTTGAGATAATCGAAGGAAGAGACCGAACAATGGCCTGGACAGTGGTGAATAGTATCTGCAACACCACAGGGGTCGATAAACCCAAATTTCTTCCGGATCTGTATGATTACAAGGAAAACCGATTCATTGAAATTGGAGTGACAAGGAGGGAAGTCCACATATACTACTTAGAA…	ATGGAGAAAATAGTACTTCTTCTTGCAGTAGTCAGTCTTGTCAGAAGTGACCAGATTTGCATTGGTTACCATGCAAACAACTCGACAGAACAGGTTGACACAATAATGGAAAAGAACGTTACTGTCACACATGCCCAAGACATACTTGAAAAGACACACAACGGGAAGCTCTGCAGCTTAAATGGAGTGAAGCCTCTCATTTTGAGGGATTGTAGTGTAGCTGGATGGCTCCTCGGAAACCCTATGTGTGACGAATTCCTTAATGTGCCAGAGTGGTCTTACATAGTAGAAAAGGACAATCCAGTCAATGGCCTCTGCTACCCAGGGGATTTCAATGACTACGAAGAACTGAAACATCTATTGAGTAGTACGAATCATTTTGAGAAAATTCAAATCATT…	ATGGCGTCTCAAGGCACCAAACGATCTTATGAACAGATGGAAACTGGTGGAGAACGCCAGAATGCTACTGAGATCAGAGCATCTGTTGGGAGAATGGTAGGTGGAATTGGAAGATTCTACATACAGATGTGCACTGAACTCAAACTCAGCGACTATGAAGGGAGGCTGATCCAGAACAGCATAACAATAGAGAGAATGGTTCTCTCTGCATTTGATGAAAGGAGAAACAAATACCTGGAAGAACATCCCAGTGCGGGGAAGGACCCGAAGAAAACCGGAGGTCCAATCTACAGAAGGAGGGATGGAAAATGGATGAGAGAGCTGATTCTGTATGACAAAGAGGAGATCAGGAGGATTTGGCGTCAAGCGAACAATGGAGAAGATGCAACTGCTGGTCTC…	ATGAATCCAAATCAGAAGATAATATGCATTTCAGCCACAGGAATGACACTATCGGTAGTAAGCCTGCTGATAGGAATTGCCAATTTAGGCCTAAACATCGGACTCCATTATAAGGTGGGTGATACACCGGATGTGAACATTCCAAACGTGAACGAGACCAATCCAACGACAACAATAATTAACAATAACACTCAGAATAATTTCACAAATATCACTAACATTATATTGAACAAAGACGAGGAGAGGACATTTCTAAACCTAACTAAGCCTTTATGTGAAGCAAACTCATGGCACATTCTGTCAAAAGACAACGCAATAAGGATAGGAGAGGACGCTCATATACTAGTCACAAGGGAGCCCTACTTGTCCTGTGATCCACAAGGCTGCAGGATGTTTGCC…	ATGAGTCTTCTAACCGAGGTCGAAACGTACGTTCTCTCTATCGTCCCGTCAGGCCCCCTCAAAGCCGAGATCGCGCAGAGACTTGAAGATGTCTTTGCAGGGAAAAACACAGATCTCGAGGCTCTCATGGAATGGCTAAAGACAAGACCAATCCTGTCACCTCTGACTAAGGGGATTTTAGGGTTTGTGTTCACGCTCACCGTGCCCAGTGAGCGAGGACTGCAGCGTAGACGCTTTGTTCAAAATGCACTAAATGGGAATGGAGACCCAAACAACATGGACAGAGCAGTCAAACTTTACAGGAAACTGAAAAGGGAGATAACATTCCATGGAGCTAAAGAGGTTGCACTCAGTTACTCAACCGGTGCACTTGCCAGCTGCATGGGTCTCATATACAAC…	ATGGATTCCAACACGATAACCTCGTTTCAGGTAGATTGTTATCTATGGCACATAAGAAAGCTACTCAGTATGAGAGACATGTGTGATGCTCCCTTTGATGACAGGCTCCGAAGAGACCAAAAGGCATTAAAGGGAAGAGGCAGCACACTTGGACTCGATTTAAGAGTGGCTACAATGGAAGGGAAAAAGATCGTTGAAGACATCCTGAAGAGTGAGACAGATGAAAACCTCAAAATAGCCATTGCCTCCAGTCCTGCTCCTCGGTATATTACTGATATGAGCATAGAGGAAATAAGCCGAGAATGGTATATGCTGATGCCTAGGCAGAAAATAACTGGAGGCCTAATGGTGAAAATGGACCAAGCCATAATGGATAAGAGGATTATCCTTAAAGCAAAT…	2280	2277	2151	1695	1497	1413	759	693	duck	Potsdam	1984
H5N7	A/ruddy turnstone/NJ/327/2004(H5N7)	EU871928.1_EU871927.1_EU871926.1_EU871921.1_EU871924.1_EU871923.1_EU871922.1_EU871925.1	ATGGAGAGAATAAAAGAACTAAGAGATCTAATGTCACAGTCTCGCACTCGCGAGATACTAACCAAAACCACTGTGGACCACATGGCCATAATAAAGAAGTACACATCAGGAAGGCAAGAGAAGAACCCTGCACTCAGGATGAAGTGGATGATGGCAATGAAATATCCAATTACAGCAGACAAGAGAATAATGGAAATGATTCCTGAAAGGAATGAACAGGGACAAACCCTTTGGAGCAAAACAAATGATGCTGGCTCAGACCGAGTGATGGTATCACCTCTGGCTGTGACATGGTGGAATAGGAATGGACCAACAACTAGTACAGTCCATTATCCGAAGGTATATAAAACTTATTTCGAAAAAGTCGAAAGGTTGAAACACGGGACCTTTGGCCCTGTC…	ATGGATGTCAATCCGACTTTACTTTTCTTGAAAGTTCCAGCACAAAATGCCATAAGCACCACATTCCCATATACTGGAGATCCTCCATACAGCCATGGAACGGGAACAGGATACACCATGGACACAGTCAACAGAACACATCAATATTCAGAAAAGGGGAAATGGACAACAAACACAGAGACTGGAGCACCCCAACTTAACCCAATCGACGGACCACTGCCTGAGGACAATGAGCCAAGTGGATATGCACAAACAGACTGTGTCCTTGAAGCAATGGCTTTCCTTGAAGAGTCCCACCCAGGAATCTTTGAAAACTCGTGTCTTGAAACGATGGAAGTTGTTCAACAAACAAGAGTGGACAAGCTGACCCAAGGTCGTCAGACCTATGATTGGACATTA…	ATGGAAGATTTTGTGCGACAATGCTTCAATCCAATGATCGTCGAGCTTGCGGAAAAGGCAATGAAAGAATATGGGGAAGATCCAAAAATCGAGACAAACAAATTCGCTGCAATATGCACACACTTGGAAGTGTGTTTCATGTATTCAGATTTCCACTTCATTGATGAACGAGGTGAGTCGATAATCGTGGAGTCTGGCGATCCAAATGCACTCCTAAAACACCGATTTGAAATAATCGAAGGGAGAGATCGTACTATGGCCTGGACAGTAGTGAACAGTATTTGCAACACCACAGGAGTTGAAAAACCCAAGTTTCTCCCGGATTTATACGATTACAAAGAGAATCGTTTCATTGAAATCGGAGTAACCAGGAGGGAGGTCCATATATACTATTTAGAA…	ATGGAAAGAATAGTGATTGCCCTCGCAATAATCAGCATTGTCAAAGGTGACCAAATCTGCATTGGTTATCATGCAAACAATTCGACAGAGCAGGTTGATACAATCATGGAGAAGAATGTGACGGTCACACATGCTCAGGATATACTGGAAAAAGAGCACAATGGGAAACTTTGCAGTCTTAAAGGAGTGAGGCCCCTCATTCTGAAGGATTGCAGTGTAGCTGGATGGCTTCTTGGAAACCCAATGTGTGATGAATTCCTAAATGTACCGGAATGGTCATACATTGTGGAAAAAGATAATCCAGTCAATGGCCTGTGCTATCCAGGAGACTTCAGCGACTACGAAGAACTGAAACATTTAATGAGCAGCACGAACCATTTTGAGAAAATTCGGATAATT…	ATGGCGTCTCAAGGCACCAAACGATCTTATGAGCAGATGGAAACTGGTGGAGAACGCCAGAATGCCACTGAAATCAGAGCATCTGTTGGGAGAATGGTTGGTGGAATCGGAAGATTCTACATACAGATGTGCACTGAACTCAAACTCAATGACTATGAAGGAAGACTGATCCAAAACAGCATCACAATAGAGAGAATGGTTCTCTCAGCATTTGATGAGAGGAGAAACAAATATCTGGAAGAGCATCCCAGTGCTGGGAAAGACCCTAAGAAGACTGGAGGTCCAATCTACAGGAGGAGAGATGGGAAATGGATGAGAGAATTGATCCTATATGACAAAGAGGAGATCAGAAGGATTTGGCGTCAAGCGAATAATGGGGAAGATGCAACTGCCGGTCTC…	ATGAATCCTAATCAAAAATTATTCACACTCTCAGGAGTGGCCATAGCACTGAGTATCCTCAACCTACTAATAGGAATATCCAATGTGGGACTGAACGTCTCATTACACCTAAAGGGCAGCAATGACCAAGATAAAAATTGGACATGCACGAGTGTAACACAGAACAACACGACTTTAATCGAAAACACATATGTCAACAATACTACTGTCATCAATAAGGAAACAGGGACTGCAAAGCCAAATTACCTAATGCTGAACAAAAGCTTATGCAAAGTTGAAGGATGGGTAGTGGTGGCTAAGGACAATGCCATAAGATTCGGTGAAAGTGAACAAATAATAGTAACAAGGGAGCCGTATGTGTCATGTGATCCATTAGGATGTAAGATGTACGCACTACAT…	ATGAGTCTTCTAACCGAGGTCGAAACGTACGTTCTCTCTATCGTCCCATCAGGCCCCCTCAAAGCCGAGATCGCGCAGAGACTTGAAGATGTGTTTGCAGGGAAGAACACCGATCTTGAGGCACTCATGGAATGGCTAAAGACAAGACCAATCCTGTCACCTCTGACTAAGGGAATTTTAGGATTTGTGTTCACGCTCACCGTGCCCAGTGAGCGAGGACTGCAGCGTAGACGCTTTGTCCAAAATGCCCTTAATGGGAATGGGGATCCAAACAACATGGACAGAGCGGTCAAACTGTACAGGAAGCTTAAAAGGGAGATAACATTCCATGGGGCAAAAGAAGTGGCACTCAGTTATTCTACTGGTGCACTTGCCAGTTGCATGGGCCTCATATACAAC…	ATGGATTCCAACACTGTGTTAAGCTTTCAGGTAGACTGCTTTCTTTGGCATGTCCGCAAACGATTTGCAGACCAAGAAATGGGTGATGCCCCATTCCTAGACCGGCTTCGCCGAGATCAGAAATCTCTAAGAGGAAGAGGCAGCACTCTTGGTCTGGACATCGAAACAGCCACTCGTGCTGGAAAGCAGATAGTGGAGCGGATTCTGGAAGAAGAATCCGACGAGGCACTCAAAATGACTATTGCCTCTGTACCTGCTTCACGCTACCTAACTGACATGACTCTTGAGGAGATGTCAAGGGACTGGTTCATGCTCATGCCCAAGCAAAAAGTAGCAGGGTCCCTATGTGTCAGAATGGATCAGGCGATCATGGATAAAAACATCATACTGAAAGCAAAC…	2280	2274	2151	1695	1497	1413	759	693	ruddy turnstone	NJ	2004
H5N8	A/turkey/Ireland/1378/1983(H5N8)	CY015096.1_CY015095.1_CY015094.1_CY015089.1_CY015092.1_CY015091.1_CY015090.1_CY015093.1	ATGGAGAGAATAAAAGAACTAAGAGATTTGATGTCTCAGTCTCGCACTCGCGAGATACTGACAAAAACCACTGTAGACCACATGGCCATAATCAAGAAATACACATCGGGAAGACAGGAGAAGAACCCTGCTCTCAGAATGAAGTGGATGATGGCAATGAAATACCCGATCACAGCGGACAGAAGAATAATGGAGATGATTCCTGAAAGAAATGAGCAAGGTCAAATTCTTTGGAGCAAGACAAACGACGCTGGATCGGACAGAGTTATGGTGTCGCCTCTAGCTGTGACGTGGTGGAACAGGAATGGACCTACGACAAGTACAATTCATTACCCAAAGGTCTACAAAACCTATTTTGAGAAGGTTGGAAGGTTGAAACATGGGACCTTCGGCCCCGTT…	ATGGATGTCAATCCGACTTTACTTTTCTTGAAAGTGCCAGCGCAAAATGCTATAAGTACTACATTCCCTTATACTGGAGATCCTCCATACAGCCATGGAACAGGAACAGGATATACCATGGACACAGTCAGCAGAACACACCAATATTCAGAAAAGGGAAAGTGGACAACAAACACAGAGACTGGAGCACCCCAGCTTAACCCGATTGATGGACCACTACCAGAGGACAATGAGCCAAGCGGATATGCACAGACAGATTGTGTCTTGGAGGCAATGGCTTTCCTTGAAGAATCCCACCCAGGGATCTTTGAAAACTCGTGTCTTGAAACGATGGAAGTTGTTCAGCAAACAAGGGTGGACAAACTGACCCAAGGTCGCCAGACCTATGACTGGACATTG…	ATGGAAGACTTTGTGCGACAATGCTTCAATCCAATGATCGTCGAGCTTGCGGAAAAGGCAATGAAAGAATATGGGGAAGATCCAAAAATCGAAACGAATAAATTCGCTGCAATATGCACACACTTAGAAGCCTGCTTCATGTATTCAGATTTCCACTTCATTGACGAACGGGGTGAATCAACAATTGTAGAATCTGGCGATCCAAATGCATTATTGAAACACCGATTTGAAATAATCGAAGGAAGAGACCGAACAATGGCCTGGACAGTGGTGAATAGTATCTGCAACACCACAGGAGTCGAGAAGCCAAAATTTCTTCCTGATCTGTATGATTACAAGGAAAACCGGTTCATTGAAATTGGAGTAACACGGAGGGAAGTCCACATATACTACCTAGAA…	ATGGAGAAAATAGTGCTTCTTTTTGCAATAGTCAGTCTTGTCAGAAGTGACCAGATTTGCATTGGTTACCATGCAAACAACTCAACAAAACAGGTCGACACAATAATGGAAAAGAATGTTACTGTCACACATGCCCAAGACATACTTGAAAAAACACACAACGGGAAGCTCTGCAGCCTAAATGGAGTGAAGCCTCTCATTTTGAGGGATTGTAGTGTAGCTGGATGGCTCCTCGGAAATCCTATGTGTGACGAATTCCTTAATGTGCCAGAGTGGTCTTACATAGTAGAAAAGGATAATCCAGTCAATGGCCTTTGCTACCCAGGGGATTTCAACGACTACGAAGAACTGAAACATCTATTAAGTTGTACGAAACATTTTGAGAAAATTCGAATCATC…	ATGGCGTCTCAAGGCACCAAACGATCTTATGAGCAAATGGAGACTGGTGGAGAACGCCAGAATGCTACTGAGATCAGAGCATCTGTTGGGAGAATGGTCGGTGGAATTGGAAGATTCTACATACAGATGTGCACTGAACTCAAACTCAGCGACTATGAAGGGAGGCTGATCCAGAACAGCATAACAATAGAGAGAATGGTTCTCTCTGCATTTGATGAGAGGAGGAACAAATACCTGGAAGAGCATCCCAGTGCGGGGAAGGACCCAAAGAAAACTGGAGGTCCAATTTACAGAAGGAGAGACGGAAAATGGATGAGAGAGCTGATTCTATATGACAAAGAGGAGATCAGGAGGATTTGGCGTCAAGCGAACAATGGAGAAGATGCAACTGCTGGTCTC…	ATGAATCCAAATCAGAAAATAATAACCATTGGCTCCATATCATTGGGATTGGTTGTGTTCAATGTTCTATTGCATGTCGTTAGCATTATAGTAACAGTATTAATCTTAGGGAAGGGTGAAAACAATGGAATCTGTAATGGGACGGTAGTGAGGGAATATAACGAGACAGTTAGGATCGAGAGGGTAACTCAATGGCACAATACTAATGTAGTCGAATATGTGCCGTATTGGAATGGGGGAACTTACATGAACAATACCGAGGCAATATGTGATGTCAAGGGCTTTGCACCTTTTTCCAATGACAATGGGATAAGAATTGGTTCCAGGGGACATGTCTTTGTTATAAGAGAGCCCTTCGTCTCCTGTTCGCCCATAGAGTGCAGAGCTTTCTTTCTCACT…	ATGAGTCTTCTAACCGAGGTCGAAACGTACGTTCTCTCTATCGTCCCGTCAGGCCCCCTCAAAGCCGAGATCGCGCAGAGGCTTGAAGATGTCTTTGCAGGGAAAAACACAGATCTCGAGGCTCTCATGGAATGGCTAAAGACAAGACCAATCCTGTCACCTCTGACTAAGGGGATTTTAGGGTTTGTATTCACGCTCACCGTGCCCAGTGAGCGAGGACTGCAGCGTAGACGCTTTGTCCAAAATGCCCTAAATGGGAATGGAGATCCAAACAACATGGACAGGGCAGTCAAACTTTACAAGAAGCTGAAAAGAGAGATAACATTCCATGGAGCTAAGGAGGTTGCACTCAGCTACTCAACCGGTGCACTTGCCAGTTGCATGGGTCTCATATACAAC…	ATGGATTCCAACACTGTGTCAAGCTTTCAGGTAGACTGTTTTCTTTGGCATGTCCGCAAACGATTTGCAGACCAAGAACTGGGTGATGCCCCATTCCTCGACCGGCTTCGCCGAGATCAGAAGTCTCTAAGGGGAAGAGGCAGCACTCTTGGTCTGGACATCGAAACAGCCACCCGTGCGGGAAAGCAGATAGTGGAGCGGATTCTGGAGGAAGAGCCCGATGAGGCACTTGAAATGACTATTGCTTCTGTGCCTGCTCCACGCTACCTAACTGACATGACTCTTGAAGAAATGTCAAGGGACTGGTTTATGCTCATGCCCAAGCAGAAAGTGGCAGGTTCTCTTTGCATCAGAATGGACCAGGCAATAATGGATAAAAACATCACATTGAAAGCAAAC…	2280	2274	2151	1701	1497	1413	759	693	turkey	Ireland	1983
H5N9	A/turkey/Wisconsin/1/1968(H5N9)	CY080514.1_CY080513.1_CY080512.1_CY080507.1_CY080510.1_CY080509.1_CY080508.1_CY080511.1	ATGGAGAGAATAAAAGAACTAAGAGACCTAATGTCACAATCTCGCACCCGCGAGATACTCACAAAAACCACTGTGGACCATATGGCCATAATCAAGAAATACACATCAGGAAGACAAGAGAAGAACCCTGCACTTAGGATGAAGTGGATGATGGCAATGAAATATCCAATTACAGCAGACAAGAGGATAATGGACATGATTCCCGAGAGAAATGAACAAGGGCAGACCCTCTGGAGCAAAACAAACGATGCCGGCTCAGACCGAGTAATGGTATCACCTCTGGCTGTAACGTGGTGGAATAGAAATGGACCAACAACAAGTACAGTTCACTATCCAAAAGTCTACAAAACTTATTTTGAAAAGGTCGAAAGGTTAAAACATGGAACCTTTGGCCCTGTC…	ATGGATGTCAATCCGACTCTACTCTTCTTGAAAGTGCCAGCGCAAAATGCTATAAGCACAACATTCCCTTACACTGGAGATCCTCCTTACAGTCATGGAACAGGAACAGGATACACCATGGATACAGTCAACAGAACACATCAATATTCAGAAAAGGGAAAATGGACAACAAACACTGAAACTGGAGCACCACAACTCAATCCAATTGATGGACCACTGCCCGAAGACAATGAACCGAGCGGTTATGCTCAAACAGACTGTGTGTTGGAGGCAATGGCTTTTCTTGAGGAGTCCCACCCCGGCATCTTTGAAAACTCGTGTCTTGAGACGATGGAAGTCGTTCAGCAAACACGGGTGGACAAACTGACACAAGGCCGACAAACCTATGACTGGACTCTG…	ATGGAAGACTTTGTGCGACAATGCTTCAATCCAATGATCGTCGAGCTTGCGGAAAAAGCAATGAAAGAATATGGAGAGGATCCAAAAATCGAGACAAATAAATTCGCTGCGATATGCACACACCTGGAAGTGTGTTTCATGTATTCAGATTTCCATTTCATTGATGAACGGGGTGAGTCGATAATCGTAGAGTCTGGCGATCCAAATGCACTCTTAAAACACCGATTTGAAATAATCGAAGGGAGAGATCGTACTATGGCTTGGACAGTGGTGAATAGCATTTGCAACACTACGGGAGTTGAGAAACCCAAGTTTCTCCCGGATTTATATGATTATAAAGAGAATCGTTTCATTGAAATTGGAGTGACAAGGAGGGAGGTTCATATATACTATTTAGAA…	ATGGAAAGAATAGTGATTGCCCTTGCAATAATCAGCGTTGTCAAAGGTGACCAAATCTGCATCGGTTATCATGCAAACAATTCAACAAAACAAGTTGACACAATCATGGAGAAGAATGTGACGGTCACACATGCTCAAGATATACTGGAAAAAGAGCACAACGGGAAACTCTGCAGTCTCAAAGGAGTGAGGCCCCTCATTCTGAAGGATTGCAGTGTGGCTGGATGGCTTCTTGGGAACCCAATGTGTGATGAGTTCCTAAATGTACCGGAATGGTCATATATTGTAGAGAAGGACAATCCAACCAATGGCTTATGTTATCCGGGAGACTTCAATGATTATGAAGAACTGAAGTATTTAATGAGCAACACAAACCATTTTGAGAAAATTCAAATAATC…	ATGGCGTCTCAAGGCACCAAACGATCTTATGAGCAGATGGAAACTGGTGGGGAGCGCCAGAATACCACTGAAATCAGAGCATCTGTTGGAAGAATGGTTGGTGGAATCGGGAGGTTCTACACACAGATGTGTACTGAACTCAAACTCAGCGACTATGAAGGGAGACTAATCCAGAACAGCATCACAATAGAGAGAATGGTTCTCTCGGCATTTGATGAAAGGAGAAACAAATATCTGGAAGAGCATCCCAGTGCTGGGAAGGACCCTAAGAAAACTGGAGGTCCAATCTACAGGAGGAGAGATGGAAAATGGATGAGAGAACTGACCCTGTATGATAAAGAGGAGATCAGAAGGATTTGGCGTCAAGCGAATAATGGAGAAGACGCAACTGCTGGTCTC…	ATGAATCCAAATCAGAAGATTCTATGCACTTCTGCCACTGCTATCGCAATAGGCGCAATTGCAGTACTCATAGGAATAGCGAACTTAGGATTGAACATAGGACTACATCTGAAACCGAGCTGCAATTGCTCACACCAACAACCTGAAGCAACCAATGCAAGCCAAACAATAATAAACAACTACTATAATGAAACAAACATCACCCAAATAAGTAATACCAACATCCAAGTAGAGGAAAAGGCAAACAGAGACTTCAATAACCTGACCAGAGGGCTCTGTACTATAAATTCATGGCACATATTTGGGAAAGACAATGCGGTAAGAATTGGAGAGGACTCAGATGTCTTGGTCACAAGAGAACCCTATGTCTCCTGTGATCCAGATGAGTGTAGGTTCTAT…	ATGAGTCTTCTAACCGAGGTCGAAACGTACGTTCTCTCTATCGTCCCGTCAGGCCCCCTCAAAGCCGAGATCGCGCAGAGACTTGAAGATGTCTTTGCAGGGAAGAACACCGATCTTGAGGCACTCATGGAATGGCTAAAGACAAGACCAATTCTGTCACCTCTGACTAAGGGGATTTTAGGATTTGTGTTTACGCTCACCGTGCCCAGTGAGCGAGGACTGCAGCGTAGACGCTTTGTCCAAAATGCCCTTAATGGGAATGGAGATCCAAACAACATGGACAGAGCAGTCAAACTATACAAGAAGCTCAAAAGGGAAATAACATTCCATGGGGCCAAAGAAGTGGCACTCAGTTATTCAACTGGTGCACTTGCCAGTTGCATGGGCCTCATATACAAC…	ATGGACTCCAACACGATAACCTCGTTTCAGGTAGACTGCTATCTATGGCACATAAGAAAGCTACTCAGCATGAGAGACATGTGTGATGCTCCCTTTGATGACAGACTCAGGAGAGATCAAAAGGCACTAAAGGGAAGAGGCAGCACACTTGGGCTCGACTTGCGAGTGGCTACAATGGAAGGCAAAAAGATTGTTGAGGACATCCTAAAGAGTGAGACGGATGAGAACCTCAAGATTGCAATTACATCCAGCCCTGCTCCTCGATACATTACTGATATGAGCATAGAGGAAATAAGCAGGGAATGGTACATGCTTATGCCCAGGCAGAAGATAACAGGGGGTTTGATGGTGAAATTGGATCAGGCCATTATGGACAAGAGGATAATACTCAAAGCAAAT…	2280	2274	2151	1695	1497	1413	759	693	turkey	Wisconsin	1968
H6N1	A/Canada goose/Alabama/726/1975(H6N1)	CY179834.1_CY179833.1_CY179832.1_CY179827.1_CY179830.1_CY179829.1_CY179828.1_CY179831.1	ATGGAGAGAATAAAAGAACTAAGAGATCTAATGTCACAGTCCCGCACTCGCGAGATACTCACTAAAACCACTGTGGACCATATGGCCATAATCAAAAAATACACATCAGGAAGACAAGAGAAGAACCCCGCACTCAGGATGAAGTGGATGATGGCAATGAAATATCCAATTACGGCAGATAAGAGGATAATGGAAATGATTCCTGAGAGGAATGAACAAGGACAAACCCTCTGGAGCAAAACAAATGATGCCGGCTCAGACCGAGTGATGGTATCACCTCTGGCCGTGACATGGTGGAATAGGAATGGACCAACAACAAGTACAGTTCACTATCCAAAGGTCTATAAAACTTATTTCGAAAAGGTCGAAAGGTTAAAACATGGGACCTTTGGCCCCGTC…	ATGGATGTCAATCCGACTTTACTTTTCTTGAAAGTTCCAGCGCAAAATGCCATAAGCACCACATTCCCATATACTGGAGATCCTCCATACAGCCATGGAACGGGAACAGGATACACCATGGACACAGTCAACAGAACACATCAATATTCAGAAAAGGGAAAATGGACAACAAACACAGAAACTGGAGCGCCCCAACTTAACCCAATTGATGGACCACTACCTGAGGATAATGAACCAAGTGGATATGCACAAACAGACTGCGTCCTGGAAGCAATGGCTTTCCTTGAAGAATCCCACCCAGGAATCTTTGAAAACTCGTGTCTTGAAACGATGGAGGTTGTTCAACAAACAAGGGTGGACAAGCTGACCCAAGGTCGCCAGACCTATGATTGGACATTA…	ATGGAAGACTTTGTGCGACAATGCTTCAATCCAATGATTGTCGAGCTTGCGGAAAAGGCAATGAAGGAATATGGAGAGGACCCGAAAATCGAGACAAATAAATTTGCAGCAATATGCACTCACTTGGAAGTATGTTTCATGTATTCAGATTTTCACTTCATCGATGAGCGAGGAGAATCAATAATCGTAGAATCCGGAGACCCGAATGCCCTCTTGAAGCACAGATTTGAAATAATTGAGGGAAGAGATCGCACAATGGCCTGGACAGTGGTAAACAGCATTTGCAACACTACGGGGGTTGAGAAACCGAAGTTTCTCCCAGATCTATATGACTACAAGGAGAACAGATTCATTGAGATTGGAGTGACAAGGAGAGAAGTCCACATATACTACTTGGAG…	ATGATTGCAATCATAATACTCGCGATAGTGGCCTCTACCAGCAAATCAGACAAGATCTGCATTGGATACCATGCCAACAACTCAACAACGCAAGTGGACACAATATTAGAAAAGAATGTGACAGTGACGCATTCAGTTGAGCTCCTAGAGAGTCAAAAAGAGGAAAGATTCTGCAGAGTGTTAAGTAAAGCCCCTTTGGATCTAAAGAGTTGCACCATCGAAGGTTGGATTCTTGGAAACCCCCAATGTGACATCTTGCTTGGGGACCAGAGTTGGTCTTACATAGTGGAGAGACCTGAAGCCCAACATGGGATATGCTACCCAGGGATATTGAATGAATTGGAAGAGTTGAAAGCACTCATTGGATCTGGAGAAAGAGTACAGAGGTTTGAAATGTTT…	ATGGCGTCTCAAGGCACCAAACGATCTTATGAGCAGATGGAAACTGGTGGGGAACGCCAGAATGCCACTGAAATCAGAGCATCTGTTGGGAGAATGGTTGGTGGAATCGGGAGATTCTACATACAGATGTGCACTGAACTCAAACTCAGCGACTATGAAGGGAGGCTGATCCAAAACAGCATAACAATAGAGAGAATGGTTCTCTCGGCATTTGATGAGAGGAGAAACAAATATCTGGAAGAGCATCCCAGTGCTGGGAAAGACCCTAAGAAGACTGGGGGTCCAATCTACAGGAGGAGAGATGGGAAATGGATGAGAGAATTGATCCTGTATGACAAAGAGGAGATCAGAAGGATTTGGCGTCAAGCGAATAATGGAGAAGACGCAACTGCTGGTCTC…	ATGAATCCAAATCAAAAGATAATAACTATTGGGTCAATCTGCATGGTAATTGGAATAATCAGTCTGATGTTACAAATTGGAAATATAATCTCAATATGGGTTAGCCATTCAATCCAGACTGGAAATCAAAACCACCCTGGAACATGCAATCAAAGTGTCATTACTTACGAAAACAATACTTGGGTGAATCAAACATACATCAACATAAGCAATACCAATTTGATTGCTGAACAGGCTGTAGCTTCAGTGACACTAGCAGGCAATTCCTCTCTCTGTCCCATTAGTGGATGGGCTATATACAGCAAGGACAATAGTATAAGGATAGGTTCCAAGGGAGATGTATTTGTCATCAGAGAGCCATTTATTTCGTGCTCTCACTTGGAATGCAGGACTTTCTTT…	ATGAGTCTTCTAACCGAGGTCGAAACGTACGTTCTCTCTATCGTCCCGTCAGGCCCCCTCAAAGCCGAGATCGCGCAGAGACTTGAAGATGTCTTTGCAGGGAAGAACACCGATCTTGAGGCACTCATGGAATGGCTAAAGACAAGACCAATCCTGTCACCTCTGACTAAGGGGATTTTAGGATTTGTGTTCACGCTCACCGTGCCCAGTGAGCGAGGACTGCAGCGTAGACGCTTTGTCCAGAATGCCCTTAATGGGAATGGAGATCCAAACAACATGGACAGGGCAGTCAAACTGTACAGGAAGCTTAAAAGGGAAATTACATTCCATGGGGCCAAAGAGGTGGCACTCAGTTATTCCACTGGTGCACTTGCCAGTTGCATGGGCCTCATATACAAT…	ATGGACTCCAACACGATAACCTCGTTTCAGGTAGATTGCTATCTATGGCACATAAGAAAGCTGCTCAGCATGAGAGACATGTGTGATGCTCCCTTTGATGATAGACTCAGAAGAGATCAAAAGGCATTAAAGGGAAGAGGCAGCACACTTGGACTCGACCTGCGAGTAGCCACAATGGAAGGCAAAAAGATTGTTGAGGACATCCTAAAGAGTGAGACGGATGAAAATCTCAAGATTGCAATTGCATCCAGCCCTGCTCCTCGGTACATTACTGATATGAGCATAGAGGAAATAAGCAGGGAATGGTATATGCTCATGCCCAGGCAGAAGATAACAGGGGGTCTGATGGTGAAAATGGATCAGGCCATTATGGACAAGAGGATAACACTCAAAGCAAAT…	2280	2274	2151	1701	1497	1410	759	693	Canada goose	Alabama	1975
H6N2	A/turkey/Massachusetts/3740/1965(H6N2)	CY130037.1_CY130036.1_CY130035.1_CY130030.1_CY130033.1_CY130032.1_CY130031.1_CY130034.1	ATGGAGAGAATAAAAGAACTAAGAGACCTAATGTCACAGTCTCGCACCCGCGAGATACTCACAAAAACCACTGTGGACCATATGGCCATAATCAAGAAATACACATCAGGAAGGCAAGAGAAGAACCCTGCACTTAGGATGAAGTGGATGATGGCAATGAAATATCCAATTACAGCAGACAAGAGGATAATGGAAATGATTCCCGAGAGAAATGAACAAGGGCAGACCCTCTGGAGCAAAACAAACGATGCCGGCTCAGACCGAGTAATGGTATCACCTCTGGCTGTAACGTGGTGGAATAGAAATGGACCAACAACAAGTACAGTTCACTATCCAAAAGTCTACAAAACTTATTTTGAAAAGGTCGAAAGGTTAAAACATGGAACCTTTGGCCCTGTC…	ATGGATGTCAATCCGACTCTACTTTTCTTGAAAGTTCCAGCGCAAAATGCCATAAGTACCACATTCCCATATACTGGAGATCCTCCATACAGCCATGGAACGGGGACAGGATACACCATGGACACAGTCAACAGAACACATCAATATTCAGAAAAGGGGAAATGGACAACAAACACAGAAACTGGAGCGCCCCAACTTAACCCAATTGATGGACCATTACCTGAGGATAATGAACCAAGTGGATATGCACAAACAGACTGTGTCCTGGAAGCAATGGCTTTCCTTGAAGAATCCCACCCAGGAATCTTTGAAAACTCGTGTCTTGAAACGATGGAAGTTGTCCAACAAACAAGGGTGGACAAGCTGACCCAAGGTCGCCAGACCTATGATTGGACATTA…	ATGGAAGACTTTGTGCGACAATGCTTCAATCCAATGATCGTCGAGCTTGCGGAAAAAGCAATGAAAGAATATGGAGAGGATCCAAAAATCGAAACAAATAAGTTTGCTGCGATATGCACGCATTTGGAAGTGTGTTTCATGTATTCCGATTTCCATTTTATTGATGAACGGGGCGAATCGATAATCATAGAATCTGGTGATCCAAATGCACTATTGAAACACCGGTTTGAAATAATTGAAGGGAGAGATCGAACAATGGCTTGGACAGTGGTGAACAGCATTTGCAACACCACGGGAGTTGAAAAACCCAAGTTTCTCCCGGATTTATATGATTATAAAGAGAATCGGTTCATTGAAATTGGAGTGACAAGGAGGGAGGTCCATATATACTACCTAGAA…	ATGATTGCAATCATAATAATCGCGGTAGTGGCCTCTACCAGCAAATCAGACAAGATCTGCATTGGGTATCATGCCAACAACTCGACAACACAAGTGGACACAATATTAGAGAAGAATGTGACAGTGACGCACTCTGTAGAGCTCCTAGAAAGTCAGAAGGAGGAGAGATTCTGCAGAGTGTTGAATAAAACACCTCTGGATCTAAAGGGTTGCACCATTGAAGGATGGATTCTTGGAAACCCCCAATGTGACATCTTACTTGGTGACCAAAGTTGGTCATACATAGTAGAGAGGCCTGGAGCCCAAAATGGGATATGTTACCCAGGGGTGCTGAACGAAGTGGAAGAACTGAAAGCATTCATTGGGTCCGGAGAGAAAGTACAGAGATTTGAAATGTTT…	ATGGCGTCTCAAGGCACCAAACGATCTTATGAGCAGATGGAAACTGGTGGGGAACGCCAGAATGCCACTGAAATCAGAGCATCTGTTGGAAGAATGGTTGGTGGAATCGGGAGGTTCTACACACAGATGTGTACTGAACTCAAACTCAGCGACTATGAAGGGAGACTAATCCAGAACAGCATCACAATAGAGAGAATGGTTCTCTCGGCATTTGATGAAAGGAGAAACAGATATCTGGAAGAGCATCCCAGTGCTGGGAAGGACCCTAAGAAAACTGGAGGTCCAATCTACAAGAGGAGAGATGGAAAATGGATGAGAGAACTGATCCTGTATGATAAAGAGGAGATCAGAAGGATTTGGCGTCAAGCGAATAATGGAGAAGACGCAACTGCTGGTCTC…	ATGAATCCAAATCAGAAGATAATAACAATTGGCTCCGTCTCTCTAACCATTGCAACAGTATGTTTCCTCATGCAGATTGCCATCTTAGCAACGACTGTGACGCTGCATTTCAAGCAAAATGAATGCAGCATCCCCGCGAACAATCAAGTAGTGCCATGTGAACCAATCATAATAGAAAGAAACATAACAGAGATAGTGTATTTGAATAGTACTACTATAGAAAAAGAAATTTGTCCTGGAGTAGTAGAATACAGGAATTGGTCAAAACCGCAATGTCAAATTACAGGGTTTGCTCCTTTCTCCAAGGACAACTCAATTCGGCTTTCTGCAGGTGGGAACATTTGGGTAACAAGAGAACCTTATGTGTCATGCGATCCCGGTAAATGTTATCAATTTGCA…	ATGAGTCTTCTAACCGAGGTCGAAACGTACGTTCTCTCTATCGTCCCGTCAGGCCCCCTCAAAGCCGAGATCGCGCAGAGACTTGAAGATGTCTTTGCAGGGAAGAACACCGATCTTGAGGCACTCATGGAATGGCTAAAGACAAGACCAATCCTGTCACCTCTGACTAAGGGGATTTTAGGGTTCGTGTTCACGCTCACCGTGCCCAGTGAGCGAGGACTGCAGCGTAGACGCTTTGTCCAAAATGCCCTTAATGGGAATGGGGATCCAAACAACATGGACAGAGCAGTTAAGCTGTACAGGAAGCTTAAAAGGGAAATAACATTCCATGGGGCCAAAGAGGTAGCACTCAGTTATTCCACGGGTGCACTTGCCAGTTGTATGGGCCTCATATACAAC…	ATGGATTCCAACACTGTGTCAAGCTTTCAGGTAGACTGCTTTCTTTGGCATGTCCGCAAACGATTTGCAGACCAAGAACTGGGTGATGCCCCATTCCTTGACCGGCTTCGCCGAGATCAGAAGTCCCTGAGAGGAAGAGGCAGCACTCTTGGTCTGGACATCGAAACAGCCACTCGTTCTGGAAAGCAGATAGTGGAGCGGATTCTAGAGGAAGAATCCGATGAGGCACTTAAAATGACTATTGCCTCTGTACCTGCTTCACGCTACCTAACTGACATGACTCTTGAGGAGATGTCAAGAGACTGGTTCATGCTCATGCCTAAGCAGAAAGTAGCAGGCTCCCTCTGTATCAGAATGGACCAGGCAATCATGGATAAGAACATCATACTAAAAGCAAAC…	2280	2274	2151	1704	1497	1410	759	693	turkey	Massachusetts	1965
H6N3	A/mallard duck/ALB/76/1985(H6N3)	CY004209.1_CY004208.1_CY004207.1_CY004202.1_CY004205.1_CY004204.1_CY004203.1_CY004206.1	ATGGAGAGAATAAAAGAATTAAGAGATCTGATGTCACAGTCCCGCACCCGCGAGATACTCACCAAAACCACTGTGGACCATATGGCCATAATCAAAAAATACACATCAGGAAGGCAAGAGAAGAACCCCGCACTCAGGATGAAGTGGATGATGGCAATGAAATATCCAATTACGGCAGATAAGAGAATAATGGAAATGATTCCTGAAAGGAATGAACAAGGACAAACCCTCTGGAGCAAAACAAATGATGCTGGCTCAGACCGAGTGATGGTATCACCTCTGGCCGTGACATGGTGGAATAGGAATGGACCAACAACAAGTACAGTTCACTACCCAAAGGTATATAAAACTTATTTCGAAAAAGTCGAAAGGTTGAAACATGGGACCTTTGGCCCCGTC…	ATGGATGTCAATCCGACTTTACTTTTCTTGAAAGTTCCAGCGCAAAATGCCATAAGCACCACATTCCCATATACTGGAGATCCTCCATACAGCCATGGAACGGGAACAGGATACACCATGGACACAGTCAACAGAACACATCAATATTCAGAAAAGGGAAAATGGACAACAAACACAGAAACTGGAGCACCCCAACTTAACCCAATTGATGGACCATTACCTGAGGATAATGAGCCAAGTGGATATGCACAAACAGACTGTGTCCTGGAAGCAATGGCTTTCCTTGAAGAGTCCCACCCAGGGATCTTTGAAAACTCGTGTCTTGAAACGATGGAAGTTGTTCAACAAACAAGAGTGGACAAGCTGACCCAAGGGCGCCAGACCTATGATTGGACATTA…	ATGGAAGACTTTGTGCGACAATGCTTCAATCCAATGATCGTCGAGCTTGCGGAAAAGGCAATGAAAGAATATGGGGAAGATCCGAAAATCGAAACTAACAAATTCGCTGCAATATGCACACACTTGGAAGTCTGTTTCATGTATTCGGATTTCCATTTCATTGACGAACGGGGTGAGTCAATAATTGTAGAATCTGGTGATCCAAATGCATTACTGAAGCATCGATTTGAGATAATTGAAGGAAGAGATCGAACAATGGCCTGGACAGTGGTGAATAGTATCTGCAACACTACAGGGGTCGAGAAGCCTAAATTTCTTCCGGATCTGTATGATTACAAGGAGAACCGATTCATTGAAATTGGAGTGACACGGAGGGAAGTCCACATATACTACCTAGAA…	ATGATTGCAATCATAATACTTGCAATAGTGGTCTCTACCAGCAAGTCAGACAGGATCTGCATTGGTTACCATGCAAACAACTCGACAACACAAGTGGACACAATATTAGAGAAGAATGTGACAGTGACACACTCAGTGGAGCTCCTAGAAAACCAGAAGGAGAATAGATTCTGCAGAGTCTTGAATAAAGCGCCACTGGATCTAATGGACTGCACCACTGAGGGTTGGATCCTTGGAAACCCCCGATGTGATAACTTACTCGGTGATCAAAGTTGGTCATACATAGTAGAGAGGCCTGATGCCCAAAATGGGATATGTTACCCAGGGGTATTGAAGGAGACGGAAGAGCTGAAAGCACTCATTGGGTCTATAGATAGCATACAAAGATTTGAAATGTTT…	ATGGCGTCTCAAGGCACCAAACGATCTTATGAGCAGATGGAAACTGGTGGGGAGCGCCAGAATGCCACTGAAATCAGAGCATCTGTTGGGAGAATGGTTGGTGGAATCGGAAGATTCTACATACAGATGTGTACTGAACTCAAACTCAGTGACTATGAAGGGAGACTGATCCAAAACAGCATAACAATAGAGAGGATGGTTCTCTCGGCATTTGATGAGAGGAGAAACAAATATCTGGAGGAGCATCCCAGTGCTGGAAAGGACCCTAAGAAGACTGGAGGTCCAATCTACAGGAGGAGAGATGGAAAATGGATGAGAGAATTGATCCTATATGACAAAGAGGAGATCAGAAGAATTTGGCGTCAAGCAAATAATGGAGAAGACGCAACTGCTGGTCTC…	ATGAATCCAAATCAGAAGATAATAACAATCGGGGTAGTGAATACCACTCTGTCAACAATAGCTCTTCTCATCGGAGTGGGAAACTTGGTTTTCAACACAGTCATACATGAGAAAATAGGGGACCACCAAACAGTGATTCACCCAACAATAACGACCCCTGCAGTACCGAACTGCAGTGACACTATAATAACATACAATAATACTGTGATAAACAACATAACAACAACAATAATAACTGAAGCGGAAAGGCCTTTCAAGCCTCCACTACCGCTGTGCCCCTTCAGAGGATTCTTCCCTTTTCACAAGGACAATGCAATACGACTGGGTGAGAACAAAGACGTCATAGTCACAAGGGAGCCTTATATCAGCTGCGATAATGACAATTGCTGGTCCTTTGCT…	ATGAGTCTTCTAACCGAGGTCGAAACGTACGTTCTCTCTATCGTCCCGTCAGGCCCCCTCAAAGCCGAGATCGCGCAGAGACTTGAAGATGTATTTGCAGGGAAGAACACCGATCTTGAGGCACTCATGGAATGGCTAAAGACAAGACCAATCCTGTCACCTCTGACTAAGGGGATTTTAGGATTTGTGTTTACGCTCACCGTGCCCAGTGAGCGAGGACTGCAGCGTAGACGCTTTGTCCAAAATGCCCTTAATGGGAATGGGGATCCAAACAACATGGACAGAGCGGTCAAACTGTACAGAAAACTAAAAAGGGAAATAACATTCCATGGGGCAAAAGAAGTGGCACTCAGTTATTCAACTGGTGCACTTGCCAGTTGCATGGGCCTCATATACAAC…	ATGGATTCCAACACGATAACCTCGTTTCAGGTAGATTGCTATCTATGGCACATAAGAAAGCTGCTCAGCATGAGAGACATGTGTGATGCTCCCTTTGATGATAGACTCAGAAGAGATCAAAAGGCATTAAAGGGAAGAGGCAGCACACTTGGGCTCGACCTGCGAGTGGCCACAATGGAAGGCAAAAAGATTGTTGAAAACATCCTAAAGAGTGAGACGGATGAAAATCTCAAAATTGCAATTGCATCCAGCCCTGCTCCTCGGTACATTACCGATATGAGCATAGAGGAAATAAGCAGGGAATGGTACATGCTCATGCCAAGGCAGAAGATAACAGGGGGTCTGATGGTGAAAATGGATCAGGCCATTATGGACAAGAGGATAATACTCAAAGCAAAC…	2280	2274	2151	1701	1497	1410	759	693	mallard duck	ALB	1985
H6N4	A/mallard/Wisconsin/778/1982(H6N4)	CY179450.1_CY179449.1_CY179448.1_CY179443.1_CY179446.1_CY179445.1_CY179444.1_CY179447.1	ATGGAGAGAATAAAAGAACTAAGAGATCTAATGTCACAGTCTCGCACCCGCGAGATACTCACCAAAACCACTGTGGACCACATGGCCATAATCAAAAAATACACATCAGGAAGGCAAGAGAAGAACCCCGCACTCAGGATGAAGTGGATGATGGCAGTGAAATATCCAATTACGGCGGATAAGAGAATAATGGAAATGATTCCTGAAAGGAATGAACAAGGACAAACCCTCTGGAGCAAAACAAACGATGCCGGCTCAGACCGAGTGATGGTATCACCTCTGGCCGTGACATGGTGGAATAGGAATGGACCAACAACAAGTACAGTCCACTACCCAAAGGTATATAAAACTTATTTCGAAAAAGTCGAGAGGTTGAAACATGGGACCTTTGGCCCCGTC…	ATGGATGTCAATCCGACTTTACTTTTCTTGAAAGTTCCAGCGCAAAATGCCATAAGCACCACATTCCCATATACTGGAGATCCTCCATACAGCCATGGGACGGGAACAGGATACACCATGGACACAGTCAACAGAACACATCAATATTCAGAAAAGGGGAAATGGACAACAAACACAGAAACTGGAGCACCCCAACTCAACCCAATTGATGGACCATTACCCGAGGATAATGAGCCAAGTGGATATGCACAAACAGACTGTGTCCTGGAAGCAATGGCTTTCCTTGAAGAGTCCCACCCAGGAATCTTTGAAAACTCGTGTCTTGAGACGATGGAAGTTGTTCAACAAACAAGAGTGGACAAGCTGACCCAAGGTCGCCAGACCTATGATTGGACATTA…	ATGGAAGACTTTGTGCGACAATGCTTCAATCCAATGATCGTCGAGCTTGCGGAAAAGGCAATGAAAGAATATGGGGAAGATCCGAAAATCGAAACTAACAAATTCGCTGCAATATGCACACACTTGGAAGTCTGTTTCATGTATTCGGATTTTCACTTCATTGACGAACGGGGTGAATCAATAATTGTAGAATCTGGCGATCCAAATGCATTACTGAAGCACCGATTTGAGATAATTGAAGGAAGAGACCGAACAATGGCCTGGACAGTGGTGAATAGCATCTGCAACACCACAGGAGTCGAGAAACCTAAATTTCTTCCGGATCTGTATGATTACAAGGAGAACCGATTCATTGAAATTGGAGTGACACGGAGAGAAGTCCACATATACTACCTAGAA…	ATGATTGCAATCATAATACTCGCGATAGTGGCCTCTACCAGCAAATCAGACAAGATCTGCATTGGATACCATGCCAACAACTCGACAACGCAAGTGGACACAATATTAGAGAAGAATGTGACAGTGACGCACTCAGTTGAGCTACTAGAGAGTCAAAAAGAGGAAAGATTCTGCAGAGTGTTAAGTAAAGCCCCTTTGGATTTAAAGAGTTGCACCATTGAAGGTTGGATTCTTGGGAATCCCCAATGTGACATCTTGCTTGGGGACCAGAGTTGGTCTTACATAGTGAAGAGGCCTGAAGCCCAACATGGGATATGCTATCCAGGGATATTGAACGAATTGGAAGAGTTGAAAGCACTCATTGGATCTGGAGAAAGAGTACAGAGGTTTGAAATGTTT…	ATGGCGTCTCAAGGCACCAAACGATCTTATGAACAGATGGAAACTGGTGGGGAACGCCAGAATGCCACTGAAATCAGAGCATCTGTTGGGAGAATGGTTGGTGGAATCGGGAGGTTCTACATACAGATGTGCACTGAACTCAAACTCAGCGACTATGAAGGGAGGCTGATCCAAAACAGCATCACAATAGAGAGAATGGTCCTCTCAGCATTTGACGAAAGGAGAAATAAATATCTGGAAGAGCATCCCAGTGCGGGGAAGGATCCTAAGAAGACTGGAGGTCCAATCTACAGGAGAAGAGATGGAAAATGGGTGAGAGAACTGATCCTGTATGATAAAGAAGAGATCAGAAGGATTTGGCGTCAAGCGAATAATGGGGAAGACGCAACTGCTGGCCTC…	ATGAATCCAAATCAGAAAATCATAACCATTGGCAGTGCTAGTATTATATTAACAACAATAGGCCTGCTCCTCCAAATAACAAGTTTATGCTCAATATGGTTTAGCCATTACAACCAAGTGACACAAACGCATGAACAACCCTGTTCCAACAACACAACAAATTACTATAATGAGACCTTTGTTAATGTCACCAATGTGCAAAACAACTATACCACAGTGATTGAACCCTCAGCCCCCAATGTGGTTCACTACTCTAGTGGAAGAGACTTGTGCCCAATAAAGGGGTGGGCACCTCTGAGTAAGGACAATGGAATTAGAATTGGATCCCGAGGCGAAGTATTTGTCATACGGGAGCCTTTCATATCATGCTCCATTGGTGAATGCAGGACTTTTTTCTTA…	ATGAGTCTTCTAACCGAGGTCGAAACGTACGTTCTCTCTATCGTCCCGTCAGGCCCCCTCAAAGCCGAGATCGCGCAGAGACTTGAAGATGTCTTTGCAGGGAAGAACACCGATCTTGAGGCACTCATGGAATGGCTAAAGACAAGACCAATCCTGTCACCTCTGACTAAGGGGATTTTAGGATTTGTGTTCACGCTCACCGTGCCCAGTGAGCGAGGACTGCAGCGTAGACGCTTTGTCCAGAATGCTCTTAATGGGAATGGGGATCCGAACAACATGGACAGGGCAGTCAAACTGTACAGGAAGCTCAAAAGGGAAATTACATTCCATGGGGCCAAAGAGGTAGCACTCAGTTATTCCACTGGTGCACTTGCCAGTTGCATGGGCCTCATATACAAC…	ATGGATTCCAACACTGTGTCAAGCTTTCAGGTAGACTGCTTTCTTTGGCATGTCCGCAAACGATTTGCAGACCAAGAACTGGGTGATGCCCCATTCCTTGACCGGATTCGCCGAGATCAGAAATCTCTAAGAGGAAGAGGCAGCACTCTTGGTCTGGACATCGAAACAGCCACTCGTGCTGGAAAGCAGATAGTGGAGCGGATTCTGGAGGAAGAATCCGACGAGGCACTCAAAATGACTATTGCCTCTGTACCTGCTTCACGCTACCTAACTGACATGACTCTTGAGGAAATGTCAAGAGACTGGTTCATGCTCATGCCCAAGCAAAAGGTAGCAGGCTCCCTCTGTATCAGAATGGACCAGGCAATCATGGATAAGAACATCATACTGAAAGCGAAC…	2280	2274	2151	1701	1497	1413	759	693	mallard	Wisconsin	1982
H6N6	A/widgeon/Wisconsin/15/1980(H6N6)	CY180899.1_CY180898.1_CY180897.1_CY180892.1_CY180895.1_CY180894.1_CY180893.1_CY180896.1	ATGGAGAGAATAAAAGAACTAAGAGATCTAATGTCACAGTCCCGCACCCGCGAGATACTCACCAAAACCACTGTGGACCACATGGCCATAATCAAAAAATACACATCAGGAAGGCAAGAGAAGAACCCAGCACTCAGGATGAAGTGGATGATGGCAATGAAATATCCAATTACGGCAGATAAGAGAATAATGGAAATGATTCCTGAAAGGAATGAACAAGGACAAACCCTCTGGAGCAAAACAAACGATGCCGGCTCAGACCGAGTGATGGTATCACCTCTGGCCGTGACATGGTGGAATAGGAATGGACCAACAACAAGTACAGTTCACTACCCAAAGGTATATAAAACTTATTTCGAAAAAGTCAAAAGGTTGAAACACGGGACCTTTGGCCCCGTC…	ATGGATGTCAATCCGACTTTACTTTTCTTGAAAGTTCCAGCGCAAAATGCCATAAGCACCACATTCCCATATACTGGAGATCCTCCATACAGCCATGGAACGGGAACAGGATACACCATGGACACAGTCAACAGAACACATCAATATTCAGAAAAGGGGAAATGGACAACAAACACAGAAACTGGAGCACCCCAACTTAACCCAATTGATGGACCATTACCTGAGGATAATGAGCCAAGTGGATATGCACAAACAGACTGTGTCCTGGAAGCGATGGCTTTCCTTGAAGAGTCCCACCCGGGAATCTTTGAAAACTCGTGTCTTGAGACGATGGAAGTTGTTCAACAAACAAGAGTGGACAAGCTGACCCAAGGTCGCCAGACCTATGATTGGACATTA…	ATGGAAGACTTTGTGCGACAATGCTTCAATCCAATGATTGTCGAGCTTGCAGAAAAGACAATGAAAGAATATGGGGAAGATCCGAAAGTCGAAACTAACAAATTTGCTGCAATATGCACACACTTGGAAGTCTGTTTCATGTATTCGGATTTCCACTTCATTGACGAACGAGGTGAATCAATAATTGTGGAATCTGGTGATCCAAATGCGTTGCTGAAGCACCGATTTGAGATAATTGAAGGAAGAGACCGGACAATGGCCTGGACAGTGGTGAATAGTATCTGCCACACCACAGGGGTCGAGAAGCCTAAATTTCTTCCGGATCTGTATGACTACAAGGAGAACCGATTCATTGAAATTGGAGTGACACGGAGGGAAGTCCACATATACTACCTAGAA…	ATGATTGCAATCATAATACTTGCAATAGTGGTCTCTACCAGCAAGTCAGACAGGATCTGCATTGGTTACCATGCAAACAACTCGACAACACAAGTGGACACAATATTAGAGAAGAATGTGACAGTGACGCACTCAGTGGAGCTCCTAGAAAGCCAGAAGGAGAATAGATTCTGCAGAGTCTTGAATAAAGCGCCACTGGATCTAATGGACTGCACCACTGAGGGTTGGATCCTTGGAAACCCCCGATGTGATAACTTACTCGGTGATCGAAGTTGGTCATACATAGTAGAGAGGCTTGACGCCCAAAATGGGATATGTTACCCAGGGGTATTGAAAGAGACGGAAGAGCTGAAAGCGCTTATTGGGTCTGTAGATAGCGTACAAAGATTTGAAATGTTT…	ATGGCGTCTCAAGGCACCAAACGATCTTATGAGCAGATGGAAACCAGTGGGGAACGCCAGAATGCCACTGAAATCAGAGCATCTGTTGGGAGAATGGTTGGTGGAATCGGGAGATTCTACATACAGATGTGTACTGAACTCAAACTCAGTGACTATGAGGGGAGACTGATCCAAAACAGCATAACAATAGAGAGAATGGTTCTCTCGGCATTTGATGAGAGGAGAAACAAATATCTGGAAGAGCATCCCAGTGCTGGGAAAGACCCTAAGAAAACTGGGGGTCCAATCTACAGGAGAAGAGATGGGAAATGGATGAGAGAATTGATCCTATATGACAAAGAGGAGATAAGGAGGATCTGGCGTCAAGCGAATAATGGAGAAGACGCAACTGCTGGTCTC…	ATGAATCCAAATCAGAAGATAATATGCATCTCAGCAACAGGAATGACACTATCCGTAGTAAGTCTGCTAATAGGATTGGCCAACTTGGGTCTGAACATTGGGCTTCATTTCAAGGTAGGAGACACACCGGAAATAGGGACCCCCAGCACCAACGAAACAAACTCCACAACCACGATAATCAACTACAATACCCAAAACAATTTCACAAATGTGACCAATATTGTGTTGGTTAAAGAAGAAGACAAAATGTTCACAAATCTTTCAAAACCCTTGTGTGAAGTAAACTCATGGCACATTCTATCTAAGGACAATGCGATTAGAATAGGGGAGGATGCCCACATCCTTGTCACAAGAGAACCATATCTCTCATGTGGACCACATGAGTGCAGAATGTTTGCC…	ATGAGTCTTCTAACCGAGGTCGAAACGTACGTTCTCTCTATCATTCCGTCAGGCCCCCTCAAAGCCGAGATCGCGCAGAGACTTGAAGATGTTTTTGCAGGGAAGAATACCGATCTTGAAGCACTCATGGAGTGGCTAAAGACAAGACCAATCCTGTCACCTCTGACTAAGGGAATTTTAGGGTTCGTGTTCACGCTCACCGTGCCCAGTGAGCGAGGACTGCAGCGTAGACGCTTTGTTCAAAACGCTCTTAATGGGAATGGAGATCCAAGCAACATGGACAGAGCAGTTAAGCTGTACAGGAAACTTAAAAGGGAAATAACATTCCATGGGGCCAAAGAGGTATCACTCAGTTATTCCACTGGTGCACTCGCAAGTTGCATGGGCCTCATATACAAC…	ATGGATTCCAACACTGTGTCAAGCTTTCAGGTAGACTGCTTTCTTTGGCATGTCCGCAAACGATTTGCAGACCAAGAACTGGGTGATGCCCCATTCCTTGACCGGCTTCGCCGAGATCAGAAATCCCTGAGAGGAAGAGGCAGCACTCTTGGTCTGGACATCGAAACAGCCACCCGTGCTGGAAAGCAGATAGTGGAGCGGATTCTAGAGGAAGAATCCGACGAGGCACTTAAAATGACTATTGCCTCTGTATCTGCTTCACGCTACCTAACTGACATGACTCTTGAGGAGATGTCAAGGGACTGGTTCATGCTCATGCCCAAGCAAAAAGTAGCAGGCTCCCTCTGTATCAGAATGGACCAGGCAATCATGGATAAGAATATCATACTGAAAGCGAAT…	2280	2274	2151	1701	1497	1413	759	693	widgeon	Wisconsin	1980
H6N7	A/mallard/Minnesota/346268/2000(H6N7)	CY139852.1_CY139851.1_CY139850.1_CY139845.1_CY139848.1_CY139847.1_CY139846.1_CY139849.1	ATGGAGAGAATAAAAGAACTAAGAGATCTAATGTCACAGTCTCGCACCCGCGAGATACTAACCAAAACCACTGTGGACCACATGGCCATAATCAAAAAATACACATCAGGAAGGCAAGAGAAGAACCCCGCACTCAGGATGAAGTGGATGATGGCAATGAAATATCCAATTACAGCAGATAAAAGAATAATGGAAATGATTCCCGAAAGGAATGAGCAAGGGCAAACCCTCTGGAGCAAAACAAACGATGCCGGCTCAGACCGAGTGATGGTATCACCTCTAGCTGTAACATGGTGGAATAGGAATGGACCAACAACAAGTACAGTTCACTACCCAAAGGTATATAAAACTTATTTCGAAAAAGTCAAAAGATTGAAACACGGAACCTTTGGCCCTGTC…	ATGGATGTCAATCCGACTTTACTTTTCTTGAAAGTTCCAGCGCAAAATGCCATAAGCACCACATTCCCATATACTGGAGATCCTCCATACAGCCATGGAACGGGAACAGGGTACACCATGGACACAGTCAACAGAACACATCAATATTCAGAAAAGGGGAAATGGACAACAAACACAGAGACTGGAGCACCCCAACTTAACCCAATTGACGGACCACTGCCTGAGGACAATGAGCCAAGTGGATATGCACAAACAGACTGTGTCCTTGAAGCAATGGCTTTCCTTGAAGAGTCCCACCCAGGAATCTTTGAAAACTCGTGTCTTGAAACGATGGAAGTTGTTCAACAAACGAGAGTGGACAAACTGACCCAAGGTCGTCAGACCTATGATTGGACATTA…	ATGGAAGACTTTGTGCGACAATGCTTCAATCCAATGATCGTCGAGCTTGCGGAAAAGGCAATGAAAGAATATGGGGAAGATCCGAAAATCGAAACTAACAAATTCGCTGCAATATGCACTCACTTGGAAGTCTGTTTCATGTATTCGGATTTCCATTTCATTGACGAACGGGGCGAATCAATAATTGTGGAATCTGGTGATCCAAATGCATTACTGAAGCATCGATTTGAAATAATCGAAGGAAGAGACCGAACAATGGCCTGGACAGTGGTGAATAGCATCTGCAACACCACAGGGGTAGAGAAGCCTAAATTCCTCCCGGATCTGTATGATTACAAGGAGAACCGGTTCATTGAAATTGGAGTGACACGGAGAGAGGTCCATATATACTACCTAGAG…	ATGATTGCAATCATAATACTGGCAATAGTGGCCTCTACCAGCAAATCAGACAGGATCTGCATCGGTTACCATGCAAACAACTCGACAACACAAGTGGACACAATACTAGAGAAGAATGTTACAGTGACACACTCAGTGGAGCTCCTAGAGAGCAAGAAGGAGAGTAGATTCTGCAGAGTCTTGAATAAAGCGCCACTGGATCTAATGGACTGCACCACTGAAGGTTGGATACTTGGAAACCCACGGTGTGATAACCTACTCGGTGATCAAAGTTGGTCATATATAGTAGAGAGGCCAGATGCCAAAAATGGGATATGTTATCCAGGAGTATTGAAAGAGACGGAGGAGCTGAAAGCACTCATTGGGTCTATAGATAGCATACAAAGATTTGAAATGTTT…	ATGGCGTCTCAAGGCACCAAACGATCTTATGAGCAGATGGAAACTGGTGGAGAACGCCAGAATGCCACTGAAATCAGAGCATCTGTTGGGAGAATGGTTGGTGGAATCGGGAGATTCTACATACAGATGTGCACTGAACTCAAACTCAGTGACTATGAAGGGAGACTAATCCAAAACAGCATCACAATAGAGAGAATGGTTCTCTCAGCATTTGATGAGAGGAGGAACAAATATCTGGAAGAGCATCCCAGTGCTGGTAAAGACCCTAAGAAGACTGGAGGTCCAATCTACAGGAGGAGAGATGGGAAATGGATGAGAGAATTGATCCTATATGACAAAGAGGAGATCAGAAGGATTTGGCGTCAAGCGAATAATGGAGAAGACGCAACTGCTGGTCTC…	ATGAATCCTAATCAAAAATTATTCGCACTCTCTGGAGTGGCCATAGCACTGAGTATCCTCAACCTACTAATAGGAATATCCAATGTGGGACTGAATGTCTCATTACACCTAAAGGGCAGCAATGACCAAGATAAAAATTGGACATGCACGAGTGTAACACAAAACAACACGACTTTAATCGAAAACACATATGTCAACAATACTACTGTCATCAATAAGGAAACAGGGACTGCAAAGCAAAATTACCTAATGCTGAACAAAAGCTTATGCAAAGTTGAAGGATGGGTAGTGGTGGCTAAGGACAATGCCATAAGATTCGGTGAAAGTGAACAAATAATAGTAACAAGGGAGCCGTATGTGTCATGTGATCCATTAGGATGTAAGATGTACGCACTGCAT…	ATGAGTCTTCTAACCGAGGTCGAAACGTACGTTCTCTCTATCATCCCGTCAGGCCCCCTCAAAGCCGAGATCGCGCAGAGACTTGAAGATGTCTTTGCAGGGAAGAACACCGATCTTGAGGCACTCATGGAATGGCTAAAGACAAGACCAATCCTGTCACCTCTGACTAAGGGGATTTTAGGATTTGTATTCACGCTCACCGTGCCCAGTGAGCGAGGACTGCAGCGTAGACGCTTTGTCCAGAATGCTCTTAATGGGAATGGGGATCCAAACAACATGGACAGAGCAGTCAAACTGTACCGGAAGCTAAAAAGGGAAATAACATTCCATGGTGCAAAGGAAGTGGCACTTAGTTATTCAACTGGTGCACTTGCCAGTTGCATGGGCCTCATATACAAC…	ATGGATTCCAATACTGTGTCAAGCTTTCAGGTAGACTGCTTTCTTTGGAATGTCCGCAAACGATTTGCAGACCAAGAATTGGGTGATGCCCCATTCCTCGACCGGCTTCGCCGAGATCAGAGATCCCTAAGAGGAAGAGGCAGCACTCTTGGTCTGGACATCGAAACAGCTACTCGCGCGGGAAAGCAGATAGTGGAGCGGATTCTAGAGGAAGAATCTGATGAAGCACTTAAAATGACTATTGCTTCTGTGCCGGCTTCACGCTACCTAACTGACATGACTCTTGAAGAAATGTCAAGGGACTGGTTCATGCTCATGCCCAAGCAGAAAGTGGCAGGACCCCTTTGCATTAGAATGGATCAGGCAATAATGGATAAAAACATCACATTGAAAGCGAAT…	2280	2274	2151	1701	1497	1413	759	693	mallard	Minnesota	2000
H6N9	A/duck/Minnesota/1/1975(H6N9)	CY180523.1_CY180522.1_CY180521.1_CY180516.1_CY180519.1_CY180518.1_CY180517.1_CY180520.1	ATGGAGAGAATAAAAGAACTAAGAGACCTAATGTCACAATCCCGCACCCGCGAGATACTCACTAAAACCACTGTGGATCATATGGCCATAATCAAAAAGTACACATCAGGAAGACAAGAGAAGAACCCCGCGCTCAGGATGAAGTGGATGATGGCAATGAAATATCCAATTACGGCAGATAAGAGGATAATGGAAATGATTCCTGAGAGGAATGAACAAGGACAAACCCTCTGGAGCAAAACAAATGACGCCGGCTCAGACCGAGTGATGGTATCACCTCTGGCCGTGACATGGTGGAATAGGAATGGGCCAACAACAAGTACAGTTCACTATCCAAAGGTTTATAAAACTTATTTCGAAAAAGTCGAAAGGTTAAAACATGGGACCTTTGGCCCTGTC…	ATGGATGTCAATCCGACTTTACTTTTCTTGAAAGTTCCAGCGCAAAATGCCATAAGCACCACATTCCCATATACTGGAGATCCTCCATACAGCCATGGAACGGGAACAGGATACACCATGGACACAGTCAACAGAACACATCAATATTCAGAAAAGGGAAAATGGACAACAAACACAGTAACTGGAGCGCCCCAACTTAACCCAATTGATGGACCACTACCTGAGGATAATGAACCAAGTGGATATGCACAAACAGACTGCGTCCTGGAAGCAATGGCTTTCCTTGAAGAATCCCACCCAGGAATCTTTGAAAACTCGTGTCTTGAAACGATGGAGGTTGTTCAACAAACAAGGGTGGACAAGCTGACTCAAGGTCGCCAGACCTATGATTGGACATTA…	ATGGAAGACTTTGTGCGACAATGCTTCAATCCAATGATCGTCGAGCTTGCGGAAAAAGCAATGAAAGAGTATGGAGAGGATCCAAAAATCGAGACAAATAAATTCGCTGCGATATGCACACACCTGGAAGTGTGTTTCATGTATTCAGATTTCCATTTCATTGATGAACGGGGCGAATCAATAATCGTAGAGTCTGGCGATCCAAATGCACTCTTAAAACACCGATTTGAAATAATCGAAGGGAGAGATCGTACTATGGCCTGGACAGTGGTAAATAGCATTTGTAACACCACAGGAGTTGAGAAACCCAAATTTCTCCCGGATTTATATGACTATAAAGAGAATCGTTTCATTGAAATTGGAGTGACAAGAAGGGAGGTCCATATATACTATTTAGAA…	ATGATTGCAATAATAATAATTGCGGTAGTGGCCTCTACCAGCAAATCAGACAAAATCTGCATTGGTTACCATGCAAACAACTCGACAACACAAGTGGACACAATATTAGAGAAGAATGTGACAGTGACGCACTCAGTAGAGCTCCTAGAAAGCCAGAAGGAGGAGAGATTTTGCAGAGTCTTAAATAAGGCGCCTCTGGATCTAATGGACTGCACAACTGAGGGATGGATCCTTGGAAACCCCCGATGTGATGCCTTACTCGGTGATCGAAGTTGGTCATACATAGTAGAAAGGCCTGGAGCCCAAAATGGGATATGTTACCCAGGTATATTGAATGAAATGGAAGAGCTGAAAGCACTCATAGGGTCTGTAGAGAGAATACAAAGGTTTGAAATGTTT…	ATGGCGTCTCAAGGCACCAAACGATCTTATGAGCAGATGGAAACTGGTGGGGAACGCCAGAATGCCACTGAAATCAGAGCATCTGTTGGGAGAATGGTTGGTGGAATCGGGAGATTCTACATACAGATGTGCACTGAACTCAAACTCAGCGACTATGAAGGGAGGCTGATCCAAAACAGCATAACAATAGAGAGAATGGTTCTCTCGGCATTTGATGAGAGGAGAAACAAATATCTGGAAGAGCATCCCAGTGCTGGGAAAGATCCTAAGAAGACTGGGGGTCCAATCTACAGGAGGAGAGATGGGAAATGGATGAGAGAATTGATCCTCTATGACAAAGAGGAGATCAGAAGAATTTGGCGTCAAGCGAATAATGGAGAAGACGCAACTGCTGGTCTC…	ATGAATCCAAATCAGAAGACTCTATGCACTTCTGCCACTGCTATCGTAATAGGCACAATTGCAGCACTCATAGGAATAGCGAACTTAGGATTGAATATAGGACTACATCTGAAACCGAGCTGCAATTGCTCGCACTCACAACCTGAAGCAACCAATGCAAGCCAAACAATAATAAACAACTACTATAATGAAACAAACATCACCCAAATAAGTAATACCAACATCCAAGTAGAGGAGAGGGCAAATAGAGAATTCAATAACTTGACCAAAGGGCTCTGTACTATAAATTCATGGCACATATATGGGAAAGACAATGCGGTAAGAATTGGGGAGGACTCAGATGTTCTAGTCACAAGAGAACCCTATGTCTCCTGTGACCCAGATGAGTGCAGGTTCTAT…	ATGAGTCTTCTAACCGAGGTCGAAACGTACGTTCTCTCTATCGTCCCGTCGGGCCCCCTCAAAGCCGAGATCGCGCAGAGACTTGAAGATGTTTTTGCAGGGAAGAACACCGATCTTGAGGCACTCATGGAATGGCTAAAGACAAGACCAATCCTGTCACCTCTGACTAAGGGGATTTTAGGATTTGTGTTCACGCTCACCGTGCCCAGTGAGCGAGGACTGCAGCGTAGACGCTTTGTCCAGAATGCCCTTAATGGAAATGGGGATCCAAACAACATGGACAGGGCAGTCAAACTGTACAGGAAGCTCAAAAGGGAAATTACATTCCATGGGGCCAAAGAGGTAGCACTCAGTTATTCCACTGGTGCACTTGCCAGTTGCATGGGCCTCATATATAAC…	ATGGATTCCAACACTGTGTCAAGCTTTCAGGTAGACTGCTTTCTTTGGCATGTCCGCAAACGATTTGCAGACCAAGAACTGGGTGATGCCCCATTCCTTGACCGGCTTCGCCGAGATCAGAAATCTCTAAGAGGAAGAGGCAGCACTCTTGGTCTGGACATCGAAACAGCCACTCGTGCTGGAAAGCAGATAGTGGAGCGGATTCTGGAGGAAGAATCCGACGAGGCACTCAAAATGACTATTGCCTCTGTACCTGCTTCACGCTACCTAACTGACATGACTCTTGAGGAGATGTCAAGAGACTGGTTCATGCTCATGCCCAAGCAAAAAGTAGCAGGCTCCCTCTGTATCAGAATGGACCAGGCGATCATGGATAAGAACATCATACTGAAAGCGAAC…	2280	2274	2151	1701	1497	1413	759	693	duck	Minnesota	1975
H7N1	A/chicken/Rostock/45/1934(H7N1)	CY077417.1_CY077418.1_CY077419.1_CY077420.1_CY077421.1_CY077422.1_CY077423.1_CY077424.1	ATGGAGAGAATAAAAGAACTAAGAGATTTAATGTCACAGTCTCGCACCCGCGAGATACTCACAAAAACCACAGTGGACCATATGGCCATAATTAAGAAATACACATCCGGAAGACAGGAGAAGAACCCTGCCCTCAGAATGAAATGGATGATGGCAATGAAATACCCAATCACAGCAGACAAGAGGATAATAGAAATGATTCCTGAAAAGAATGAACAAGGGCAGACGCTCTGGAGTAAAACAAATGATGCTGGGTCAGACCGGGTAATGGTATCACCTCTTGCTGTAACATGGTGGAACAGAAATGGGCCAACAACAAGTACAGTCCATTACCCAAAGGTTTACAAAACCTACTTTGAAAAAGTTGAAAGGTTGAAGCATGGAACCTTCGGCCCTGTC…	ATGGATGTCAACCCGACTTTACTTTTCTTAAAAGTTCCAGCGCAAAATGCCATAAGTACTACATTCCCTTACACTGGAGACCCTCCATACAGCCATGGAACGGGAACAGGGTACACCATGGACACAGTTAATAGGACACACCAATATTCAGAAAAGGGGAAATGGACAGCAAACACGGAGACTGGAGCACCCCAACTCAACCCAATTGATGGACCACTACCTGAGGACAATGAGCCAAGTGGATATGCACAGACAGACTGCGTCCTGGAGGCAATGGCTTTCCTTGAAGAGTCTCACCCCGGAATCTTTGAAAACTCATGTCTTGAGACGATGGAAGCTGTTCAGCAAACAAGAGTAGACAAACTGACCCAAGGTCGTCAGACCTATGATTGGACATTG…	ATGGAAGAATTTGTGCGACAATGCTTCAATCCAATGATCGTCGAGCTTGCGGAAAAGACAATGAAAGAATATGGAGAGGACCCGAAGATTGAAACAAACAAATTCGCCGCAATATGCACACATTTGGAAGTGTGTTTCATGTATTCAGATTTCCACTTTATTGATGAACGGGGAGAGTCAATGATTGTAGAATCTGGTGACCCAAATGCACTCTTGAAGCACCGATTTGAGATAATTGAAGGAAGAGATCGCACGATGGCCTGGACGGTGGTGAATAGCATTTGCAATACTACAGGGGTTGAGAAACCCAAGTTCCTTCCGGATTTGTATGATTATAAGGAGAACCGATTCATTGAAATTGGAGTGACAAGAAGGGAGGTCCACATATACTACTTAGAA…	ATGAACACTCAAATCCTGGTTTTCGCCCTTGTGGCAGTCATCCCCACAAATGCAGACAAAATTTGTCTTGGACATCATGCTGTATCAAATGGCACCAAAGTAAACACACTCACTGAGAGAGGAGTAGAAGTTGTCAATGCAACGGAAACAGTGGAGCGGACAAACATCCCCAAAATTTGCTCAAAAGGGAAAAGAACCACTGATCTTGGCCAATGCGGACTGTTAGGGACCATTACCGGACCACCTCAATGCGACCAATTTCTAGAATTTTCAGCTGATCTAATAATCGAGAGACGAGAAGGAAATGATGTTTGTTACCCGGGGAAGTTTGTTAATGAAGAGGCATTGCGACAAATCCTCAGAGGATCAGGTGGGATTGACAAAGAAACAATGGGATTC…	ATGGCGTCTCAAGGCACCAAACGATCTTATGAGCAGATGGAAACTGGTGGAGAGCGCCAGAATGCTACTGAGATCAGAGCATCTGTTGGGAGAATGGTTAGTGGAATCGGAAGATTCTACATACAGATGTGCACTGAACTCAAGCTCAGCGACTACGAAGGAAGGCTGATCCAGAACAGCATAACAATAGAGAGAATGGTTCTCTCTGCATTTGATGAAAGGAGGAATAGGTACCTGGAGGAACATCCCAGTGCTGGAAAGGACCCTAAGAAAACTGGAGGTCCAATCTATAGACGGAGAGATGGAAAATGGGTGAGAGAACTGATCTTGTACGACAAAGAGGAAATCAGGAGAATTTGGCGCCAAGCGAACAATGGAGAGGACGCAACTGCTGGTCTC…	ATGAATCCAAATCAGAAAATAATAACCATTGGGTCAATCTGTATGGGGATCGGAATAATCAGCCTAATATTACAAATTGGAAACATAATCTCAATGTGGGTTAGTCATTCAATTCAGACTGAAAATCAAAATCACCATGAAGCATGCAACCCAAGCATTGCTGGACAGGATGCAGCTTCAGTGGCACTAGCAGGCAATTCCTCTCTTTGTCCCATTAGTGGGTGGGCTATATACAGTAAAGACAATGGTATAAGAATTGGCTCCAAAGGAGACGTATTTGTCATAAGAGAGCCATTTATTTCATGCTCTCACTTGGAATGCAGGACCTTTTTTCTGACTCAGGGCGCCTTGTTGAATGACAAACACTCAAATGGAACCGTTAAAGACAGAAGCCCTTAT…	ATGAGTCTTCTAACCGAGGTTGAAACGTACGTTCTCTCTATCATCCCATCAGGCCCCCTCAAAGCCGAGATCGCGCAGAGACTTGAAGATGTCTTTGCAGGGAAAAACACAGACCTTGAGGTTCTCATGGAATGGCTAAAGACAAGACCAATCCTGTCACCTCTGACTAAAGGGATTTTGGGGTTTGTGTTTACGCTCACCGTGCCCAGTGAGCGAGGACTGCAGCGTAGACGCTTTGTCCAAAATGCCCTAAATGGGAATGGGGATCCAAATAACATGGATAAAGCCGTCAAACTATACAGGAAGTTGAAAAGGGAGATAACATTCTATGGAGCTAAGGAAGTGGCACTCAGTTACTCTACTGGAGCACTTGCCAGTTGTATGGGCCTCATATACAAC…	ATGGATTCCAACACTGTGTCAAGCTTTCAGGTAGACTGCTTTCTTTGGCATGTCCGCAAACGATTTGCAGACCAAGAAATGGGTGATGCCCCGTTCCTTGACCGACTTCGCCGAGATCAGAAGTCCCTGAGGGGAAGAGGCAGCACTCTTGGTCTGGACATCGACACAGCTACTCGTGTTGGAAAGCAGATAGTGGAGCGGATTCTGGAGGAAGAATCCGATGAGGCACTTAAAATGACCATTGCCTCTGTACCTGCTACACGCTACCTAACTGACATGACTCTTGAAGAGATGTCAAGGGACTGGTTCATGCTCATGCCCAAACAGAAAGTGGCAGGCTCCCTTTGCATCAGAATGGACCAGGCGATCATGGATAAGAACATCATACTGAAAGCAAAC…	2280	2274	2151	1692	1497	1344	759	693	chicken	Rostock	1934
H7N2	A/chicken/PA/19241/1997(H7N2)	EU742968.1_EU742967.1_EU742966.1_EU742961.3_EU742964.1_EU742963.1_EU742962.1_EU742965.1	ATGGAGAGAATAAAAGAATTAAGAGATCTAATGTCACAGTCCCGCACTCGCGAGATACTCACTAAAACCACTGTGGACCATATGGCCATAATTAAAAAATACACGTCAGGAAGGCAAGAGAAGAACCCTGCGCTAAGAATGAAGTGGATGATGGCAATGAAATATCCAATTACGGCGGATAAGAGAATAATGGAGATGATCCCTGAGAGGAATGAGCAAGGACAAACCCTCTGGAGCAAAACAAATGATGCCGGTTCAGACAGAGTGATGGTATCACCTCTGGCTGTGACATGGTGGAATAGAAATGGACCAACAACAAGTACAGTTCACTACCCAAAGGTCTATAAAACCTACTTCGAAAAGGTTGAAAGATTGAAACATGGGACCTTTGGCCCTGTC…	ATGGATGTCAATCCGACTTTACTTTTCTTGAAAGTTCCAGCGCAAAATGCCATAAGCACCACATTCCCATATACTGGAGATCCTCCATACAGCCATGGAACGGGAACAGGATACACCATGGACACAGTCAATAGAACACATCAATATTCAGAAAAGGGGAAATGGACAACAAACACAGAAACTGGAGCACCCCAACTTAACCCAATTGATGGACCACTGCCTGAGGATAATGAGCCAAGTGGATATGCACAAACAGACTGTGTCCTTGAAGCAATGGCTTTCCTTGAAGAGTCCCACCCAGGAATCTTTGAAAACTCGTGTCTTGAGACGATGGAAATTGTCCAACAAACAAGAGTGGACAAACTGACCCAAGGTCGTCAGACCTATGATTGGACATTA…	ATGGAAGACTTTGTGCGACAATGCTTCAATCCAATCATCGTCGAGCTTGCGGAAAAGGCAATGAAAGAATATGGGGAGGATCCGAAAATCGAAACTAACAAATTTGCTGCAATATGCACTCACCTGGAAGTATGCTTCATGTATTCGGATTTCCACTTCATTGACGAACGGGGCGAATCAATAATTGTAGAATCTGGTGATCCAAACGCATTACTGAAGCATCGATTTGAGATAATTGAAGGAAGAGACCGAACAATGGCCTGGACAGTAGTGAATAGTATCTGCAACACCACAGGGGTAGAGAAGCCTAAGTTCCTTCCGGATCTGTATGATTACAAGGAAAATCGATTCATTGAAATTGGAGTGACACGGAGGGAGGTTCACATATACTATCTAGAG…	ATGAACACTCAAATTCTGGCATTCATTGCTTGTGTGCTGACTGGAGCTAAAGGAGACAAAATATGTCTTGGGCACCATGCTGTGGCAAATGGAACAAAAGTGAACACATTAACAGAGAGGGGGATTGAAGTAGTGAACGCCACAGAGACGGTGGAAACTGCGAATATCAAGAAAATATGTACTCAAGGGAAAAGGCCAACAGATCTGGGACAATGTGGACTTCTAGGAACCCTAATAGGACCTCCCCAATGTGATCAATTCCTGGAGTTTTCCTCTGATTTGATAATTGAGCGAAGAGAAGGAACCGATGTATGCTATCCCGGTAAATTCACAAATGAAGAATCACTGAGGCAGATCCTTCGAAGGTCAGGAGGAATTGGTAAGGAGTCAATGGGCTTC…	ATGGCGTCTCAAGGCACCAAACGATCTTATGAGCAGATGGAAACTGGTGGGGAACGCCAGAATGCCACTGAGATCAGAGCATCTGTTGGGAGAATGGTTGGTGGAATCGGGAGATTCTACATACAGATGTGTACTGAACTCAAACTCAGTGACTATGAAGGAAGACTGATCCAAAACAGCATAACAATAGAGAGAATGGTTCTCTCGGCATTTGATGAGAGAAGAAATAGATATCTGGAAGAGCATCCCAGTGCTGGAAAAGACCCTAAGAAAACTGGAGGTCCAATCTACAGGAGGAGAGATGGGAAATGGGTGAGAGAATTGATCCTGTATGACAAGGAGGAGATCAGGAGGATTTGGCGTCAAGCGAATAATGGAGAAGATGCGACTGCTGGTCTC…	ATGAATCCAAATCAGAAGATAATAACAATTGGCTCCGTCTCTCTAACCATTGCAACAGTATGTTTCCTCATGCAGATTGCCATTCTAGCAACGACTGTAACACTGCATTTCAAGCAAAATGAATGCAGCATCTCCGCGAACAGTCAGGTAGTGCCATGTGAACCAACTACAGAGAAAGAGGTCTGTTCGAAAGTAGTAGACTACAGGAGTTGGTCAAAGCCACAATGTCAAATTACAGGATTTGCCCCTTTTTCCAAGGACAACTCAATTCGACTTTCTGCTGGTGGAGACATTTGGATAACAAGAGAGCCTTATGTGTCATGTGATACCAGCAAATGTTACCAATTTGCACTTGGGCAGGGGACCACACTGGATAACAGACATTCAAATGGAACAATA…	ATGAGTCTTCTAACCGAGGTCGAAACGTACGTTCTCTCTATCATCCCGTCAGGCCCCCTCAAAGCCGAGATCGCGCAGAGACTTGAAGATGTCTTTGCAGGGAAGAACACAGATCTTGAGGCACTCATGGAATGGCTAAAGACAAGACCAATCCTGTCACCTCTGACTAAGGGGATTTTAGGATTTGTGTTCACGCTCACCGTGCCCAGTGAGCGAGGACTGCAGCGTAGACGCTTTGTCCAAAATGCTCTTAATGGGAATGGAGATCCAAACAACATGGACAGGGCAGTCAAACTGTACAGGAAGCTAAAAAGGGAAATTACATTCCATGGGGCCAAAGAGGTAGCACTCAGTTATTCCACTGGTGCACTTGCCAGTTGCATGGGCCTCATATACAAC…	ATGGACTCCAACACGATAACCTCGTTTCAGGTAGATTGCTATTTATGGCACATAAGAAAGCTGCTCAGCATGAGAGACATGTGTGATGCTCCCTTTGATGATAGACTAAGAAGAGATCAAAAGGCATTAAAGGGAAGAGGCAGCACACTTGGACTCGACCTGCGAGTGGCCACAATGGAAGGCAAAAAGATTGTTGAGGAAATCCTAAAGAGTGAGACGGATGAAAATCTCAAAATTGCAATTGCATCCAGCCCTGCTCCTCGGTACATTACCGATATGAGCATAGAAGAAATAAGCAGGGAATGGTACATGCTCAGGCCAAGGCAGAAAATAACAGGGGGTCTGATGGTGAAAATGGATCAGGCCATAATGGACAAGAGAATAATACTCAAGGCAAAC…	2280	2274	2151	1659	1497	1362	759	693	chicken	PA	1997
H7N3	A/turkey/England/1963(H7N3)	CY130157.1_CY130156.1_CY130155.1_CY130150.1_CY130153.1_CY130152.1_CY130151.1_CY130154.1	ATGGAAAGAATAAAAGAATTGAGAGATCTAATGTCGCAGTCTCGCACTCGCGAGATACTAACAAAAACCACTGTGGACCATATGGTCATAATCAAGAAATACACATCAGGAAGACAAGAGAAGAACCCTGCTCTCAGAATGAAATGGATGATGGCAATGAAATATCCAATCACAGCAGACAAGAGAATAATAGAGATGATTCCTGAAAGAAATGAACAAGGGCAGACGCTTTGGAGTAAGACAAATGATGCTGGATCGAACAGGGTGATGGTGTCACCCCTAGCTGTAACTTGGTGGAACAGGAATGGACCGACAACAAGCACAGTTCATTATCCAAAGGTTTACAAAACATACTTTGAGAAGGTTGAAAGGTTAAAGCATGGAACCTTCGGTCCCGTT…	ATGGATGTCAATCCGACTTTACTTTTCTTGAAAGTGCCAGCGCAAAATGCCATAAGTACTACATTCCCTTATACTGGAGATCCTCCATACAGCCATGGAACAGGAACAGGATACACCATGGACACAGTTAACAGAACACATCAATATTCAGAAAAGGGAAAGTGGACAACAAATACGGAAACTGGAGCACCCCAACTCAACCCGATTGATGGACCACTACCTGAGGACAATGAGCCAAGCGGGTATGCACAAACAGACTGCGTTTTGGAAGCAATGGCTTTCCTTGAAGAATCCCACCCAGGAATCTTTGAAAACTCGTGTCTTGAAACGATGGAAGTCGTTCAGCAAACAAGAGTGGACAAACTGACCCAAGGTCGCCAGACCTATGACTGGACATTA…	ATGGAAGACTTTGTGCGACAATGCTTCAATCCAATGATCGTCGAGCTTGCGGAAAAGGCAATGAAAGAATATGGAGAGGACCCAAAAATCGAAACAAACAAATTTGCTGCAATATGTACACACCTGGAAGTTTGTTTTATGTATTCGGATTTCCACTTCATCGACGAACGAGGTGAATCAATAATTGTAGAGTCTGGTGATCCAAATGCACTCCTGAAGCACCGATTTGAAATAATTGAAGGAAGAGACCGCACAATGGCCTGGACAGTGGTGAACAGCATCTGCAATACCACAGGGGTTGAGAAGCCCAAGTTTCTTCCGGATCTATATGACTATAAGGAGAATCGTTTCATTGAAATTGGCGTGACAAGAAGGGAGGTTCACATATACTATTTAGAA…	ATGAACACTCAAATCCTGGTATTCGCTCTTGTGGCGATCATCCCTACAAATGCAGATAAAATTTGCCTTGGGCATCATGCTGTGTCAAATGGAACCAAGGTAAACACACTAACTGAGAGAGGAATAGAAGTTGTCAATGCAACTGAAACAGTGGAGCGAACAAACATTCCCAGAATCTGTTCAAAAGGGAAAAGAACAATCGATCTTGGCCAATGTGGACTGCTGGGAACAATCACTGGACCACCCCAATGTGACCAATTTCTAGAATTCTCAGCTGATTTGATCATCGAGAGGCGGGAAGGGAATGATGTTTGTTACCCTGGAAAATTTGTAAATGGAGAGGCTCTGCGGCAAATCCTCAGGGAATCAGGCGGAATTGATAAGGAAACAATGGGATTC…	ATGGCGTCTCAAGGCACCAAACGATCTTATGAGCAGATGGAAACTGGTGGAGAGCGCCAGAATGCTACTGAGATCAGAGCATCTGTTGGGAGAATGGTCGGTGGAATCGGGAGATTCTACATACAGATGTGCACTGAACTCAAACTCAGCGACTATGAAGGGAGGCTGATCCAGAACAGCATAACAATAGAGAGAATGGTTCTCTCTGCATTTGATGAAAGGAGGAACAAATATCTGGAAGAGCATCCCAGCGCTGGGAAGGACCCTAAGAAAACTGGAGGCCCAATCTATAGAAGAAGAGACGGAAAATGGATGAGAGAACTGATCCTGTATGACAAAGAGGAGATCAGGAGAATTTGGCGCCAAGCAAACAATGGAGAAGACGCAACTGCTGGTCTC…	ATGAATCCAAATCAGAAGATAATAACAATTGGTGTAGTGAACACTACTCTATCAACAATAGCCCTTCTTATTGGAGTGGGAAACTTGATTTCCAACACTGTCATACATGAGAAAATAGGGGACCACCAGACTGTAGTGTACCCAACGATAACTGAAGCAGAAAAGCATTTCAAGCCCTCACTGCCGCTGTGTCCCTTCAGAGGATTTTTCCCTTTTCATAAGGATAATGCAATACGATTGGGCGAGAACAAAGACGTTATAGTCACGAGAGAGCCTTACGTTAGTTGCGACAATGATAATTGCTGGTCCTTTGCTCTCGCCCAAGGGGCATTACTGGGAACCAAACACAGCAATGGAACCATTAAAGACAGAACACCCTATAGATCACTGATTCGGTTT…	ATGAGTCTTCTAACCGAGGTCGAAACGTACGTTCTCTCTATCGTCCCGTCAGGCCCCCTCAAAGCCGAGATCGCGCAGAGACTTGAAGATGTTTTTGCAGGGAAGAACACAGATCTTGAGGCTCTCATGGAATGGCTAAAGACAAGACCAATCCTGTCACCTCTGACTAAGGGGATTTTGGGATTTGTGTTCACGCTCACCGTGCCCAGTGAGCGAGGACTGCAGCGTAGACGTTTTGTCCAAAATGCCCTAAATGGGAACGGAGACCCAAACAACATGGACAAAGCAGTCAAACTGTACAGGAAGCTGAAAAGAGAGATAACATTCCATGGAGCTAAAGAGGTGGCACTCAGCTACTCAACTGGTGCACTCGCCAGTTGCATGGGTCTCATATACAAC…	ATGGATTCCAACACTGTGTCAAGCTTTCAGGTAGACTGCTTTCTTTGGCATGTCCGCAAACGATTTGCAGACCAAGAACTGGGCGATGCCCCATTCCTTGACCGGCTTCGCCGAGACCAGAAGTCCCTAAGAGGAAGAGGCAGCACTCTTGGTCTGGACATCGAAACAGCCACTCGTGCGGGAAAGCAGATAGTGGAGCGGATTCTGGAGAAAGAATCCGATGAGGCCCTTAAAATGACTATTGCTTCTGTGCCTGCTTCACGCTACCTAACTGACATGACTCTTGAAGAAATGTCAAGGGACTGGTTCATGCTTATGCCCAAACAGAAAGTGGCATGTTCCCTTTGCATCAGAATGGACCAGGCAATAATGGATAAGAACATCATATTGAAAGCAAAC…	2280	2274	2151	1689	1497	1326	759	693	turkey	England	1963
H7N4	A/mallard/Wisconsin/1111/1982(H7N4)	CY178862.1_CY178861.1_CY178860.1_CY178855.1_CY178858.1_CY178857.1_CY178856.1_CY178859.1	ATGGAGAGAATAAAAGAACTAAGAGATCTAATGTCACAGTCTCGCACCCGCGAGATACTCACCAAAACCACTGTGGACCATATGGCCATAATCAAAAAATACACATCAGGAAGACAAGAGAAGAATCCTGCACTCAGAATGAAGTGGATGATGGCAATGAAATATCCAATTACGGCAGATAAAAGGATAATGGAAATGATTCCTGAGAGGAATGAACAAGGACAAACCCTCTGGAGCAAAACAAATGATGCCGGCTCAGACCGAGTGATGGTATCACCTCTGGCCGTGACATGGTGGAATAGGAATGGACCAACAACAAGTACAGTTCACTATCCAAAGGTCTATAAAACTTATTTCGAAAAAGTCGAAAGGTTAAAACATGGGACCTTTGGCCCCGTT…	ATGGATGTCAATCCGACTTTACTTTTCTTGAAAGTTCCAGCGCAAAATGCCATAAGCACCACATTCCCATATACTGGAGATCCTCCATACAGCCATGGAACGGGAACAGGATACACCATGGACACAGTCAACAGAACACATCAATATTCAGAAAAGGGGAAATGGACAACAAACACAGAAACTGGAGCACCCCAACTTAACCCAATTGATGGACCATTACCTGAGGATAATGAGCCAAGTGGATATGCACAAACAGACTGTGTCCTGGAAGCAATGGCTTTCCTTGAAGAGTCCCACCCAGGAATCTTTGAAAACTCGTGTCTTGAAACGATGGAAGTTGTTCAACAAACAAGAGTGGACAAGCTGACCCAAGGTCGCCAGACCTATGATTGGACATTA…	ATGGAAGACTTTGTGCGACAATGCTTCAATCCAATGATCGTCGAGCTTGCGGAAAAAGCAATGAAAGAATATGGAGAAGATCCAAAAATCGAGACAAATAAATTCGCTGCAATATGCACACACTTGGAAGTGTGTTTCATGTATTCAGATTTCCATTTCATTGATGAACGGGGTGAGTCGATAATCGTAGAGTCTGGCGATCCAAATGCACTCCTAAAACACCGATTTGAAATAATCGAAGGGAGAGACCGTACTATGGCCTGGACAGTGGTGAATAGTATTTGCAACACCACAGGAGTTGAAAAACCCAAATTTCTCCCGGATTTATACGATTACAAAGAGAATCGTTTCATTGAAATTGGAGTGACCAGGAGGGAGGTCCACATATACTATTTAGAA…	ATGAACACTCAAATTCTGGTATTCATTGCCTGTGTGCTGATTGAAGCCAAAGGAGACAAAATATGCCTTGGGCACCATGCTGTGGCAAATGGAACAAAGGTGAACACGCTAACAGAGAGAGGGATTGAAGTAGTGAATGCCACGGAGACGGTGGAAAATGCGAATATCGAGAAAATCTGCACCCAAGGGAAAAGGCCAACAGACCTGGGACAATGTGGACTCCTAGGAACCCTAATAGGACCTCCCCAGTGTGATCAATTCCTGGAGTTTGAATCTGATTTGATAATTGAGCGAAGAGAAGGAAACGATGTGTGCTATCCTGGAAAATTCACAAATGAAGAATCACTGAGGCAGATCCTTCGAGGGTCAGGAGGAGTCGATAAAGAGTCAATGGGTTTC…	ATGGCGTCTCAAGGCACCAAACGATCTTATGAGCAGATGGAAACTGGTGGGGAACGCCAGAATGCCACTGAAATCAGAGCATCTGTTGGGAGAATGGTTGGTGGAATCGGGAGATTCTACATACAGATGTGCACTGAGCTCAAACTCAGTGACTATGAAGGGAGACTGATTCAAAACAGCATAACAATAGAGAGAATGGTTCTCTCGGCATTTGATGAGAGGAGAAACAAATATCTGGAAGAGCATCCCAGTGCTGGGAAAGACCCTAAGAAGACTGGAGGTCCAATCTACAGAAGGAGAGATGGGAAATGGATAAGAGAATTGATCCTATATGACAAAGAGGAGATCAGAAGGATCTGGCGTCAAGCGAATAATGGGGAAGACGCAACTGCTGGTCTC…	ATGAATCCAAATCAGAAAATCATAACCATCGGCAGTGCTAGTATTGTATTAACAACAATAGGCCTGATCCTCCAAATAACAAGTTTATGCTCAATATGGTTTAGCCATTACAACCAAGTGGCACAAACGCATGAACAACCCTGTTCCAACAACACAACAAATTATTACAATGAGACCTTTGTTAATGTCACCAATGTGCAAAACAACTATACCACAGTAATTGAACCCTCAGCCCCCAATGTGGTTCACTACTCTAGTGGAAGAGACTTGTGCCCAATAAAGGGGTGGGCACCTCTGAGTAAGGACAATGGAATTAGAATTGGATCCCGAGGCGAAGTATTTGTCATACGGGAGCCTTTCATATCATGCTCCATTAGTGAATGCAGGACTTTTTTCTTA…	ATGAGTCTTCTGACCGAGGTCGAAACGTACGTTCTCTCTATCGTCCCGTCAGGCCCCCTCAAAGCCGAGATCGCGCAGAGACTTGAAGATGTCTTTGCAGGGAAGAACACTGATCTTGAGGCACTCATGGAATGGCTAAAGACAAGACCAATCCTGTCACCTCTGACTAAGGGGATTTTAGGATTTGTGTTTACGCTCACCGTGCCCAGTGAGCGAGGACTGCAGCGTAGACGCTTTGTTCAAAATGCCCTTAATGGGAATGGGGATCCAAACAACATGGACAGAGCAGTCAAACTGTACAGGAAGCTCAAAAGGGAAATAACATACCATGGGGCAAAAGAAGTGGCACTCAGTTATTCAACTGGTGCACTTGCCAGCTGCATGGGCCTCATATACAAC…	ATGGATTCCAACACTGTGTCAAGCTTTCAGGTAGACTGCTTTCTTTGGCATGTCCGCAAACGATTTGCAGACCAAGAACTGGGTGATGCCCCATTCCTTGACCGGCTTCGCCGAGATCAGAAATCTCTAAGAGGAAGAGGCAGCACTCTTGGTCTGGACATCGAAACAGCCACTCGTGCTGGAAAGCAGATAGTGGAGCGGATTCTGGAGGAAGAATCCGACGAGGCACTCAAAATGACTATTGCCTCAGTACCTGCTTCACGCTACCTAACTGACATGACTCTTGAAGAGATGTCAAGAGACTGGTTCATGCTCATGCCCAAGCAAAAAGTAGCAGGCTCCCTCTGTATCAGAATGGACCAGGCGATTATGGATAAGAACATCATACTGAAAGCGAAC…	2280	2274	2151	1683	1497	1413	759	693	mallard	Wisconsin	1982
H7N6	A/Northern shoveler/NC/6412-052/2005(H7N6)	GU186481.1_GU186480.1_GU186479.1_GU186474.1_GU186477.1_GU186476.1_GU186475.2_GU186478.1	ATGGAGAGAATAAAAGAACTAAGAGATCTAATGTCACAGTCTCGCACTCGCGAGATACTCACCAAAACCACTGTGGACCACATGGCCATAATCAAAAAGTACACATCAGGAAGGCAAGAGAAGAACCCTGCACTCAGGATGAAGTGGATGATGGCAATGAAGTATCCAATTACAGCAGACAAGAGAATAATGGAAATGATTCCTGAAAGAAATGAACAGGGACAAACCCTTTGGAGTAAAACAAATGATGCCGGCTCAGACCGAGTGATGGTATCACCTCTGGCTGTGACATGGTGGAATAGGAATGGACCAACAACTAGTACAGTTCATTATCCAAAGGTGTATAAAACTTATTTCGAAAAAGTCGAAAGGTTGAAACACGGGACCTTTGGCCCTGTT…	ATGGATGTCAATCCGACTTTACTTTTCTTGAAAGTTCCAGCGCAAAATGCCATAAGCACCACATTCCCATATACTGGAGATCCTCCATATAGCCATGGAACGGGAACAGGGTACACCATGGACACAGTCAACAGAACACATCAATATTCAGAAAAGGGGAGATGGACAACAAACACTGAGACTGGAGCACCCCAGCTTAACCCAATTGACGGACCACTGCCCGAGGACAATGAACCAAGTGGATATGCACAAACAGACTGTGTCCTTGAAGCAATGGCTTTCCTTGAAGAGTCCCACCCAGGAATCTTTGAAAACTCGTGTCTTGAAACGATGGAAGTTGTTCAACAAACAAGAGTGGACAAACTGACCCAAGGTCGTCAGACCTATGATTGGACATTA…	ATGGAAGACTTTGTGCGACAATGCTTCAATCCAATGATCGTCGAGCTTGCGGAAAAGGCAATGAAAGAGTATGGGGAAGATCCGAAAATCGAAACTAACAAGTTTGCTGCGATATGCACCCATTTGGAAGTCTGTTTCATGTATTCAGATTTCCACTTCATCGACGAACGGGGCGAATCAATAATTGTGGAATCTAGTGATCCAAATGCATTACTGAAGCATCGATTTGAGATAATTGAAGGAAGAGACAGAACAATGGCCTGGACAGTGGTGAATAGCATCTGCAACACCACAGGGGTCGAGAAGCCTAAGTTCCTTCCGGATCTGTATGATTACAAGGAAAACCGATTCATTGAAATTGGAGTGACACGGAGAGAGGTCCATATATATTACCTAGAG…	ATGAACACTCAAATTTTGGCACTCATTGCTTGTATGCTGATTGGAGTTAAAGGAGACAAAATATGTCTTGGGCACCATGCTGTGGCAAATGGAACAAAAGTGAACACATTAACAGAGAGAGGAATTGAAGTAGTAAATGCCACGGAAACGGTGGAGACTGCAAATATTAAGAAAATATGCACTCAAGGAAAAAGGCCAACAGATCTGGGACAATGCGGACTTCTAGGAACCCTAATAGGACCTCCCCAATGCGATCAATTTCTGGAGTTTGACGCTGACTTGATAATTGAACGAAGAGAAGGAACCGATGTGTGCTACCCCGGGAAGTTCACAAATGAAGAATCACTGAGGCAGATCCTTCGAGGGTCAGGAGGAATTGATAAGGAGTCAATGGGTTTC…	ATGGCGTCTCAAGGCACCAAACGATCTTATGAACAGATGGAAACTGGTGGGGAACGCCAGAATGCCACTGAAATCAGAGCATCTGTTGGAAGAATGGTTGGTGGGATCGGAAGATTCTACATACAGATGTGCACTGAACTCAAACTCAGCGACTATGAAGGAAGACTGATCCAAAATAGCATAACCATAGAGAGAATGGTTCTCTCGGCATTTGACGAGAGGAGAAACAAATATCTGGAGGAGCATCCCAGTGCTGGGAAAGACCCCAAGAAGACTGGAGGTCCAATCTACAGGAGAAGAGATGGAAAATGGGTGAGAGAATTGATCCTATATGACAAAGAAGAGATCAGAAGAATTTGGCGTCAAGCGAATAATGGAGAAGATGCAACTGCTGGTCTC…	ATGAATCCAAATCAGAAGATAATATGCATCTCAGCAACAGGAATGACACTATCCGTAGTAAGTCTGCTAATAGGGTTGGCCAACTTGGGGCTGAACATTGGGCTTCATTTCAAGGTAGGAGACACACCGGAAACAGGAACCCCTAGCACCAATGAGACAAATTCCACAACCACAATAATCAACTACAACACCCAAAACAATTTCACAAATGTGACCAATGTTGTGTTAATTAAAGAAGAAAACAAAATGTTCACAAACCTTTCTAAACCCTTGTGTGAAGTAAACTCATGGCACATTCTATCCAAGGACAATGCAATTAGAATAGGAGAGGAAGCCCACATACTTGTCACAAGAGAACCATATCTCTCGTGTGGGCCACACGAGTGCAGAATGTTTGCC…	ATGAGTCTTCTAACCGAGGTCGAAACGTACGTTCTCTCTATCGTCCCGTCGGGCCCCCTCAAAGCCGAGATCGCGCAGAGACTTGAAGATGTGTTTGCAGGGAAGAACACCGATCTTGAGGCACTCATGGAATGGCTAAAGACAAGACCAATCCTGTCACCTCTGACTAAGGGGATTTTAGGATTTGTGTTCACGCTCACCGTGCCCAGTGAGCGAGGACTGCAGCGTAGACGCTTTGTCCAAAATGCCCTTAATGGGAATGGGGATCCAAACAACATGGACAGAGCGGTCAAACTGTACAGGAAGCTTAAAAGGGAGATAACATTCCATGGGGCAAAAGAAGTGGCACTCAGTTATTCAACTGGTGCACTTGCCAGTTGCATGGGCCTCATATACAAC…	ATGGATTCCAACACTGTGTCAAGCTTTCAGGTAGACTGCTTTCTTTGGCATGTCCGCAAACGATTTGCAGACCAAGAAATGGGTGATGCCCCATTCCTTGACCGGCTTCGCCGAGATCAGAAATCTCTAAGAGGAAGAGGCAGCACTCTTGGTCTGGACATCGAAACAGCCACTCGTGCTGGAAAGCAGATAGTGGAGAGGATTCTGGAGGAGGAATCCGACGAGGCACTCAAAATGACTATTGCTTCTGTGCCTGCCTCACGCTACCTAACTGACATGACTCTTGAAGAGATGTCAAGAGACTGGTTCATGCTCATGCCCAAGCAAAAAGTAGCAGGATCCCTCTGTATCAGAATGGACCAGGCGATTATGGATAAGAACATCATACTGAAAGCAAAT…	2280	2274	2151	1683	1497	1413	759	693	Northern shoveler	NC	2005
H7N7	A/chicken/Brescia/1902(H7N7)	GU186784.1_GU186783.1_GU186782.1_GU186777.1_GU186780.1_GU186779.1_GU186778.1_GU186781.1	ATGGAGAGAATAAAAGAACTAAGAGATTTAATGTCACAGTCTCGCACTCGCGAGATACTTACAAAAACCACAGTGGACCATATGGCCATAATTAAGAAGTACACATCAGGAAGACAGGAGAAGAACCCTGCACTCAGAATGAAATGGATGATGGCAATGAAGTACCCAATCACAGCAGACAAGAGAATAATGGAGATGATTCCTGAAAGAAATGAACAAGGGCAGACACTTTGGAGTAAAACAAACGATGCTGGATCAGATCGGGTTATGGTATCACCCCTAGCAGTAACATGGTGGAACAGAAATGGGCCGACAACAAGCACAGTCCATTACCCAAAGGTTTACAAAACCTACTTTGAGAAGATTGAAAGATTGAAGCATGGAACCTTTGGTCCTGTC…	ATGGATGTCAATCCGACTTTACTGTTCTTGAAAGTTCCTGCGCAAAATGCAATAAGTACTACGTTCCCTTACACTGGAGATCCTCCATACAGCCATGGAACAGGGACAGGATACACCATGGACACAGTCAACAGGACACACCAATATTCGGAAAAGGGGAAATGGACAACAAACACTGAGACTGGAGCACCCCAACTTAATCCAATTGATGGCCCATTGCCTGAGGACAATGAACCAAGTGGATATGCACAAACAGACTGCGTCCTGGAAGCAATGGCTTTCCTTGAAGAATCCCATCCAGGAATCTTTGAAAACTCGTGTCTTGAGACGATGGAAGTTGTTCAACAAACAAGAGTGGACAAACTGACCCAAGGCCGTCAGACTTATGATTGGACTTTG…	ATGGAAGACTTTGTGCGACAATGCTTCAATCCAATGATCGTCGAGCTTGCGGAAAAAGCAATGAAAGAATATGGAGAGGACCCAAAACTCGAAACAAACAAATTCGCCGCAATATGCACACATTTGGAAGTATGCTTCATGTATTCAGATTTCCACTTCATCGATGAACGGGGTGAATCAATAATTGTAGAATCCAGTGATCCAAATGCACTTCTGAAGCACCGATTTGAGATAATTGAAGGAAGAGATCGCACAATGGCTTGGACGGTGGTGAATAGCATTTGTAATACCGCAGGGGTTGAGAAACCCAAATTTCTTCCGGATTTGTATGATTATAAGGAGAACCGATTTATTGAGGTTGGAGTGACAAGAAGGGAGGTCCACATATACTACTTAGAA…	ATGAACACTCAAATCCTGGTATTTGCCCTTGTGGCAGTCATCCACACAAATGCAGACAAAATTTGCCTTGGACATCATGCTGTATCAAATGGCACCAAGGTAAACACACTCACTGAGAGAGGAGTAGAAGTTGTCAATGCAACAGAAACAGTGGAGCGGACAAACATCCCCAAAATTTGCTCAAAAGGGAAAAGAACCGTTGATCTTGGCCAATGCGGACTACTGGGGACCATTACCGGACCACCTCAATGTGACCAATTTCTAGAATTTTCAGCTGATTTAATAATTGAGAGGCGGGACGGAAATGATGTTTGTTACCCGGGGAAATTTGTGAATGGAGAGGCATTGCGGCAAATCCTCAGAAAATCAGGTGGGATTAACAAAGAAACAATGGGATTC…	ATGGCGTCTCAAGGCACCAAACGATCTTATGAGCAGATGGAAACTGGTGGGGAACGCCAGAATGCTACCGAGATCAGAGCATCTGTTGGGAGGATGGTTGGCGGAATCGGAAGATTCTACATACAGATGTGCACTGAACTCAAGCTCAGCGACTATGAAGGAAGGTTGATCCAGAACAGTATAACAATAGAGAGAATGGTTCTCTCTGCATTTGATGAAAGGAGGAACAAATACCTGGAAGAGCACCCCAGCGCTGGGAAGGATCCTAAGAAAACTGGAGGTCCGATCTATAGGAGAAGAGATGGAAAATGGGTGAGAGAACTGATCCTGTATGACAAAGAGGAAATCAGGAGGATTTGGCGCCAAGCGAATAATGGTGAAGACGCAACTGCTGGTCTC…	ATGAATCCTAATCAAAAACTATTTGCATTATCAGGAGTGGCAATAGCACTTAGTGTATTGAACCTATTGATAGGAATTTCAAATGTTGGACTGAATGTGTCTCTACACTTAAAAGGAGAGGGGGTCAAACAAGAGAACAATTTGACGTGCACAACCATTACCCAAAACAACACTACTGTAGTGGAAAACACATACGTCAATAACACAACAATAATCAACAAGGGGACAAATTTGAAGGCTCCAAACTATTTGCTGCTGAATAAAAGTCTATGCAGTGTGGAAGGATGGGTCGTGATAGCCAAAGACAATGCAATAAGATTCGGAGAAAGTGAACAAATCATCGTTACTAGGGAGCCATATGTGTCATGCGATCCATCAGGATGCAAGATGTATGCCCTA…	ATGAGTCTTCTAACCGAGGTCGAAACGTACGTTCTCTCTATCATCCCGTCAGGCCCCCTCAAAGCCGAGATCGCGCAGAGACTTGAAGATGTCTTTGCAGGGAAGAACACAGACCTTGAGGCTCTCATGGAATGGCTAAAGACAAGACCGATCCTGTCACCTCTGACTAAGGGGATTTTAGGGTTTGTGTTTACGCTCACCGTGCCCAGTGAGCGAGGACTGCAGCGTAGACGCTTTGTCCAAAATGCCCTAAATGGGAACGGGGATCCGAATAACATGGATAGAGCCGTCAAGCTATACAAGAAGCTAAAGAGAGAGATAACATTCCATGGAGCCAAGGAAGTGGCACTCAGTTACTCTACTGGTGCACTTGCAAGTTGCATGGGTCTCATATACAAC…	ATGGATTCCAACACTGTGTCAAGCTTTCAGGTAGACTGCTTTCTTTGGCATGTCCGCAAGCGATTTGCAGACCAAGAAATGGGCGATGCTCCATTCCTTGACCGGCTTCGCCGAGATCAAAAGTCCCTGGGAGGAAGAGGCAGCACTCTTGGTCTGGACATCGAGACAGCTACTCGTGCTGGAAAGCAGATAGTGGAGCGGATTCTGGAGGAAGAATCCGATGAGGCACTTAAAATGACCATTGCCTCTGCACCTGCTTCACGCTACCTAACTGACATGACTCTTGAGGAGATGTCAAGGGACTGGTTCATGCTCATGCCCAAACAGAAAGTGGCAGGCTCCCTTTGTATCAGAATGGACCAGGCAATCATGGACAAAAACATCACACTGAAAGCAAAC…	2280	2274	2151	1692	1497	1416	759	693	chicken	Brescia	1902
H7N8	A/pintail duck/Alberta/121/1979(H7N8)	LC431465.1_LC431466.1_LC431467.1_LC431468.1_LC431469.1_LC431470.1_LC431471.1_LC431472.1	ATGGAGAGAATAAAAGAACTAAGAGATCTAATGTCACAGTCCCGCACCCGCGAGATACTCACCAAAACCACTGTGGACCACATGGCCATAATCAAAAAATACACATCAGGAAGGCAAGAGAAGAACCCCGCACTCAGAATGAAGTGGATGATGGCAATGAAATATCCAATTACGGCAAACAAGAGAATAATGGAAATGATTCCTGAAAGGAATGAACAGGGACAAACCCTCTGGAGCAAAACAAACGATGCCGGCTCAGACCGAGTGATGGTATCACCTCTGGCCGTGACATGGTGGAATAGGAATGGTCCAACAACAAGTACAGTTCACTACCCAAAGGTATATAAAACTTATTTCGAAAAAGTCGAAAGGTTAAAACACGGGACCTTTGGCCCCGTC…	ATGGATGTCAATCCGACTTTACTTTTCTTGAAAGTTCCAGCGCAAAATGCCATAAGCACCACATTCCCATATACTGGAGATCCTCCATACAGCCATGGAACGGGAACAGGATACACCATGGACACAGTCAACAGAACACATCAATATTCAGAAAAGGGAAAATGGACAACAAACACAGAAACTGGAGCTCCCCAACTTAACCCAATTGATGGACCACTACCTGAGGACAATGAACCAAGTGGATATGCACAAACAGACTGCGTCCTGGAAGCAATGGCTTTCCTTGAAGAATCCCACCCAGGAATCTTTGAAAACTCATGTCTTGAAACGATGGAGGTTGTTCAACAAACAAGGGTGGACAAGCTGACCCAAGGTCGCCAGACCTACGATTGGACATTA…	ATGGAAGACTTTGTGCGACAATGCTTCAATCCAATGATTGTCGAGCTTGCGGAAAAGGCAATGAAAGAATATGGGGAAGATCCGAAAATCGAAACTAACAAATTCGCTGCAATCTGCACACACTTGGAAGTCTGTTTCATGTATTCGGATTTCCACTTCATTGACGAACGGGGCGAATCAATAATTGTAGAATCTGGTGATCCAAATGCATTACTGAAGCACCGATTTGAGATAATTGAAGGAAGGGACCGAACAATGGCCTGGACAGTGGTGAACAGCATCTGCAACACCACAGGGGTCGAGAAGCCTAAATTTCTTCCGGATCTGTATGATTACAAGGAGAACCGATTCATTGAAATTGGAGTAACACGGAGGGAAGTCCACGTATACTACCTAGAA…	ATGAACACTCAAATTCTGGTATTCATTGCCTGTGTGCTGATTGAAGCTAAAGGAGACAAAATATGTCTTGGGCACCATGCTGTGGCAAATGGAACAAAGGTGAACACGCTAACAGAGAGGGGGATTGAGGTAGTGAATGCCACGGAGACGGTGGAAACTGCGAATATTGGGAAAATCTGCACCCAAGGGAAAAGGCCAACAGACCTGGGACAATGTGGGCTCCTAGGAACCCTAATAGGACCTCCCCAATGTGATCAATTCCTGGAGTTTGAATCTGATTTGATAATTGAACGAAGGGAAGGAAACGATGTGTGCTATCCTGGAAAATTCACAAATGAAGAATCACTGAGGCAGATCCTTCGAGGGTCAGGAGGAGTCGATAAAGAGTCAATGGGTTTC…	ATGGCGTCTCAAGGCACCAAACGATCTTATGAGCAGATGGAAACTGGTGGGGAACGCCAGAATGCCACTGAAATCAGAGCATCTGTTGGGAGAATGGTTGGTGGAATCGGGAGATTCTACATACAGATGTGCACTGAACTCAAACTCAGTGACTATGAAGGGAGACTGATCCAAAACAGCATAACAATAGAGAGAATGGTTCTCTCGGCATTTGATGAGAGGAGAAACAAATATCTGGAAGAGCATCCCAGTGCTGGGAAAGACCCTAAGAAGACTGGAGGTCCAATCTACAGGAGGAGAGATGGGAAATGGATGAGAGAATTGATCCTATATGACAAAGAGGAGATCAGAAGGATTTGGCGTCAAGCGAATAATGGGGAAGACGCAACTGCTGGTCTC…	ATGAATCCAAATCAGAAAATCATAACCATCGGTAGTGCTAGTATTATATTAACAACAATAGGCTTGCTCCTCCAAATAACAAGTTTATGCTCAATATGGTTTAGCCATTATAACCAAGTGACACAAACGCATGAACAACCCTGTTCTAACAACACAACAAATTACTATAATGAGACCTTTGTTAATGTCACCAATGTGCAAAACAACTATACCACAGTAATTGAATCCTCAGCCCCCAATGTGGTTCACTACTCTAGTGGAAGAGACTTATGCCCAATAAAGGGGTGGGCACCTCTGAGTAAGGACAATGGAATTAGAATTGGATCCCGAGGCGAAGTATTCGTCATACGGGAGCCTTTCATATCATGCTCCATTAGTGAATGCAGGACTTTTTTCTTA…	ATGAGTCTTCTAACCGAGGTCGAAACGTACGTTCTCTCTATTGTCCCGTCAGGCCCCCTCAAAGCCGAGATCGCGCAGAGACTTGAAGATGTCTTTGCAGGGAAGAACACCGATCTTGAGGCACTCATGGAATGGCTAAAGACAAGACCAATCCTGTCACCTCTGACTAAGGGGATTTTAGGATTTGTGTTCACGCTCACCGTGCCCAGTGAGCGAGGACTGCAGCGTAGACGCTTTGTCCAGAATGCTCTTAATGGGAATGGAGATCCAAACAACATGGACAGGGCAGTCAAACTGTACAGGAAGCTCAAGAGGGAAATTACATTCCATGGGGCCAAGGAGGTAGCACTCAGTTATTCCACTGGTGCACTTGCCAGTTGCATGGGCCTCATATACAAC…	ATGGATTCCAACACGATAACCTCGTTTCAGGTAGATTGTTATCTATGGCACATAAGGAAGCTGCTCAGCATGAGAGACATGTGTGATGCTCCCTTTGATGACAGGCTCAGAAGAGACCAAAAGGCATTAAAGGGAAGAGGCAGCACACTTGGACTCGATCTAAGAGTGGCTACAATGGAAGGGAAAAAGATCGTTGAGGACATTCTGAAGAGTGAAACAGATGAAAACCTCAAAATAGCCATTGCCTCCAGTCCTGATCCTCGGTATATTACTGATATGAGCATAGAGGAGATAAGCCGAGAATGGTATATGCTGATGCCTAGGCAGAAAATAACTGGAGGCCTAATGGTGAAAATGGATCAAGCCATAATGGATAAGAGAATCATCCTTAAAGCAAAT…	2280	2274	2151	1683	1497	1413	759	693	pintail duck	Alberta	1979
H7N9	A/turkey/Minnesota/1/1988(H7N9)	CY014793.1_CY014792.1_CY014791.1_CY014786.1_CY014789.1_CY014788.1_CY014787.1_CY014790.1	ATGGAGAGAATAAAAGAACTAAGAGATCTAATGTCACAGTCCCGCACTCGCGAGATACTCACCAAAACCACTGTGGACCATATGGCCATAATCAAAAAATACACATCAGGAAGACAAGAGAAGAACCCTGCACTCAGAATGAAATGGATGATGGCGATGAAATATCCAATTACGGCGGATAAGAGAATAATGGAGATGATCCCTGAGAGAAATGAACAAGGACAGACCCTCTGGAGCAAAACAAATGATGCCGGTTCAGACCGAGTGATGGTATCACCTCTGGCTGTGACATGGTGGAATAGAAATGGACCAACAACAAACACAGTTCACTACCCAAAGGTCTATAAAACCTACTTCGAAAAGGTTGAAAGGTTAAAACATGGGACCTTTGGCCCCGTT…	ATGGATGTCAATCCGACTTTACTTTTCTTGAAAGTTCCAGCGCAAAATGCCATAAGCACCACATTCCCATATACTGGAGATCCTCCATACAGCCATGGAACAGGAACAGGATACACCATGGACACAGTCAACAGAACACATCAATATTCAGAAAAGGGGAAATGGACAACAAACACAGAAACTGGAGCACCCCAACTTAACCCAATTGATGGACCATTACCTGAGGATAATGAGCCAAGTGGATATGCACAAACAGACTGTGTCCTGGAAGCAATGGCCTTCCTTGAAGAGTCCCACCCAGGAATCTTTGAAAACTCGTGTCTTGAAACGATGGAAGTTGTTCAACAAACAAGAGTGGACAAACTGACCCAAGGTCGCCAGACCTATGATTGGACACTA…	ATGGAAGACTTTGTGCGACAATGCTTCAATCCAATGATCGTCGAGCTTGCGGAAAAGGCAATGAAAGAATATGGAGAAGATCCGAAAATCGAAACTAACAAATTCGCTGCAATATGCACACACTTGGAAGTCTGTTTCATGTATTCGGATTTTCACTTCATTGACGAACGGGGCGAATCAATAATTGTAGAATCTGGTGATCCAAATGCATTACTGAAGCACCGATTTGAGATAATTGAAGGACGAGACCGAACAATGGCCTGGACAGTGGTGAATAGCATCTGCAACACCACAGGGGTCGAGAAGCCTAAATTTCTTCCGGATCTGTATGATTACAAGGAGAACCGATTCATTGAAATTGGAGTGACACGGAGGGAGGTCCACATATACTACCTAGAG…	ATGAACACTCAAATTCTGGTATTCATTGCTTGTGTGCTGGTTGAAGCTAAGGGAGACAAAATATGCCTTGGGCACCATGCTGTGGTAAATGGGACAAAGGTGAACACGCTAACAGAGAAGGGGATTGAAGTAGTGAATGCTACGGAGACGGTAGAAACTGCGAATATCGGGAAAATCTGCACCCAAGGGAAAAGGCCAACCGACCTGGGACAATGTGGACTCCTAGGAACCCTAATAGGACCTCCCCAATGTGATCAGTTCCTGGAGTTTGAATCTGATTTAATAATTGAGCGAAGAGAAGGAAATGATGTGTGCTATCCTGGGAAATTCACAAATGAGGAATCACTAAGGCAGATCCTTCGAGGGTCAGGAGGAATCGATAAAGAGTCGATGGGTTTC…	ATGGCGTCTCAAGGCACCAAACGATCTTATGAACAGATGGAAACTGGTGGGGAACGCCAGAATGCCACTGAAATCAGAGCGTCTGTTGGGAGGATGGTTGGTGGAATTGGGAGATTCTACATACAGATGTGCACTGAACTCAAACTCAGCGACTATGAAGGGAGGCTGATCCAAAACAGTATAACAATAGAGAGAATGGTTCTCTCAGCGTTTGATGAGAGGAGAAACAAATATCTGGAAGAGCATCCCAGTGCTGGGAAAGACCCTAAGAAGACTGGAGGTCCAATATACAGGAGAAGAGATGGGAAATGGATGAGAGAGCTGATCCTGTATGACAAAGAGGAGATCAGGAGGATTTGGCGTCAAGCGAATAATGGAGAAGACGCAACTGCTGGTCTA…	ATGAATCCGAATCAGAAGATTCTATGCACTTCTGCCACTGCTATTGTAATAGGCACGATTGCAGTACTCATAGGAATAGCGAACTTAGGATTGAATATAGGACTACATCTGAAACCGAACTGCAACTGCTCACACTCGCAACCTGAAGCAACCAATGCAAGCCAAACAATAATAAACAACTACTACAACGAAACAAACATCACCCAAATAAGTAATACCAACATCCAAATGGAGGAGAAGGCAAGTAGAGAATTCAATAACTTGACCAAAGGACTCTGTACCATAAATTCATGGCACATATATGGGAAAGACAATGCGGTAAGAATTGGGGAGGACTCAGATGTTCTAGTAACAAGAGAACCCTATGTCTCCTGTGACCCAGATGAGTGCAGGTTCTAT…	ATGAGTCTTCTAACCGAGGTCGAAACGTACGTTCTCTCTATCGTCCCGTCAGGCCCCCTCAAAGCCGAGATCGCGCAGAGACTTGAAGATGTCTTTGCAGGGAAGAACACCGATCTTGAGGCACTCATGGAGTGGCTAAAGACAAGACCAATCCTGTCACCTCTGACCAAGGGGATTTTAGGATTTGTGTTTACGCTCACCGTGCCCAGTGAGCGAGGACTGCAGCGTAGACGCTTTGTCCAAAATGCCCTTAATGGGAATGGGGATCCAAACAACATGGACAGAGCAGTCAAACTATACAGGAAACTAAAAAGGGAAATAACATTCCATGGGGCAAAAGAAGTAGCACTCAGTTATTCAACTGGTGCACTTGCCAGTTGCATGGGCCTCATATACAAC…	ATGGATTCCAACACTGTGTCAAGCTTTCAGGTAGACTGCTTTCTTTGGCATGTCCGCAAACGATTTGCAGACCAAGAACTGGGTGATGCCCCATTCCTTGACCGGCTTCGCCGAGATCAGAAATCTTTAAGAGGAAGAGGCAGCACTCTTGGTCTGGACATCGAAACAGCAACTCGTGCTGGAAAGCAGATAGTGGAGAGGATTCTGGAGGAAGAATCCGACGAGGCACTCAAAATGACTATTGCCTCTGTACCTGCTTCACGCTACCTAACTGACATGACTCTTGAAGAGATGTCAAGAGACTGGTTCATGCTCATGCCCAAGCAAAAAGTGGCAGGCTCCCTCTGTATCAGAATGGACCAGGCGATTATGGATAAGAACATCATACTGAAAGCGAAT…	2280	2274	2151	1683	1497	1413	759	693	turkey	Minnesota	1988
H8N1	A/northern shoveler/Mississippi/11OS5900/2011(H8N1)	CY166791.1_CY166790.1_CY166789.1_CY166784.1_CY166787.1_CY166786.1_CY166785.1_CY166788.1	ATGGAGAGAATAAAAGAACTAAGAGATCTAATGTCACAGTCCCGCACCCGCGAGATACTCACCAAGACCACTGTGGACCATATGGCCATAATCAAAAAATACACATCAGGAAGACAGGAGAAGAACCCCGCACTCAGAATGAAGTGGATGATGGCAATGAAATATCCAATCACAGCTGACAAGAGAATAATGGAAATGATTCCTGAGAGGAATGAGCAGGGACAAACCCTCTGGAGCAAAACAAATGATGCCGGCTCAGACCGAGTGATGGTATCGCCTCTGGCCGTGACATGGTGGAATAGGAATGGACCGACAACAAGCACAGTCCACTACCCGAAGGTGTATAAAACTTATTTCGAAAAAGTCGAAAGGTTAAAGCATGGAACCTTTGGCCCCGTC…	ATGGATGTCAATCCGACTTTACTTTTCTTGAAAGTTCCAGCGCAAAATGCCATAAGCACCACATTCCCGTACACTGGAGATCCTCCATACAGCCATGGAACAGGAACAGGATACACCATGGACACGGTCAACAGAACACATCAATATTCAGAAAAGGGGAAATGGACAACAAACTCAGAGACTGGAGCACCCCAACTTAACCCAATTGATGGACCACTGCCCGAGGACAATGAGCCAAGTGGATATGCACAAACAGACTGTGTCCTTGAAGCAATGGCTTTCCTTGAAGAATCCCACCCAGGAATCTTTGAAAACTCGTGTATTGAGACAATGGAAGTTGTTCAACAAACAAGAGTAGACAAATTGACCCAAGGCCGTCAGACCTATGATTGGACATTA…	ATGGAAGATTTTGTGCGACAATGCTTCAATCCAATGATCGTCGAGCTTGCGGAAAAAGCAATGAAGGAATATGGGGAAGATCCAAAAATCGAGACAAACAAATTCGCTGCAATATGTACACACTTGGAAGTGTGCTTCATGTATTCAGATTTCCATTTCATTGATGAACGAGGTGAGTCGATAATCGTGGAGTCTGGCGATCCAAACGCACTCCTAAAACACCGATTTGAAATAATCGAAGGAAGAGATCGTACTATGGCCTGGACAGTAGTGAACAGTATTTGCAACACCACAGGAGTTGAAAAACCCAAGTTCCTCCCGGATTTATACGATTACAAAGAGAATCGTTTCATTGAAATCGGAGTAACCAGGAGGGAGGTCCACATATATTATTTGGAA…	ATGGAGAAGTTTATCGCAATAGCAATGCTCTTGGCGAGCACAAATGCATACGATAGGATATGCATTGGTTACCAATCGAACAACTCCACAGACACGGTGAACACTCTTATAGAACAGAATGTACCGGTCACTCAAACAATGGAGCTTGTGGAAACAGAGAAACACCCCGCTTATTGTAACACTGATTTAGGAACGCCATTGGAACTGCGAGACTGCAAAATTGAGGCGGTAATATACGGGAATCCCAAGTGTGACATCCATCTAAAGGATCAAGGTTGGTCATACATAGTGGAGAGGCCCAGTGCGCCAGAGGGAATGTGTTATCCTGGATCGGTAGAAAATCTAGAGGAACTGAGATTTGTATTTTCCAATGCTGCATCCTACAAGAGAATAAGGCTA…	ATGGCGTCTCAAGGCACCAAACGATCTTACGAACAAATGGAAACTGGTGGGGAACGCCAGAATGCCACTGAAATCAGAGCATCTGTTGGGAGAATGGTTGGTGGAATCGGGAGATTCTACATACAGATGTGCACTGAACTCAAACTCAGTGACTACGAAGGGAGACTGATCCAAAACAGCATAACCATAGAGAGGATGGTTCTCTCGGCATTTGATGAGAGGAGAAACAAATATCTGGAGGAGCATCCCAGTGCTGGGAAAGATCCCAAGAAGACTGGAGGTCCAATCTACAGGAGGAGAGATGGTAAATGGATGAGAGAGTTGATCCTATATGACAAAGAGGAGATCAGAAGAATCTGGCGTCAAGCCAACAATGGGGAGGACGCAACTGCTGGTCTC…	ATGAATCCAAATCAAAAGATAATAACCATTGGGTCAATCTGCATGGCAATTGGGATAATAAGTCTGGTATTACAAATTGGAAATATAATCTCAATATGGGTTAGTCATTCAATCCAAACTGGAAGCAAGAGCCACCTTGAAACATGCAATCAAAGTGTCATTACCTACGAAAACAATACTTGGGTGAATCAAACATACCTTAACATAAGTAATACCAATTTAATTGCAGAACAGACTGTGAATCCAGTAACACTAGCTGGCAATTCCTCTCTCTGTCCTATCAGTGGATGGGCTATATACAGCAAGGATAATGGTATAAGGATAGGTTCCAAAGGAGATGTATTTGTCATCAGAGAGCCCTTTATTTCATGCTCGCACTTGGAATGCAGAACTTTCTTT…	ATGAGCCTTCTAACCGAGGTCGAAACGTACGTTCTCTCTATCGTCCCGTCAGGCCCCCTCAAAGCCGAGATCGCGCAGAGACTTGAAGATGTGTTTGCAGGGAAAAACACCGATCTTGAGGCGCTCATGGAATGGCTAAAGACAAGACCAATCCTGTCACCTCTGACTAAGGGGATTTTAGGGTTTGTGTTCACGCTCACCGTGCCCAGTGAGCGAGGACTGCAGCGTAGACGCTTTGTTCAAAATGCCCTTAATGGGAATGGGGATCCAAACAACATGGACAGAGCAGTCAAACTGTACAGGAAGCTTAAAAGGGAAATAACATTCCATGGGGCAAAAGAGGTGGCACTCAGTTATTCAACTGGTGCACTTGCCAGCTGCATGGGCCTCATATACAAT…	ATGGATTCCAACACGATAACCTCGTTCCAGGTAGATTGCTATCTATGGCACATAAGGAAGCTGCTCAGCATGAGAGACATGTGTGATGCTCCCTTTGATGACAGACTCAGAAGAGATCAGAAGGCATTAAAGGGGAGAGGCAGCACACTTGGACTCGACCTGCGAGTGGCCACAATGGAGGGCAAAAAGATTGTTGAAGACATCCTAAAGAGTGAAACGGATGAAAACCTCAAAATTGCAATTGCATCCAGCCCTGCTCCTCGGTACATCACCGACATGAGCATAGAGGAAATAAGCAGGGAGTGGTACATGCTCATGCCAAGGCAGAAAATAACGGGGGGTCTAATGGTGAAAATGGATCAGGCCATTATGGACAAGAGGATAACACTCAAGGCAAAC…	2280	2274	2151	1701	1497	1410	759	693	northern shoveler	Mississippi	2011
H8N2	A/mallard/Sweden/60041/2007(H8N2)	CY183432.1_CY183431.1_CY183430.1_CY183425.1_CY183428.1_CY183427.1_CY183426.1_CY183429.1	ATGGAGAGAATAAAAGAACTAAGAGATTTGATGTCACAATCTCGCACTCGCGAGATACTGACAAAAACCACTGTGGACCATATGGCCATAATAAAGAAATATACATCAGGAAGACAGGAAAAGAATCCTGCCCTTAGGATGAAATGGATGATGGCAATGAAATATCCGATCACAGCAGACAAAAGGATAATGGAGATGATCCCCGAAAGAAATGAGCAAGGTCAAACTCTCTGGAGCAAAACAAATGATGCTGGATCAGACAGAGTGATGGTATCACCTCTGGCTGTGACGTGGTGGAATAGAAATGGGCCAACGACAAGTACAGTCCATTATCCAAAGGTCTACAAAACCTACTTTGAAAAGGTCGAAAGGTTAAAACATGGAACCTTCGGTCCCGTT…	ATGGATGTCAATCCGACTTTACTTTTCTTGAAAGTGCCAGCGCAAAATGCTATAAGTACCACATTCCCTTATACTGGAGATCCTCCATACAGCCATGGAACAGGAACAGGATACACCATGGACACAGTCAACAGAACACATCAATACTCAGAAAAGGGGAAGTGGACAACAAATACAGAGACTGGAGCACCCCAGCTCAACCCAATTGATGGACCATTGCCTGAGGATAACGAGCCAAGCGGATATGCACAAACAGATTGCGTGCTGGAAGCAATGGCTTTCCTTGAAGAATCCCACCCAGGGATCTTTGAAAACTCATGTCTTGAGACGATGGAAGTTGTTCAGCAAACAAGAGTGGATAAACTAACCCAAGGTCGCCAGACCTATGACTGGACATTG…	ATGGAAGACTTTGTGCGACAATGCTTCAATCCAATGATTGTCGAGCTTGCGGAAAAGGCAATGAAAGAATATGGGGAAGATCCGAAAATCGAAACGAACAAATTTGCTGCGATATGCACACACTTAGAAGTCTGTTTCATGTATTCGGATTTCCACTTTATTGATGAACGGGGCGAATCAATAATTATGGAGTCGGGCGATCCGAATGCATTATTGAAACACCGTTTTGAAATAATTGAAGGGAGAGATCGAACAATGGCCTGGACGGTGGTGAATAGCATCTGCAACACCACAGGAGTCGAGAAGCCTAAATTTCTCCCCGATCTGTACGACTATAAAGAGAACCGATTCATTGAAATTGGAGTGACTCGGAGGGAAGTTCACATATACTATTTGGAA…	ATGGAGAAGTTCATCATAATGACAATGCTCTTGGTGAGCACAAATGCATATGATAGGATATGCATTGGATACCAATCAAACAACTCTACTGACACAGTGAACACACTCATAGAGCAAAATGTGCCAGTCACCCAGACAATGGAACTAGTGGAAACCAAGAAACATCCTGCTTATTGCAACACTGATTTGGGTGCTCCATTAGAGTTGCGTGATTGCAAGATTGAGGCGGTGATCTATGGGAACCCAAAGTGTGACATTCACTTGAAAGACCAGGGTTGGTCATACATAGTGGAGAGACCCAGTGCACCAGAGGGAATGTGTTACCCTGGATCTGTGGAGAATCTCGAAGAGTTGAGATTTGTTTTCTCCAGCGCTGCTTCTTACAAAAGGATAAGATTG…	ATGGCGTCTCAAGGCACCAAACGATCTTATGAACAGATGGAAACTGGTGGAGAACGCCAGAATGCCACTGAGATCAGAGCATCTGTTGGAAGAATGGTTGGTGGAATTGGGAGGTTTTACATACAGATGTGCACTGAACTCAAACTCAGCGATTATGAAGGGAGGCTGATCCAGAACAGCATAACAATAGAGAGAATGGTTCTCTCTGCATTTGATGAAAGGAGGAACAAGTACCTGGAAGAACATCCCAGTGCGGGGAAGGACCCGAAGAAAACTGGAGGTCCAATCTATCGAAGGAGAGACGGGAAATGGGTGAGAGAGCTGATCCTGTATGACAAAGAGGAAATCAGGAGAATTTGGCGTCAAGCGAACAATGGAGAAGACGCAACTGCTGGCCTC…	ATGAATCCAAATCAGAAGATAATAACAATTGGCTCTGTCTCTCTAACAATTGCAACAGTATGTTTCCTCATGCAAATTGCCATCCTAGCAACGACTATAACACTGCACTTCAAGCAGAATGAATGCAGCATCCCCCCGAACAATCAAGTAGTGCCATGTGAGCCAATCATAGTAGAAAGGAACATAACAGAGATAGTGTATTTGAATAATACCACCATAGAAAAAGAACTTTGCCCTAAATTAACAGAATACAGGGATTGGTCGAAACCACAGTGTCAGATCACAGGGTTTGCTCCTTTCTCCAAGGACAACTCAATCCGACTTTCTGCTGGTGGGGACATTTGGGTAACAAGGGAACCTTATGTATCATGTAGTCCCAATAAATGTTATCAGTTCGCA…	ATGAGTCTTCTAACCGAGGTCGAAACGTACGTTCTCTCTATCGTCCCGTCAGGCCCCCTCAAAGCCGAGATCGCGCAGAGACTTGAAGATGTCTTTGCAGGGAAGAACACCGATCTCGAGGCTCTCATGGAATGGCTAAAGACAAGACCAATCCTGTCACCTCTGACTAAGGGGATTTTAGGGTTTGTGTTCACGCTCACCGTGCCCAGTGAGCGAGGACTGCAGCGTAGACGCTTTGTCCAAAATGCCCTAAATGGGAATGGAGACCCAAACAACATGGACAGGGCAGTCAAACTGTACAGGAAGTTGAAAAGAGAGATAACATTCCATGGGGCTAAAGAAGTTGCACTCAGTTACTCAACCGGTGCACTTGCCAGTTGTATGGGTCTCATATACAAC…	ATGGATTCCAACACGATAGCCTCGTTTCAGGTAGATTGTTATCTATGGCACATAAGAAAGCTACTCAGTATGAGAGACATGTGTGATGCTCCCTTTGATGACAGGCTCCGAAGAGACCAAAAGGCATTAAAGGGAAGAGGCAGCACACTTGGACTCGATTTAAGAGTGGCTACAATGGAGGGGAAAAAGATCGTTGAGGACATCCTGAAGAGTGAAACAGATGAAAACCTCAAAATAGCCATTGCTTCCAGCCCTGCTCCTCGGTATATCACTGATATGAGCATAGAGGAGATAAGCCGAGAATGGTACATGCTGATGCCTAGACAAAAAGTAACTGGAGGCCTTATGGTGAAAATGGACCAAGCCATAATGGATAAGAGAATTATCCTCAAAGCTAAT…	2280	2277	2151	1701	1497	1410	759	693	mallard	Sweden	2007
H8N4	A/turkey/Ontario/6118/1968(H8N4)	CY130053.1_CY130052.1_CY130051.1_CY130046.1_CY130049.1_CY130048.1_CY130047.1_CY130050.1	ATGGAGAGAATAAAAGAACTAAGAGACCTAATGTCACAGTCCCGCACCCGCGAGATACTCACAAAAACCACTGTGGACCATATGGCCATAATCAAGAAATACACATCAGGAAGACAAGAGAAGAATCCCGCACTTAGGATGAAGTGGATGATGGCAATGAAATATCCAATCACAGCAGACAAGAGGATAATGGAAATGATTCCCGAGAGAAATGAACAAGGGCAGACCCTCTGGAGCAAAACAAACGATGCCGGCTCAGACCGAGTAATGGTATCACCTCTGGCTGTAACGTGGTGGAATAGGAATGGACCAACAACAAGTACAGTTCACTATCCAAAAGTCTACAAAACTTACTTTGAAAAGGTCGAAAGGTTAAAACATGGAACCTTTGGCCCTGTC…	ATGGATGTCAATCCGACTTTAATCTTCTTGAAAGTGCCAGCGCAAAATGCTATAAGCACAACATTCCCTTACACTGGAGATCCTCCTTATAGCCATGGAACAGGAACAGGATACACCATGGATACAGTCAACAGGACACATCAATATTCAGAAAAGGGAAAATGGACAACAAACACTGAAACTGGAGCACCACAACTCAATCCAATTGATGGACCGCTGCCCGAAGACAATGAACCGAGCGGTTATGCTCAAACAGACTGTGTGTTGGAGGCAATGGCTTTTCTTGAGGAGTCCCACCCCGGTATCTTTGAAAACTCGTGTCTTGAGACGATGGAAGCCGTCCAGCAAACACGGGTGGACAAACTGACACAAGGCCGACAAACCTATGACTGGACTCTG…	ATGGAAGACTTTGTGCGACAATGCTTCAATCCAATGATTGTCGAGCTTGCGGAAAAGGCAATGAAAGAATATGGAGAGGACCCGAAAATCGAGACAAATAAATTTGCAGCAATATGCACTCACTTGGAAGTATGTTTCATGTATTCAGACTTTCACTTCATCGATGAGCGAGGAGAATCAATAATCGTAGAATCTGGAGACCCGAATGCCCTCTTAAAGCACAGATTTGAAATAATTGAGGGAAGAGATCGCACAATGGCCTGGACAGTGGTAAACAGCATTTGTAACACTACAGGAGTTGAGAAACCGAAATTTCTCCCAGATCTATATGACTACAAGGGAAACAGATTCATTGAGATTGGAGTGACAAGGAGGGAAGTCCACATATATTACCTGGAG…	ATGGAGAAATTCATCGCAATAGCAATGCTCTTGGCGAGCACAAATGCATACGATAGGATATGCATTGGGTACCAATCAAACAACTCCACAGACACAGTGAACACTCTCATAGAACAGAATGTGCCAGTCACCCAAACAATGGAGCTCGTGGAAACAGAGAAACATCCCGCTTATTGTAACACTGATTTAGGTGCCCCATTGGAACTGCGAGACTGCAAGATTGAGGCAGTAATCTATGGGAACCCCAAGTGTGACATCCATCTGAAGGATCAAGGTTGGTCATACATAGTGGAGAGGCCCAGCGCACCAGAAGGGATGTGTTACCCTGGATCTGTGGAAAATCTAGAAGAACTGAGGTTTGTCTTCTCCAGTGCTGCATCTTACAAGAGAATAAGACTA…	ATGGCGTCTCAAGGCACCAAACGATCTTATGAGCAGATGGAAACTGGTGGGGAACGCCAGAATGCCACTGAAATCAGAGCATCTGTTGGGAGAATGGTTGGTGGAATCGGAAGATTCTACATACAGATGTGCACTGAACTCAAACTCAGTGACTATGAAGGGAGGCTGATCCAGAACAGCATCACAATAGAGAGGATGGTTCTCTCAGCATTTGATGAAAGAAGAAACAAATACCTGGAAGAGCATCCCAGTGCTGGGAAAGACCCTAAGAAAACTGGAGGACCAATCTACAGGAGGAGAGATGGGAAATGGGTGAGAGAACTGACCCTGTATGACAAAGAGGAGATCAGAAGGATCTGGCGCCAAGCGAACAATGGAGAAGACGCAACTGCCGGTCTC…	ATGAATCCAAATCAGAAAATCATAACCATCGGTAGTGCGAGTATTGTATTAACAACAATAGGGTTGCTCCTCCAGATAACAAGTTTATGCTCAATATGGTTTAGCCATTACAACCAAGTGACCCAACCGCATGAACAAGCCTGTTCGAACAACACAACGAATTACTATAATGAGACCTTTGTCAATGTCACCAATGTGCAGAACAACTATACCACAATAATTGAACCCTCAGCCCCCAATGTGGTTCACTACTCTAGTGGAAGAGACTTGTGCCCAGTAAAGGGGTGGGCACCTCTGAGTAAGGACAATGGAATTAGAATTGGATCCCGAGGCGAAGTATTTGTCATACGGGAGCCTTTCATATCATGTTCCATTAGTGAATGCAGGACTTTTTTCTTA…	ATGAGTCTTCTAACCGAGGTCGAAACGTACGTTCTCTCTATCGTCCCGTCAGGCCCCCTCAAAGCCGAGATCGCGCAGAGACTTGAAGATGTCTTTGCAGGGAAGAACACCGATCTTGAGGCACTCATGGAATGGCTAAAGACAAGACCAATCCTGTCACCTCTGACTAAGGGGATTTTAGGGTTTGTGTTCACGCTCACCGTGCCCAGTGAGCGAGGACTGCAGCGTAGACGCTTTGTCCAAAATGCCCTTAATGGGAATGGAGATCCAAACAACATGGACAGAGCAGTCAAACTGTACAGGAAACTTAAAAGGGAAATAACATTCCACGGGGCCAAAGAGGTAGCACTCAGTTATTCTACTGGTGCACTTGCCAGTTGCATGGGCCTCATATACAAC…	ATGAATTCCAACACTGTGTCAAGCTTTCAGGTAGACTGCTTTCTTTGGCATGTCCGCAAACGATTTGCAGACCAAGAACTGGGTGATGCCCCATTCCTTGATCGGCTTCGCCGAGATCAGAAGTCCCTGAGAGGAAGAGGCAGCACTCTTGGTCTGGACATCGAAACAGCCACTCGTGCTGGAAAGCAGATAGTGGAGCGGATTCTGGAGGAAGAATCCGATGAGGCACTTAAAATGACTATTGCCTCGGTACCTGCTTCACGCTATCTAACTGACATGACTCTTGAGGAGATGTCAAGGGACTGGTTCATGCTCATGCCCAAGCAGAAAGTAGCAGGCTCCCTCTGTATCAGAATGGACCAGGCGATCATGGATAAGAACATCATACTGAAAGCAAAC…	2280	2274	2151	1701	1497	1413	759	693	turkey	Ontario	1968
H9N1	A/mallard/Wisconsin/24/1974(H9N1)	CY181344.1_CY181343.1_CY181342.1_CY181337.1_CY181340.1_CY181339.1_CY181338.1_CY181341.1	ATGGAGAGAATAAAAGAACTAAGAGACCTAATGTCACAATCCCGCACCCGCGAGATACTCACCAAAACCACTGTGGACCATATGGCCATAATCAAAAAGTACACATCAGGAAGACAAGAGAAGAACCCCGCACTCAGGATGAAGTGGATGATGGCAATGAAATATCCAATTACGGCAGATAAGAGGATAATGGAAATGATTCCTGAGAGAAATGAACAAGGACAAACCCTCTGGAGCAAGACAAATGACGCCGGCTCAGACCGAGTGATGGTATCACCTCTGGCCGTGACATGGTGGAATAGGAATGGGCCAACAACAAGTACAGTTCACTATCCAAAGGTCTATAAAACTTATTTCGAAAAAGTCGAAAGGTTAAAACATGGGACCTTTGGCCCTGTC…	ATGGATGTCAATCCGACTTTACTTTTCTTGAAAGTTCCAGCGCAAAATGCCATAAGCACCACATTCCCATATACTGGAGATCCTCCATACAGCCATGGAACGGGAACAGGATACACCATGGACACAGTCAACAGAACACATCAATATTCAGAAAAGGGAAAATGGACAAAAAACACAGAAACTGGAGCGCCCCAACTTAACCCAATTGATGGACCATTACCTGAGGATAATGAACCAAGTGGATATGCACAAACAGACTGCGTCCTGGAAGCAATGGCTTTCCTTGAAGAATCCCACCCAGGAATCTTTGAAAACTCGTGTCTTGAAACGATGGAGGTTGTTCAACAAACAAGGGTGGACAAGCTGACCCAAGGTCGCCAGACCTATGATTGGACATTA…	ATGGAAGACTTTGTGCGACAATGCTTCAATCCAATGATTGTCGAGCTTGCGGAAAAGGCAATGAAAGAACATGGAGAGGACCCGAAAATCGAGACAAACAAATTTGCAGCAATATGCACTCACTTGGAAGTATGTTTCATGTACTCAGACTTTCACTTCATCGATGAGCGAGGAGAATCAATAATCGTAGAATCCGGAGACCCGAATGCCCTCTTGAAGCACAGATTTGAAATAATTGAGGGAAGAGACCGCACAATGGCCTGGACAGTGGTAAACAGCATTTGCAACACTACAGGGGTTGAGAAACCGAAATTTCTTCCCGATCTCTATGACTACAAGGAGAACAGATTCATTGAGATTGGAGTGACAAGGAGAGAAGTCCACATATACTATCTGGAG…	ATGGAAATAAAGGCACTGATAGCTGTACTTCTGATTGTAACAACGGGCAATGCAGACAAGATCTGCATCGGGTACCAATCAACGAACTCTACAGAGACTGTTGATACATTAATAGAGACCAATGTCCCTGTAACACACACCAAAGAACTGCTCCACACAGAGCACAATGGAATGTTATGTGCAACAGATTTAGGCCATCCTCTTATCCTGGATACCTGCACTATTGAGGGACTGGTCTATGGCAATCCTTCTTGTGATTTACTACTGGGAGGGAAGGAATGGTCTTACATTGTCGAAAGATCGTCAGCTGTAAATGGAATGTGTTACCCTGGGAATGTAGAAAACCTGGAAGAACTCAGATCATTGTTCAGTTCTGCTAGTTCCTATCAGAGAATCCAG…	ATGGCGTCTCAAGGCACCAAACGATCTTATGAGCAGATGGAAACTGGTGGGGAACGCCAGAATGCCACTGAAATCAGAGCATCTGTTGGGAGAATGGTTGGTGGAATCGGAAGGTTTTACATACAGATGTGCACTGAACTCAAACTCAGCGACTATGAAGGAAGGCTGATCCAAAACAGCATAACAATAGAGAGAATGGTTCTCTCGGCATTTGATGAGAGGAGAAACAAATATCTAGAAGAGCACCCCAGTGCTGGGAAGGACCCCAAGAAAACTGGAGGTCCAATCTACAGGAGGAGAGATGGAAAATGGATGAGAGAATTAATCCTGTATGACAAAGAGGAGATCAGAAGAATTTGGCGTCAAGCGAATAATGGAGAAGACGCAACTGCTGGTCTC…	ATGAATCCAAATCAAAAGATAATAACTATTGGGTCAATCTGCATGGCAATTGGAATAATCAGTCTGATGTTACAAATTGGAAATATAATCTCAATATGGGTTAGCCATTCAATCCAGACTGGAAATCAAAATCACCCTGAAACATGCAATCAAAGTGTCATTAATTACGAAAACAATACTTGGGTGAATCAAACATATATCAACATCAGCAATACCAATTTGATTGCTGAACAGGCTGTGGCTTCAGTGACACTAGCGGGCAATTCCTCTCTCTGTCTCATTAGTGGGTGGGCTATATACAGCAAGGACAATGGTATAAGGATAGGTTCCAAGGGAGATGTATTTGTCATTAGAGAGCCATTTATTTCGTGCTCTCACTTGGAATGCAGGACTTTCTTT…	ATGAGTCTTCTAACCGAGGTCGAAACGTACGTTCTCTCTATCGTCCCGTCAGGCCCCCTCAAAGCCGAGATCGCGCAGAGACTTGAAGATGTCTTTGCAGGGAAGAACACCGATCTTGAGGCACTCATGGAGTGGCTGAAGACAAGACCAATCCTGTCACCTCTGACTAAGGGGATTTTAGGATTTGTGTTTACGCTCACCGTGCCCAGTGAGCGAGGACTGCAGCGTAGACGCTTTGTCCAAAATGCCCTTAATGGGAATGGGGATCCAAACAACATGGACAGAGCGGTCAAACTGTACAGGAAGCTCAAGAGGGAAATAACATTCCATGGGGCAAAAGAAGTGGCACTCAGTTATTCAACTGGTGCACTTGCCAGTTGCATGGGCCTCATATACAAC…	ATGGACTCCAACACGATAACCTCGTTTCAGGTAGATTGCTATCTATGGCACATAAGAAAGCTGCTCAGCATGAGAGACATGTGTGATGCTCCCTTTGATGATAGACTCAGAAGAGATCAAAAGGCATTAAAGGGAAGAGGCAGCACACTTGGACTCGATCTGCGAGTGGCCACAATGGAAGGCAAAAAGATTGTTGAGGACATCCTAAAGAGTGAAACGGATGAAAATCTCAAGATTGCAATTGCATCCAGCCCTGCTCCTCGGTACATTACTGATATGAGCATAGAGGAAATAAGCAGGGAATGGTATATGCTCATGCCCAGGCAGAAGATAACAGGGGGTCTGATGGTGAAAATGGATCAGGCCATTATGGACAAGAGGATAACACTCAAAGCAAAT…	2280	2274	2151	1683	1497	1410	759	693	mallard	Wisconsin	1974
H9N2	A/turkey/Wisconsin/1/1966(H9N2)	CY130061.1_CY130060.1_CY130059.1_CY130054.1_CY130057.1_CY130056.1_CY130055.1_CY130058.1	ATGGAGAGAATAAAAGAACTAAGAGATCTAATGTCACAATCCCGCACCCGCGAGATACTCACCAAAACCACTGTGGACCATATGGCCATAATCAAAAAATACACATCTGGAAGACAAGAGAAGAACCCCGCACTCAGGATGAAGTGGATGATGGCAATGAAATATCCAATTACGGCAGATAAGAGGATAATGGAAATGATTCCCGAGAGAAATGAACAAGGGCAAACCCTCTGGAGTAAAACAAACGATGCCGGCTCAGACCGAGTAATGGTATCACCTCTGGCCGTGACATGGTGGAATAGGAATGGACCAACAACAAGTACAGTTCACTATCCAAAAGTCTATAAAACTTATTTCGAAAAAGTCGAAAGGTTAAAACATGGGACCTTTGGCCCCGTC…	ATGGATGTCAATCCGACTTTACTTTTCTTGAAAGTTCCAGCGCAAAATGCCATAAGCACTACATTCCCTTATACTGGAGATCCTCCATACAGTCATGGAACAGGGACAGGATACACCATGGACACAGTCAACAGAACACATCAATATTCAGAAAAGGGGAAATGGACAACAAACACAGAAACTGGGGCGCCCCAACTTAACCCAATTGATGGACCACTACCTGAGGATAATGAACCAAGTGGATATGCACAAACAGACTGCGTCCTGGAAGCAATGGCTTTCCTTGAAGAATCCCACCCAGGAATCTTTGAAAACTCGTGTCTTGAAACGATGGAAGTTGTCCAACAAACAAGGGTGGACAAACTGACCCAAGGTCGTCAGACCTATGACTGGACATTA…	ATGGAAGACTTTGTGCGACAATGCTTCAATCCAATGATTGTCGAGCTTGCGGAAAAGGCAATGAAAGAATATGGAGAGGACCCGAAAATCGAGACAAACAAATTTGCAGCAATATGCACTCACTTGGAAGTATGTTTCATGTATTCAGACTTTCACTTCATCGATGAGCGAGGAGAATCAATAATCGTAGAATCTGGAGACCCGAATGCCCTCTTAAAGCACAGATTTGAAATAATTGAGGGAAGAGACCGCACAATGGCCTGGACAGTGGTAAACAGCATTTGTAACACTACAGGAGTTGAGAAACCGAAGTTTCTCCCAGATCTATATGACTACAAGGAAAACAGATTCATTGAGATTGGAGTGACAAGGAGAGAAGTCCACATATATTACCTGGAG…	ATGGAAACAAAAGCAATAATTGCTGCACTGCTAATGGTAACAGCAGCCAATGCTGATAAAATCTGCATTGGCTATCAATCAACAAACTCCACCGAAACTGTCGACACACTAACAGAGAGCAATGTTCCTGTAACACACACTAAAGAATTGCTCCACACAGAACACAATGGGATGTTGTGTGCAACTGATCTAGGACATCCCCTCATTCTAGACACCTGCACTATTGAAGGACTAATCTATGGAAATCCTTCCTGTGACATACTACTAGGAGGAAAAGAATGGTCCTACATCGTTGAAAGGTCGTCAGCCGTCAATGGAATGTGTTACCCAGGGAATGTAGAGAACCTAGAAGAGCTTAGGTCACTTTTCAGTTCTGCAAAATCTTACAAAAGAATCCAA…	ATGGCGTCTCAAGGCACCAAACGATCCTATGAGCAGATGGAAACTGGTGGGGAACGCCAGAATGCCACAGAAATCAGAGCATCTGTTGGAAGAATGGTTGGTGGAATCGGGAGATTCTACATACAAATGTGCACTGAGCTCAAACTCAGTGACTATGAAGGGAGGCTGATTCAGAACAGCATCACAATAGAGAGAATGGTCCTCTCGGCATTTGATGAAAGGAGAAACAAATACCTGGAAGAGCATCCCAGTGCTGGGAAGGACCCTAAGAAAACTGGAGGTCCAATCTACAGGAGGAGAGATGGAAAATGGATAAGAGAACTGATCCTGTATGACAAAGAGGAGATCAGAAGGATTTGGCGCCAAGCGAATAACGGAGAAGACGCAACTGCTGGTCTC…	ATGAATCCAAATCAGAAGATAATAACAATTGGCTCTGTCTCTCTAACCATTGCAACAGTATGCTTCCTCATGCAGATTGCCATCCTAGCAACAACTGTGACACTGCATTTTAAGCAAAATGAATGCAACCCCCCCGCGAACAATCAAGTAGTGCCATGTGAACCAATCATAATAGAAAGGAACATAACAGAGATAGTGTATTTGAATAATATCACCATAGAAAAAGAAGTTTGTCCTGAAGTAGCAGAATACAGGAATTGGTCAAAGCCGCAATGTCAAATTACAGGGTTTGCTCCTTTTTCCAAGGACAATTCAGTTCGGCTTTCTGCTGGTGGGGACATTTGGGTGACAAGAGAACCTTATGTGTCATGTGATCCCGGTAAATGTTATCAATTTGCA…	ATGAGTCTTCTAACCGAGGTCGAAACGTACGTTCTCTCTATTGTCCCGTCAGGCCCCCTCAAAGCCGAGATCGCGCAGAGACTTGAAGATGTCTTTGCAGGGAAGAACACCGATCTTGAGGCACTCATGGAATGGCTAAAGACAAGACCAATCCTGTCACCTCTGACTAAGGGGATTTTAGGATTTGTGTTCACGCTCACCGTGCCCAGTGAGCGAGGACTGCAGCGTAGACGCTTTGTCCAAAATGCCCTCAATGGGAATGGAGATCCAAACAACATGGACAGAGCAGTCAAGCTGTACAGAAAGCTTAAAAGGGAAATAACATTCCATGGGGCCAAAGAGGTAGCACTCAGTTATTCCACTGGTGCACTTGCCAGTTGCATGGGCCTTATATACAAC…	ATGGATTCCAACACTGTGTCAAGCTTTCAGGTAGACTGCTTTCTTTGGCACGTCCGCAAACGATTTGCAGACCAAGAACTGGGTGATGCCCCATTCCTCGACCGGCTTCGCCGAGATCAGAAGTCCCTAAGAGGAAGAGGCAGCACTCTTGGTCTGGACATCGAAACAGCCACTCGTGCTGGAAAGCAGATAGTGGAGCGAATTCTGGAGGAAGAGTCCGATGAGGCACTTAAAATGACTATTGCCTCTGTTCCTGCTTCACGTTACCTAACTGACATGACTCTTGAAGAGATGTCAAGGGACTGGTTCATGCTCATGCCCAAGCAGAAAGTAGCAGGCTCCCTCTGTATCAGAATGGATCAGGCAATAATGGATAAGAACATCATACTGAAAGCAAAT…	2280	2274	2151	1683	1497	1410	759	693	turkey	Wisconsin	1966
H9N3	A/black-headed gull/Republic of Georgia/8/2011(H9N3)	CY185552.1_CY185551.1_CY185550.1_CY185545.1_CY185548.1_CY185547.1_CY185546.1_CY185549.1	ATGGAGAGAATAAAAGAACTGAGAGATCTGATGTCGCAGTCTCGCACTCGCGAGATACTGACAAAAACCACCGTGGACCATATGGCCATAATCAAGAAATATACATCAGGAAGGCAGGAGAAGAATCCTGCACTCAGGATGAAATGGATGATGGCAATGAAATATCCGATCACAGCAGACAAACGGATAATGGAGATGATCCCTGAAAGAAATGAGCAAGGTCAGACTCTTTGGAGCAAAACAAATGATGCTGGGTCAGACAGAGTGATGGTGTCACCTCTGGCTGTGACGTGGTGGAATAGAAATGGACCAACAACAAGTACAGTCCACTATCCAAAAGTCTACAAAACCTACTTTGAAAAGGTCGAAAGGTTAAAACATGGAACCTTCGGTCCCGTA…	ATGGATGTCAATCCGACTCTACTTTTCTTGAAAGTGCCAGCGCAAAATGCTATAAGTACTACATTCCCTTATACTGGAGATCCTCCATACAGCCATGGGACCGGGACAGGATACACCATGGACACTGTCAATAGAACACACCAATACTCAGAGAGGGGAAAATGGACAACAAACACAGAGACCGGAGCACCTCAACTCAATCCAATTGATGGACCACTACCCGAGGATAACGAGCCAAGCGGATATGCCCAAACAGATTGTGTTTTGGAAGCTATGGCTTTCCTTGAAGAGACCCACCCAGGGATCTTTGAAAACTCATGTCTTGAAACGATGGAGGTTGTTCAGCAAACAAGAGTGGATAAACTGACTCAAGGCCGCCAGACCTATGACTGGACATTG…	ATGGAAGACTTTGTGCGACAATGCTTCAATCCAATGATTGTCGAGCTTGCGGAAAAGGCAATGAAAGAATATGGGGAAGATCCGAAAATCGAAACGAACAAATTTGCCGCAATATGCACACACTTAGAAGTCTGTTTCATGTATTCAGATTTCCACTTTATTGATGAACGGGGTGAATCAATAGTTGTGGAGTCTGGCGATCCAAACGCATTACTGAAACACCGGTTTGAAATAATTGAAGGGAGAGACCGAACGATGGCCTGGACAGTGGTGAATAGTATCTGCAACACCACAGGAGTCGAGAAGCCTAAATTTCTCCCAGATTTGTATGATTATAAAGAGAACCGATTCATTGAAATTGGAGTGACACGGAGGGAGGTTCACATATACTATCTGGAG…	ATGGAAACAATAGCACTAATAGCTATACTATTATTGACAACAGCATGCAATGCAGACAAAATCTGCATCGGCTACCAGTCAACAAACTCCACGGAAACTGTTGATACACTGATAGAGGACAATGTTCCAGTGACCCATACCAAAGAATTGCTCCACACAGAGCACAATGGAATGTTGTGTGCAACAACCCTAGGACATCCTCTTATTCTAGACAAATGCACTATAGAAGGGTTGGTATATGGCAATCCTGCTTGTGATTTGCTGCTAACAGGGAAAGAATGGTCCTACATTGTAGAAAGGCCATCAGCTGTCAATGGAACGTGTTACCCTGGGAATGTAGAGAATCTGGAAGAACTCAGGTCTTTCTTCAGCTCTGCTAATTCCTATAAAAGGATCCAA…	ATGGCGTCTCAAGGCACCAAACGATCTTATGAACAGATGGAAACTGGTGGAGAACGCCAGAATGCCACTGAGATCAGAGCTTCTGTCGGAAGAATGGTTGGTGGAATCGGAAGGTTTTACATACAGATGTGCACCGAACTCAAACTCAATGACCATGAAGGAAGACTAATTCAGAACAGCATAACAATAGAGAGAATGGTTCTCTCTGCATTTGATGAAAGAAGGAACAAATACCTGGAAGAACATCCCACTGCGGGGAAGGACCCGAAGAAAACTGGAGGTCCAATTTATCGAAGAAGAGAAGGGAAATGGGTGAGAGAACTGATTCTATATGACAAAGAGGAGATCAGAAGGATCTGGCGTCAGGCGAACAATGGAGAAGACGCAACTGCTGGTCTA…	ATGAATCCAAATCAGAAGATAATAACAATTGGTGTAGTGAATACTACCCTATCAACAATAGCCCTTCTTATTGGAATTGGGAATCTGATTTTCAACACTGTCATACATGAGAAAATAGGAGACCAGCAGACTGTGGTATATCCAACAATAACAACTCCAGTGGCACCAAACTGCAGTGACACCATAATTACATATAACAACACTGTGGTAAACAACATAACAACAACAATAATAGCTAAAGAGGAAAAGCATTTCAAGTCATCATTGCCGCTATGCCCCTTTAGAGGTTTCTTCCCCTTTCACAAGGACAATGCAATACGATTGGGTGAGAACAAAGATGTAATAGTCACAAGGGAACCTTATGTCAGTTGTGACAATGATGATTGCTGGTCTTTTGCC…	ATGAGCCTTCTAACCGAGGTCGAAACGTACGTTCTCTCTATCGTCCCGTCAGGCCCCCTCAAAGCCGAGATCGCGCAGAGACTTGAAGATGTATTTGCAGGAAAGAACACAGATCTTGAGGCACTCATGGAATGGCTAAAGACAAGACCAATCCTGTCACCTCTGACTAAGGGGATTTTAGGGTTTGTGTTCACGCTCACCGTGCCCAGTGAGCGAGGCCTGCAGCGTAGACGCTTTGTCCAGAATGCCCTTAACGGCAATGGAGATCCGAATAACATGGACAGGGCCGTCAAACTGTATAGAAAACTCAAAAGGGAAATTACATTCCATGGAGCCAAGGAAGTAGCACTCAGTTACTCTACTGGTGCACTTGCCAGTTGCATGGGCCTAATATACAAC…	ATGGATTCCAATACTGTGTTAAGCTTTCAGGTAGACTGCTTTCTTTGGCATGTCCGCAAACGATTTGCAGACCAAGAAATGGGTGATGCCCCATTTCTTGACCGGCTTCGCCGAGATCAGAAATCCCTACGAGGAAGGGGCAGCACTCTTGGTCTGGACATCGAGACAGCTACTCGTGCAGGAAAGCAAATAGTGGAGCGGATTCTGGAGGAAGAATCTGATGAGGCACTTAAAATGACTATTGCTTCAGTGCCGGCTTCACGCTACCTGACTGACATGACTCTTGAAGAAATGTCAAGGGAATGGTTCATGCTCATGCCCAAACAGAAAGTGGCAGGTTCCCTTTGCATCAGAGTGGACCAGGCAATAATGGATAAAAACATCATATTGAAAGCAAAC…	2280	2274	2151	1683	1497	1410	759	693	black-headed gull	Republic of Georgia	2011
H9N4	A/blue-winged teal/Ohio/16OS1068/2016(H9N4)	MG280217.1_MG280071.1_MG280361.1_MG383442.1_MG280491.1_MG279758.1_MG280142.1_MG279817.1	ATGGAGAGAATAAAAGAACTAAGAGATCTAATGTCACAGTCTCGCACCCGCGAGATACTAACCAAAACCACTGTTGACCACATGGCCATAATCAAAAAGTACACATCGGGAAGGCAAGAGAAAAACCCCGCACTCAGGATGAAATGGATGATGGCAATGAAATATCCAATTACAGCAGATAAGCGAATAATGGAAATGATCCCTGAAAGGAATGAACAAGGGCAAACTCTCTGGAGCAAAACAAACGATGCCGGATCAGACCGGGTGATGGTGTCACCCCTGGCTGTGACATGGTGGAACAGGAACGGACCAAGAACAAGTACAGTTCACTATCCAAAGGTATATAAGACCTATTTCGAAAAAGTTGAAAGGTTGAAACACGGGACCTTCGGCCCTGTG…	ATGGATGTCAATCCGACTTTACTTTTCTTGAAAGTTCCAGCGCAAAATGCCATAAGCACCACATTCCCATATACTGGAGATCCTCCATACAGCCATGGAACAGGAACAGGATACACCATGGACACAGTTAACAGAACACACCAATACTCAGAAAAGGGGAAATGGACAACAAACTCAGAGACTGGAGCACCCCAACTTAACCCAATTGACGGACCACTGCCTGAGGACAATGAGCCAAGTGGATATGCACAGACAGACTGTGTTCTTGAAGCAATGGCTTTCCTTGAAGAGTCCCACCCAGGAATCTTTGAAAACTCGTGTCTTGAAACGATGGAAGTTGTTCAACAAACAAGAGTGGACAAATTGACCCAAGGTCGCCAAACCTATGATTGGACATTG…	ATGGAAGATTTTGTGCGACAATGCTTCAATCCAATGATCGTCGAGCTTGCGGAAAAGGCAATGAAGGAATATGGGGAGGATCCAAAAATCGAGACAAACAAATTTACTGCAATATGCACACACTTAGAAGTGTGTTTCATGTATTCTGATTTCCATTTCATTGATGAACGAGGTGAATCGATAATCGTGGAATCTGGCGATCCAAATGCACTCCTAAAACACCGATTTGAAATAATTGAAGGGAGAGACCGCACTATGGCCTGGACAGTAGTGAACAGTATTTGCAATACCACAGGAGTCGAAAAACCCAAGTTTCTCCCGGATTTATACGATTACAAAGAGAATCGCTTCATTGAAATTGGAGTAACCAGGAGGGAAGTCCATATATACTATTTAGAA…	ATGGAAACAGCAACACTAGTAGCTATACTGCTAATGGTAACTGCAAGCAATGCAGATAAAATCTGCATTGGCTACCAGTCAACAAACTCCACAGAGACTGTTGATACACTAATAGAAAACAATGTTCCTGTGACACATACCAAAGAATTGCTACACACAGAGCACAATGGAATGCTATGCGCAACAAATCTGGGGTATCCTCTCATTCTAGATACTTGCACCATCGAAGGGCTAGTCTATGGCAACCCTTCTTGTGATCTGCTATTGGGAGGGAAGGAATGGTCTTACATTGTCGAGAGATCATCGGCTGTTAATGGAATGTGTTATCCTGGAAATGTAGAGAACCTAGAAGAACTCAGGTCCTTTTTCAGTTCTGCTAATTCATGTCAAAGAGTACAG…	ATGGCGTCTCAAGGCACCAAACGATCCTATGAACAAATGGAAACTGGTGGGGAACGCCAGAATGCCACTGAAATCAGAGCATCTGTTGGAAGAATGGTTGGCGGAATCGGGAGATTCTACATACAGATGTGCACTGAGCTCAAACTCAGTGATTACGAAGGGAGGCTGATCCAAAACAGCATAACCATAGAAAGGATGGTTCTCTCGGCATTTGATGAGAGGAGAAACAAGTATCTGGAGGAACATCCCAGTGCTGGGAAGGATCCCAAGAAGACTGGAGGTCCAATCTACAGGAGGAGAGATGGCAAATGGATAAGAGAGTTGATCCTATATGACAAAGAAGAGATCAGAAGAATTTGGCGTCAAGCTAATAATGGAGAGGATGCAACTGCTGGTCTC…	ATGAATCCAAATCAGAAAATCATAACCATAGGCAGTATTAGTATTATATTAACGGCAATAGGTCTTCTTCTCCAAATAACAAGTTTATGCTCAATATGGTTCAGCCATTACAACCAGGTGATACAGACGCACGAACAATCTTGTTCTAACAACACGACGAATTACTACAATGAGACTTTTGTCAATATCACCAACGTGCAGAACAATTATACCACAATAACTGAGCCCTCAGCCCCTGATGTAATTCACTACTCTAGTGGAAGAGACTTGTGCCCAATAAGGGGATGGGCACCACTGAGCAAGGACAATGGAATTAGGATTGGGTCCCGAGGCGAGGTGTTTGTCATACGGGAACCCTTCATATCCTGCTCCATCAGTGAATGCAGAACTTTTTTCTTA…	ATGAGTCTTCTAACCGAGGTCGAAACGTACGTTCTCTCTATCGTCCCGTCAGGCCCCCTCAAAGCCGAGATCGCGCAGAGACTTGAAGATGTATTTGCAGGGAAAAACACCGATCTTGAGGCGCTCATGGAATGGCTAAAGACAAGACCAATCCTGTCACCTCTGACTAAGGGGATTTTAGGATTTGTGTTCACGCTCACCGTGCCCAGTGAGCGAGGACTGCAGCGTAGACGCTTTGTCCAAAATGCCCTTAATGGGAATGGGGATCCAAACAACATGGACAGAGCAGTCAAACTGTACAGGAAGCTTAAAAGGGAAATAACATTCCATGGGGCAAAAGAGGTGGCACTCAGTTATTCAACTGGTGCACTTGCCAGCTGCATGGGCCTCATATACAAC…	ATGGATTCCAACACTGTGTCAAGCTTTCAGGTAGACTGCTTTCTTTGGCATGTCCGCAAACGATTTGCAGACCAAGAACTGGGTGATGCCCCATTCCTTGACCGGCTTCGCCGAGATCAGAAGTCCCTAAGGGGAAGAGGCAGCACTCTTGGTCTGGACATCGAAACGGCCACTCGTGCTGGAAAGCAGATAGTGGAGAGGATTCTGGAGGAAGAATCCGACGAGGCACTCAAAATGACTATTGCCTCTGTGCCTGCTTCACGCTACCTAACTGACATGACTCTTGAAGAGATGTCAAGAGACTGGTTCATGCTCATGCCTAAGCAAAAAGTGGCAGGCTCCCTCTGCATCAGAATGGACCAGGCAATTATGGATAAGAACATCACATTGAAAGCAAAC…	2280	2274	2151	1683	1497	1413	759	693	blue-winged teal	Ohio	2016
H9N6	A/duck/Hong Kong/147/1977(H9N6)	CY005646.1_CY005645.1_CY005644.1_CY005639.1_CY005642.1_CY005641.1_CY005640.1_CY005643.1	ATGGAGAGAATAAAAGAATTAAGAGATCTAATGTCGCAGTCCCGCACTCGCGAGATACTAACAAAAACCACTGTGGACCATATGGCCATAATCAAGAAATACACATCAGGAAGACAAGAGAAGAACCCTGCTCTCAGAATGAAATGGATGATGGCAATGAAATATCCAATCACAGCAGACAAGAGAATAATGGAGATGATTCCTGAAAGGAATGAACAAGGGCAGACGCTTTGGAGCAAGACAAATGATGCTGGATCGGACAGGGTGATGGTGTCACCCCTAGCTGTAACTTGGTGGAACAGGAATGGGCCGACAACAAGTACAGTTCATTATCCGAAGGTTTACAAAACGTACTTTGAGAAGGTCGAAAGATTAAAACATGGAACCTTCGGTCCCGTT…	ATGGATGTCAATCCGACTCTACTTTTCTTGAAAGTGCCAGCGCAAAATGCCATAAGTACTACATTCCCTTACACTGGAGATCCTCCATACAGCCATGGAACAGGAACAGGATACACCATGGACACAGTCAACAGAACACACCAGTATTCAGAAAAGGGAAAGTGGACGACAAACACAGAGACTGGAGCACCCCAGCTTAACCCGATTGATGGACCGCTACCCGAGGACAATGAACCAAGCGGATACGCACAAACAGATTGTGTCTTGGAGGCAATGGCATTCCTTGAAGAATCCCACCCAGGGATCTTTGAAAACTCGTGTCTTGAAACGATGGAAATTGTTCAGCAGACAAGAGTGGACAAACTGACCCAAGGTCGCCAGACCTATGACTGGACATTG…	ATGGAAGATTTTGTGCGACAATGCTTCAATCCAATGATCGTCGAGCTTGCGGAAAAGGCAATGAAAGAATATGGGGAAGATCCGAAAATCGAAACGAACAAATTCGCTGCAATATGCACACACTTGGAAGTCTGTTTCATGTATTCGGATTTCCACTTCATTGACGAACGGGGCGAATCAATAATTGTAGAATCCGGTGACCCAAATGCACTACTGAAACACCGATTCGAGATAATTGAAGGAAGGGACCGGACAATGGCCTGGACAGTGGTGAATAGTATCTGCAACACCACTGGAGTCGAGAAGCCTAAATTTCTTCCGGATCTATATGATTACAAGGAAAATCGATTCATTGAAATCGGAGTGACACGGAGGGAAGTCCACATATATTACCTAGAA…	ATGGAAACAATAGCACTAATAGCTATACTGTTAATGGTAACAACAAGCAATGCAGACAAAATCTGCATCGGCTACCAGTCAACAAACTCCACGGAAACTGTTGATACACTAACAGAAAACAATGTTCCTGTGACACATACCAAAGAATTGCTCCACACAGAGCACAATGGAATGTTGTGTGCAACAAATCTGGGACATCCTCTCATTCTAGACACCTGTACTATCGAAGGATTGGTTTATGGCAATCCTTCTTGTGATCTGCTATTGGGAGGGAAAGAATGGTCCTACATTGTCGAAAGGTCATCGGCTGTCAATGGAATGTGTTACCCTGGAAATGTAGAGAACCTGGAAGAACTCAGGTCCTTTTTCAGTTCTGCTAATTCCTATCGAAGAATCCAG…	ATGGCGTCTCAAGGCACCAAACGATCTTATGAGCAGATGGAAACTGGTGGAGAACGCCAGAATGCTACTGAGATCAGAGCATCTGTTGGGAGAATGGTCGGTGGGATTGGAAGATTCTACATACAGATGTGCACTGAACTCAAACTCAGCGACTATGAAGGGAGGCTGATCCAGAACAGCATAACAATAGAGAGAATGGTTCTCTCTGCATTTGATGAGAGGAGGAACAAATACCTGGAAGAACATCCCAGTGCGGGGAAGGACCCGAAGAAAACTGGAGGTCCAATCTACAGGAGGAGAGACGGAAAATGGATGAGAGAGCTGATTCTGTATGACAAAGAGGAGATCAGAAGGATTTGGCGTCAAGCAAACAATGGAGAAGACGCAACTGCTGGTCTC…	ATGAATCCAAATCAGAAGATAATATGCATTTCTGCCACAGGAATGACACTATCGGTAGTAAGCCTGCTGATAGGAATTGCCAATTTAGGCCTAAACATCGGACTCCATTATAAGGTGGGCAATACACCAGATGCGAACATTCCAAACATGAACGAGACCAATTCAACAACAACAGTAATTAACAATAATACTCAGAATAATTTCACAAATATCACTAACATTATATTGAACAAAAACGAGGAGAGGACATTTCTAAACCTAACTAAGCCTCTATGCGAAGTAAACTCATGGCACATCCTGTCAAAAGACAATGCAATAAGAATAGGAGAGGACGCTCATGTGCTAGTCACAAGGGAGCCCTACTTGTCCTGCGATCCCCAAGGCTGCAGAATGTTTGCT…	ATGAGTCTTCTTACCGAGGTCGAAACGTACGTTCTCTCTATCGTCCCGTCAGGCCCCCTCAAAGCCGAGATCGCGCAGAGACTTGAAGATGTCTTTGCAGGGAAGAACACAGATCTCGAGGCTCTCATGGAATGGCTAAAGACAAGACCAATCCTGTCACCTCTGACTAAGGGGATTTTAGGATTTGTGTTCACGCTCACCGTGCCCAGTGAGCGAGGACTGCAGCGTAGACGCTTTGTCCAAAATGCCCTAAATGGGAATGGAGACCCAAACAACATGGACAGGGCAGTCAAACTATACAGGAAGCTGAAAAGAGAGATAACATTCCATGGAGCTAAGGAGGTTGCACTCAGCTACTCGACCGGTGCACTTGCCAGTTGCATGGGTCTCATATACAAC…	ATGGATTCCAACACTGTGTCAAGCTTTCAGGTAGACTGCTTTCTTTGGCATGTCCGCAAACGATTTGCAGACCAAGAACTGGGTGATGCCCCATTCCTTGACCGGCTTCGCCGAGATCAGAAGTCCCTAAGAGGAAGAGGCAGCACTCTTGGTCTGGACATCGAAACAGCTACTCGTGCGGGAAAGCAGATAGTGGAGCGGATTCTGGAGGAAGAATCCGATGAGGCACTTAAAATGACTATTGCTTCCGTGCCTGCTTCACGCTACCTAACTGACATGACTCTTGAAGAAATGTCAAGGGACTGGTTCATGCTCATGCCCAAGCAGAAAGTGGCAGGTTCCCTTTGCATCAGAATGGACCAGGCAATAATGGATAAAAACATCATATTGAAAGCAAAC…	2280	2274	2151	1683	1497	1413	759	693	duck	Hong Kong	1977
H9N7	A/shorebird/Delaware Bay/31/1996(H9N7)	CY102195.1_CY102194.1_CY102193.1_CY102188.1_CY102191.1_CY102190.1_CY102189.1_CY102192.1	ATGGAGAGAATAAAAGAACTAAGAGATCTAATGTCACAGTCTCGCACCCGCGAGATACTAACCAAAACCACTGTGGACCACATGGCCATAATCAAAAAATACACATCAGGAAGGCAAGAGAAGAACCCCGCACTCAGGATGAAGTGGATGATGGCAATGAAATATCCAATTACAGCAGATAAAAGAATAATGGAAATGATTCCCGAAAGGAATGAACAAGGACAAACCCTCTGGAGCAAAACAAACGATGCCGGCTCAGACCGAGTGATGGTATCACCTCTAGCTGTGACTTGGTGGAATAGGAATGGGCCAACAACAAGTACAGTCCACTACCCAAAGGTATATAAAACTTATTTCGAAAAAGTTGAAAGATTGAAACACGGGACCTTTGGCCCTGTC…	ATGGATGTCAATCCGACTTTACTTTTTCTGAAAGTTCCAGCGCAAAATGCCATAAGCACCACATTCCCATATACTGGAGATCCTCCATACAGCCATGGAACGGGAACAGGATACACCATGGACACAGTCAACAGGACACATCAATATTCAGAAAAAGGGAAATGGGCAACAAACACAGAAACTGGAGCACCCCAACTCAACCCAATCGACGGACCACTGCCCGAGGACAATGAACCGAGTGGATATGCACAAACAGACTGTGTCCTTGAAGCAATGGCTTTCCTTGAAGAGTCCCATCCAGGAATCTTTGAAAACTCGTGTCTTGAAACGATGGAAGTTGTCCAACAAACAAGAGTGGACAAACTGACCCAGGGTCGTCAGACCTATGATTGGACATTA…	ATGGAAGACTTTGTGCGACAATGCTTCAATCCAATGATCGTCGAGCTTGCGGAAAAGGCAATGAAAGAGTATGGGGAAGATCCAAAAATCGAAACTAACAAATTCGCCGCAATATGCACTCACTTGGAAGTCTGTTTCATGTATTCGGATTTTCACTTCATTGACGAACGGGGCGAATCAATAATTGTAGAATCCGGTGATCCAAATGCATTACTGAAACACCGATTTGAGATAATTGAAGGAAGGGACCGAACAATGGCCTGGACAGTGGTGAATAGCATCTGCAACACCACAAGGGTTGAGAAGCCTAAATTTCTTCCGGATCTGTATGATTACAAAGAGAACCGATTCATTGAAATTGGAGTGACACGGAGGGAGGTCCATATATACTACCTAGAG…	ATGGAAACCAGAACACTAATAGCTGCGCTTCTGATTGTAACAACAAGCAATGCAGACAAAATCTGTATTGGATACCAATCAACGAACTCCACTGAGACTGTTGATACACTAATAGAGACCAATGTCCCTGTAACACATACAAAAGAGCTGCTTCACACTGAGCACAATGGAATGCTGTGTGCAACAGACTTGGGCCATCCTCTTATATTAGACGCATGCACCATTGAAGGACTGGTCTATGGTAATCCCTCTTGTGATATACTATTGGGAGGGAAAGAATGGTCTTACATTGTTGAAAGATCATCAGCTGTAAACGGAATGTGTTACCCTGGAAATGTAGAAAACCTAGAGGAGCTAAGATCTTTGTTCAGCTCTGCTAGATCCTATGAGAGGTTCCAG…	ATGGCGTCTCAAGGCACCAAACGATCTTATGAGCAGATGGAAACTGGTGGGGAACGCCAGAATGCCACTGAAATCAGAGCATCTGTTGGGAGGATGGTTGGTGGAATTGGGAGATTCTACATACAGATGTGCACTGAACTCAAGCTCAGCGACTATGAAGGGAGGCTGATTCAGAACAGCATAACAATAGAGAGAATGGTTCTCTCAGCATTTGATGAGAGGAGAAACAAATATCTGGAAGAACATCCCAGTGCTGGGAAAGACCCTAAGAAGACTGGAGGCCCAATATACAGGAGGAGAGATGGGAAATGGATGAGAGAATTGATCCTGTATGACAAAGAAGAGATCAGAAGGATTTGGCGTCAAGCGAATAATGGAGAAGACGCAACCGCTGGTCTA…	ATGAATCCTAATCAAAAATTATTTGCACTCTCTGGAGTGGCCATAGCATTGGGTATCCTCAACCTACTGATAGGAATATCCAATGTGGGGCTGAATGTCTCACTACACTTAAAGAACAACAATGACCAAGATAAAAATTGGACGTGCACAAGTATAACACAGAACAACACGACGTTAATTGAAAACACATATGTCAACAATACTACTGTCATCAATAAAGAAACGGAAACTGCAAAGCAAAATTACCTAATGCTGAACAAAAGCTTATGCAAAGTTGAAGGATGGGTAGTGGTGGCTAAGGACAATGCTATAAGATTTGGTGAAAGTGAACAAATAATAGTGACAAGAGAGCCGTATGTGTCATGTGATCCATTAGGGTGTAGAATGTACGCATTGCAC…	ATGAGTCTTCTAACCGAGGTCGAAACGTACGTTCTCTCTATCGTCCCGTCAGGCCCCCTCAAAGCCGAGATCGCGCAGAGACTTGAAGATGTCTTTGCAGGGAAGAACACCGATCTTGAGGCACTCATGGAATGGCTAAAGACAAGACCAATCCTGTCACCTCTGACTAAGGGGATTTTAGGATTTGTATTCACGCTCACCGTGCCCAGTGAGCGAGGACTGCAGCGTAGACGCTTTGTCCAAAATGCCCTTAATGGGAATGGGGATCCAAACAATATGGACAGAGCAGTCAAACTGTACAGGAAGCTAAAAAGGGAAATAACATTCCATGGTGCAAAAGAAGTGGCACTTAGTTATTCAACTGGTGCACTTGCCAGTTGCATGGGCCTCATATACAAC…	ATGGATTCCAACACTGTGTCAAGCTTTCAGGTAGACTGCTTTCTTTGGCATGTCCGCAAACGATTTGCAGACCAAGAACTGGGTGATGCCCCATTCCTTGACCGGCTTCGCCGAGATCAGAAATCTCTAAGAGGAAGAGGCAGCACTCTTGGTCTGGACATCGAAACGGCCACTCATGCTGGAAAGCAGATAGTGGAGAGGATTCTGGAGGAAGAATCCGACGAGGCACTCAAAATGACTATTGCCTCTGTGCCTGCTTCACGCTACCTAACAGACATGACTCTTGAAGAGATGTCAAGAGACTGGTTCATGCTCATGCCCAAGCAAAAAGTGACAGACTCCCTCTGTATCAGAATGGACCAGGCGATTATGGATAAGAACATCATACTGAAGGCAAAC…	2280	2274	2151	1683	1497	1413	759	693	shorebird	Delaware Bay	1996
H9N9	A/ruddy turnstone/Virginia/2297/1988(H9N9)	CY101514.1_CY101513.1_CY101512.1_CY101507.1_CY101510.1_CY101509.1_CY101508.1_CY101511.1	ATGGAGAGAATAAAAGAACTAAGAGATCTAATGTCACAGTCCCGCACTCGCGAGATACTCACTAAAACCACTGTGGATCATATGGCCATAATCAAAAAATACACATCAGGAAGACAAGAGAAGAATCCCGCACTCAGGATGAAATGGATGATGGCAATGAAATATCCAATTACAGCGGATAAGAGAATAATGGAGATGATTCCCGAGAGGAATGAGCAAGGGCAAACCCTCTGGAGCAAAACAAATGATGCCGGCTCAGACCGAGTGATGGTATCACCTCTGGCTGTGACATGGTGGAATAGGAATGGACCAACAACAAGTACAGTTCACTACCCAAAGGTATATAAAACCTATTTCGAAAAGGTCGAAAGGTTAAAACATGGGACCTTTGGCCCCGTT…	ATGGATGTCAATCCGACTTTACTTTTCTTGAAAGTTCCAGCGCAAAATGCCATAAGCACCACATTCCCATATACTGGAGATCCTCCATACAGCCATGGAACGGGAACAGGATACACCATGGACACAGTCAACAGAACACATCAATATTCAGAAAAGGGGAAATGGACAACGAACACAGAAACTGGAGCACCCCAACTTAACCCAATTGATGGACCATTACCTGAGGATAATGAGCCAAGTGGATATGCACAAACAGACTGTGTCCTGGAAGCAATGGCTTTCCTTGAAGAGTCCCACCCAGGGATCTTTGAAAACTCGTGTCTTGAAACGATGGAAGTTGTTCAACAAACAAGAGTGGACAAGCTGACCCAAGGTCGCCAGACCTATGATTGGACATTA…	ATGGAAGACTTTGTGCGACAGTGCTTCAATCCAATGATCGTCGAGCTTGCGGAAAAGGCAATGAAAGAATATGGGGAAGATCCAAAAATCGAAACTAACAAATTCGCTGCAATATGCACTCACTTGGAAGTCTGTTTCATGTATTCGGATTTCCACTTCATTGACGAACGGGGCGAATCAATAATTGTAGAATCTGGTGATCCAAATGCATTACTGAAGCACCGATTTGAGATAATTGAAGGAAGAGACCGAACAATGGCCTGGACAGTGGTGAATAGCATCTGCAACACCACAGGGGTTGAGAAGCCTAAATTTCTTCCGGATCTGTATGATTACAAGGAGAATCGGTTCATTGAAATTGGAGTGACACGGAGGGAGGTCCATATATACTACCTAGAG…	ATGGAAATAACAACACTAGTAGCTATACTGATAATGGTAACAGCAAGCAATGCAGATAAAATCTGCATAGGCTACCAATCAACAAATTCCACAGAAACGGTTGACACGCTAATAGAAAGCAATGTTCCTGTGACACATACCAAAGAATTGCTCCACACAGAACACAATGGGATGCTGTGTGCAACAGATCTGGGGCATCCTCTCATTCTAGACACCTGTACTATCGAAGGGCTAGTTTATGGCAATCCTTCTTGTGATCTGCTATTGGGAGGGAAAGAATGGTCCTACATCGTCGAGAGGTCATCTGCTGTCAATGGAATGTGTTACCCTGGAAAGGTAGAAAACCTGGAAGAACTCAGGTCCTTTTTCAGTTCTGCGAATTCCTATCAAAGAATCCAG…	ATGGCGTTTCAAGGCACCAAACGATCCTATGAGCAGATGGAAACCAGTGGGGAGCGCCAGAATGCCACTGAAATCAGAGCATCTGTTGGGAGAATGGTCGGTGGAATTGGGAGGTTCTATGTGCAGATGTGCACCGAACTCAAACTCAATGACTATGAAGGGAGACTTATCCAAAACAGTATAACAATAGAGAGAATGGTCCTCTCAGCATTTGATGAAAGGAGAAACAAATACCTGGAAGAGCACCCCAGTGCTGGAAAGGACCCTAAAAAGACTGGAGGTCCAATCTACAAGAGACGAGATGGAAAATGGATGCGAGAATTGATCCTGTATGATAAAGATGAAATCAGAAGGATTTGGCGTCAGGCGAATAATGGAGAAGACGCACCTGCTGGTCTT…	ATGAATCCAAATCAGAAGATTCTATGCGCTTCTGCCACTGCTATCGTAATAGGCACAATTGCAGTACTCATAGGAATAGTGAACTTAGGATTGAACATAGGACTACACCTAAAACCGAGCTGCAATTGCTCACACTCACAACATGAAGCAACCAATGCAAGCCAAACAATAATAAATAACTACTATAATGAGACAAACATTACCCAAATAAGTAACACCAACATCCAAGTAGAGGAGAGAGCAATTAGAGAATTCAATAACCTGACCAAAGGGCTCTGTACTATAAATTCATGGCACATATATGGGAAAGACAATGCGGTAAGAATTGGAGAGGACTCAGATGTTCTAGTAACAAGAGAACCCTATGTCTCCTGTGACCCAGATGAGTGCAGGTTTTAT…	ATGAGTCTTCTAACCGAGGTCGAAACGTACGTTCTCTCTATCGTCCCGTCAGGCCCCCTCAAAGCCGAGATCGCGCAGAGACTTGAGGATGTCTTTGCAGGAAAGAACACAGATCTAGAGGCTCTCATGGAATGGCTAAAGACAAGACCAATCCTGTCACCTCTGACTAAGGGTATTCTAGGGTTTGTGTTCACGCTCACCGTGCCCAGTGAGCGAGGACTGCAGCGTAGACGCTTTGTCCAAAACGCCCTAAATGGAAATGGAGACCCAAACAATATGGACAGAGCAGTCAAACTATACAGGAAGCTAAAAAGGGAGATAACATTCCATGGAGCTAAGGAGGTTGCACTCAGCTACTCAACCGGTGCACTTGCCAGTTGCATGGGTCTCATATACAAC…	ATGGATTCCAACACTGTGTCAAGCTTTCAGGTAGACTGCTTTCTTTGGCATGTCCGCAAACGAATTGCAGACCAAGAATTGGGTGATGCCCCATTCCTTGACCGGCTTCGCCGAGATCAGAAATCTCTAAGAGGAAGAGGCAACACTCTTGGTCTGGACATCGAAACAGCTACCCGTGCTGGAAAGCAGATAGTGGAGCGGATTCTAGAGGAAGAATCCGATGAGGCACTCAAAATGACCATTGCCTCTGTACCTGCTTCACGCTATCTAACTGACATGACTCTTGAGGAAATGTCGCGAGAATGGTTCATGCTCATGCCAAAGCAAAAAGTAGCAGGCTCCCTATGCATCAGAATGGACCAGGCAATAATGGATAAGAACATCATACTGAAAGCGAAT…	2280	2274	2151	1683	1497	1413	759	693	ruddy turnstone	Virginia	1988
H10N1	A/mallard/ALB/5/1995(H10N1)	CY005231.1_CY005230.1_CY005229.1_CY005997.1_CY005227.1_CY005226.1_CY005225.1_CY005228.1	ATGGAGAGAATAAAAGAACTAAGAGATCTAATGTCACAGTCTCGCACTCGCGAGATACTCACCAAAACCACTGTGGACCACATGGCCATAATCAAAAAATACACATCAGGAAGGCAAGAGAAGAACCCCGCACTCAGGATGAAGTGGATGATGGCAATGAAATATCCAATTACAGCAGATAAGAGAATAATGGAAATGATTCCTGAAAGAAATGAACAAGGACAAACCCTCTGGAGCAAAACAAACGATGCCGGCTCAGACCGAGTGATGGTATCACCTCTGGCTGTGACATGGTGGAATAGGAATGGACCAACAACAAGCACAGTTCACTACCCAAAGGTATATAAGACTTATTTCGAAAAAGTCGAAAGGTTGAAACACGGGACCTTTGGCCCTGTC…	ATGGATGTCAATCCGACTTTACTTTTCTTGAAAGTTCCAGCGCAAAATGCCATAAGCACCACATTCCCATATACTGGAGACCCTCCATACAGCCATGGAACGGGAACAGGATACACCATGGACACAGTCAACAGAACACATCAATATTCAGAAAAGGGGAAATGGACAACAAACACAGAAACTGGAGCACCACAACTTAACCCAATTGATGGACCATTGCCTGAGGATAATGAGCCAAGTGGATATGCACAAACAGACTGTGTCCTGGAAGCAATGGCTTTCCTTGAAGAGTCCCACCCAGGAATCTTTGAAAACTCGTGTCTCGAAACGATGGAAGTTGTTCAGCAGACAAGAGTGGACAAGCTGACCCAAGGTCGCCAGACCTATGATTGGACACTA…	ATGGAAGACTTTGTGCGACAATGCTTCAATCCAATGATCGTCGAGCTTGCGGAAAAGGCAATGAAAGAATATGGGGAAGATCCAAAAATCGAGACTAATAAATTCGCTGCAATATGCACTCACTTGGAAGTCTGTTTCATGTATTCGGATTTCCACTTCATAGACGAACGGGGCGAATCAATAATTGTGGAATCTGGTGATCCAAATGCATTACTGAAGCACCGATTTGAGATAATTGAAGGAAGAGACCGAACAATGGCCTGGACAGTGGTGAATAGCATCTGCAACACCACAGGGGTTGAGAAGCCTAAATTTCTTCCGGACCTGTATGATTACAAGGAGAACCGATTCATTGAAATTGGAGTGACACGGAGAGAGGTCCATATATACTACCTAGAG…	ATGTACAAAATAGTACTAGTACTCACGCTCCTTGGAGCGGTGCATGGTCTTGATAAAATATGCCTTGGACATCATGCAGTCCCCAATGGCACCATCGTAAAGACTCTCACAAACGAAAAGGAAGAGGTGACCAATGCTACTGAAACAGTGGAAAGCAAAAGCCTGGACAGACTTTGCATGAAAGGTCGGAATTACAAAGACTTAGGTAATTGTCACCCGATAGGGATGGTGATAGGGACTCCAGCCTGTGACTTGCACCTCACCGGAACATGGGACACTCTAATAGAGAGAGATAATTCTATTGCCTACTGTTATCCGGGTGCCACTGTGAATGAGGAAGCATTAAGACAGAAAATTATGGAAAGTGGAGGGATTGACAAGATAAGCACCGGGTTTACA…	ATGGCGTCTCAAGGCACCAAACGATCTTATGAGCAGATGGAAACTGGTGGGGAACGCCAGAATGCCACTGAAATCAGAGCATCTGTTGGGAGAATGGTTGGTGGAATCGGGAGATTCTACATACAGATGTGCACTGAACTCAAGCTCAGTGACTATGAAGGGAGACTAATCCAAAACAGCATCACAATAGAGAGAATGGTTCTCTCAGCATTTGATGAGAGGAGAAATAAATATCTGGAAGAGCATCCCAGTGCTGGGAAAGACCCTAAGAAGACTGGAGGTCCAATCTACAGGAGGAGAGATGGGAAATGGATGAGAGAATTGATCCTATATGACAAAGAAGAAATCAGAAGAATTTGGCGTCAAGCGAATAATGGAGAAGACGCAACTGCTGGTCTC…	ATGAATCCAAATCAAAAGATAATAACCATTGGGTCAATCTGCATGGCAATTGGAATAATAAGTCTGGTGTTACAAATTGGAAATATAATCTCAATATGGGCTAGCCATTCAATTCAGACTGGAAGTCAGAACCATCCTGAAACATGCAATCAAAGTGTCATTACCTACGAAAACAATACTTGGGTGAATCAAACATACATCAACATAAGTAATACCAATTTAATTGCAGAACAGGCTGTAGCTCCAGTAACACTAGCAGGCAATTCCTCTCTCTGTCCCATCAGTGGATGGGCTATATACAGCAAGGACAATGGTATAAGGATAGGTTCCAAGGGAGATGTATTTGTTATCAGAGAGCCTTTTATTTCATGCTCTCATTTGGAATGCAGGACTTTCTTT…	ATGAGTCTTCTAACCGAGGTCGAAACGTACGTTCTCTCTATCGTCCCGTCAGGCCCCCTCAAAGCCGAGATCGCGCAGAGACTTGAAGATGTCTTTGCAGGGAAGAACACCGATCTTGAGGCACTCATGGAATGGCTAAAGACAAGACCAATCCTGTCACCTCTGACTAAGGGGATTCTAGGATTTGTATTCACGCTCACCGTGCCCAGTGAGCGAGGACTGCAGCGTAGACGCTTTGTTCAAAATGCCCTTAATGGGAATGGGGACCCAAACAACATGGACAGAGCAGTCAAACTGTACAGGAAGCTAAAAAGGGAAATAACATTCCATGGGGCAAAAGAAGTGGCACTTAGTTATTCAACTGGTGCACTTGCCAGTTGCATGGGCCTCATATACAAC…	ATGGATTCCAACACTGTGTCAAGCTTTCAGGTAGACTGCTTTCTTTGGCATGTCCGCAAACGATTTGCAGACCAAGAACTGGGTGATGCCCCATTCCTTGACCGGCTTCGCCGAGATCAGAAGTCTCTAAGAGGAAGAGGCAGCACTCTTGGTCTGGACATCGAAACAGCCACTCGTGCTGGAAAGCAGATAGTGGAGAGGATTCTGGAGGAGGAATCCGACGAGGCACTCAAAATGACTATTGCCTCAGTACCTGCTTCACGCTACCTAACTGACATGACCCTTGAAGAGATGTCGAGAGAATGGTTCATGCTCATGCCCAAGCAAAAAGTGGCAGGCTCCCTCTGTATCAGAATGGACCAGGCGATTATGGATAAGAACATCACATTGAAAGCAAAT…	2280	2274	2151	1686	1497	1410	759	693	mallard	ALB	1995
H10N2	A/green-winged teal/Louisiana/272GW/1987(H10N2)	CY144786.1_CY144785.1_CY144784.1_CY144779.1_CY144782.1_CY144781.1_CY144780.1_CY144783.1	ATGGAAAGAATAAAAGAACTAAGAGATCTAATGTCGCAGTCCCGCACCCGCGAGATACTCACTAAGACCACTGTGGACCATATGGCCATAATCAAAAAGTACACATCAGGAAGGCAAGAGAAGAACCCCGCACTCAGAATGAAGTGGATGATGGCAATGAAATACCCAATTACAGCAGACAAGAGAATAATGGAAATGATTCCTGAGAGGAATGAACAAGGACAAACCCTCTGGAGCAAAACAAACGATGCTGGCTCAGACCGAGTGATGGTATCACCTCTGGCCGTAACATGGTGGAATAGGAATGGACCGACAACAAGTACAGTTCACTACCCGAAGGTATATAAAACTTATTTCGAAAAAGTCGAAAGGTTAAAACATGGTACCTTTGGCCCCGTC…	ATGGATGTCAATCCGACTTTACTTTTCTTGAAAGTTCCAGCGCAAAATGCCATAAGCACCACATTCCCATATACTGGAGATCCTCCATACAGCCATGGAACGGGAACAGGATACACCATGGACACGGTCAACAGAACACATCAATACTCAGAAAAGGGAAAATGGACAACAAACACAGAAACTGGGGCGCCCCAACTCAATCCAATTGATGGACCATTACCTGAGGATAATGAACCAAGTGGATATGCACAAACAGACTGCGTCCTGGAAGCAATGGCTTTCCTTGAAGAGTCCCACCCAGGGATCTTTGAAAACTCGTGTCTTGAAACGATGGAGGTTGTTCAACAAACAAGGGTGGACAAGCTGACCCAAGGTCGCCAGACTTATGATTGGACATTA…	ATGGAAGACTTTGTGCGACAATGCTTCAATCCAATGATCGTCGAGCTTGCGGAAAAAGCAATGAAAGAATATGGGGAAGATCCAAAAATCGAGACAAACAAATTCGCTGCAATATGCACACACTTGGAAGTGTGTTTCATGTATTCAGATTTCCATTTCATTGATGAGCGGGGTGAGTCGATAATTGTGGAGTCTGGCGATCCAAATGCACTCTTAAAACACCGATTTGAAATAATCGAAGGGAGAGATCGTACTATGGCCTGGACAGTGGTGAACAGTATTTGCAACACAACAGGAGTTGGAAAACCCAAGTTTCTCCCGGATTTATACGATTACAAAGAGAACCGTTTCATCGAAATTGGAGTGACCAGGAGGGAGGTCCATATATACTATTTAGAA…	ATGTACAAAATAGTACTAGTACTCGCGCTCCTTGGAGCGGTGCATGGTCTTGATAAAATATGCCTTGGACATCATGCAGTCCCCAATGGCACCATCGTAAAGACTCTCACAAATGAAAAGGAAGAGGTGACCAATGCTACTGAAACAGTGGAAAGCAAAAGCCTGGACAGACTCTGCATGAAAGGTCGGAATTACAAAGACTTAGGTAATTGCCACCCGATAGGGATGGTAATAGGGACTCCAGCCTGTGACCTGCACCTCACCGGAACATGGGACACCCTAATAGAGAGAGATAATTCTATTGCCTACTGTTATCCGGGCGCTACTGTGAATGAAGAAGCATTAAGGCAGAAAATCATGGAAAGTGGAGGGATTGACAAGATAAGCACCGGGTTTACA…	ATGGCGTCTCAAGGCACCAAACGATCTTATGAGCAGATGGAAACTGGTGGGGAACGCCAGAATGCCACTGAAATCAGAGCATCTGTTGGGAGAATGGTTGGTGGAATCGGAAGATTCTACATACAGATGTGTACTGAACTCAAACTCAGTGACTATGAAGGGAGACTGATCCAAAACAGCATAACAATAGAGAGAATGGTTCTCTCGGCATTTGATGAGAGGAGAAACAAATATCTGGAGGAGCATCCCAGTGCTGGGAAAGACCCCAAGAAGACTGGGGGTCCAATCTACAGGAGGAGAGATGGAAAATGGATGAGAGAATTGATCCTATATGACAAAGAGGAAATCAGAAGAATTTGGCGTCAAGCAAATAATGGGGAAGATGCAACTGCTGGTCTC…	ATGAATCCAAATCAGAAGATAATAACAATTGGTTCCGTCTCTCTAACCATTGCAACAGTATGTTTCCTCATGCAGATTGCCATCCTAGCAACGACTGTAACACTGCATTTCAAGCAAAATGAATGTAGCATCCCCGCGAACAACCAAGTAGTGCCATGTGAACCAATCATAATAGAGAGGAACATAACAGAGATAGTGTATTTGAATAATACTACCATAGAGAAAGAGATTTGTCCTAAAGCAGTAGACTACAGGAATTGGTCAAAACCGCAATGTCAAATTACAGGATTTGCTCCTTTTTCCAAGGACAACTCAATTCGACTTTCTGCTGGTGGGGACATTTGGGTAACAAGAGAACCTTATGTGTCATGTGACACCAGTAAATGTTACCAATTTGCA…	ATGAGTCTTCTAACCGAGGTCGAAACGTACGTTCTCTCTATCGTCCCGTCAGGCCCCCTCAAAGCCGAGATCGCGCAGAGACTTGAAGATGTCTTTGCAGGGAAGAACACCGATCTTGAGGCACTCATGGAATGGCTAAAGACAAGACCAATCCTGTCACCTCTGACTAAAGGGATTTTAGGATTTGTGTTCACGCTCACCGTGCCCAGTGAGCGAGGACTGCAGCGTAGACGCTTTGTCCAGAATGCTCTTAATGGGAATGGAGATCCAAACAACATGGACAGGGCAGTCAAACTGTACAGGAAACTCAAAAGGGAAATTACATTCCATGGGGCCAAAGAGGTAGCACTCAGTTATTCCACTGGTGCACTTGCCAGTTGCATGGGCCTCATATACAAC…	ATGGATTCCAACACTGTGTCAAGCTTTCAGGTAGACTGCTTTCTTTGGCATGTCCGCAAACGATTTGCAGACCAAGAACTGGGTGATGCCCCATTCCTCGACCGGCTTCGCCGAGATCAGAAATCTCTAAGAGGAAGAGGCAGCACTCTTGGTCTTGACATCGAAACAGCCACTCGTGCTGGAAAGCAGATAGTGGAGAGGATTCTGGAGGAAGAATCCGACGAGGCACTCAAAATGACTATTGCCTCTGTACCTGCTTCACGCTACCTAACTGACATGACTCTTGAAGAGATGTCAAGAGACTGGTTCATGCTCATGCCCAAGCAAAAAGTGGCAGGCTCCCTCTGTATCAGAATGGACCAGGCGATTATGGATAAGAACATCATACTGAAAGCGAAT…	2280	2274	2151	1686	1497	1410	759	693	green-winged teal	Louisiana	1987
H10N3	A/blue-winged teal/ALB/778/1978(H10N3)	CY005194.1_CY005193.1_CY005192.1_CY005994.1_CY005190.1_CY005189.1_CY005188.1_CY005191.1	ATGGAGAGAATAAAAGAACTAAGAGATCTAATGTCGCAATCCCGCACACGCGAGATACTCACCAAAACCACTGTGGACCACATGGCCATAATCAAAAAATACACATCAGGAAGGCAAGAGAAGAACCCCGCACTCAGGATGAAGTGGATGATGGCAATGAAATATCCAATTACGGCAGATAAGAGAATAATGGAAATGATTCCTGAAAGGAATGAACAAGGACAAACCCTTTGGAGCAAAACAAACGATGCCGGCTCAGACCGAGTGATGGTGTCACCTCTGGCCGTGACATGGTGGAATAGGAATGGACCAACAACAAGTACAGTTCACTACCCAAAGGTGTATAAAACTTATTTCGAAAAAGTCGAAAGGTTGAAACATGGGACCTTTGGCCCCGTC…	ATGGATGTCAATCCGACTTTACTTTTCTTGAAAGTTCCAGCGCAAAATGCCATAAGCACCACATTCCCATATACTGGAGATCCTCCATACAGCCATGGAACGGGAACAGGATACACCATGGACACAGTCAACAGAACACATCAATATTCAGAAAAGGGGAAATGGACAACAAACACAGAAACTGGAGCACCCCAACTCAACCCAATTGATGGACCATTACCTGAGGACAATGAGCCGAGTGGATATGCACAAACAGACTGTGTCCTGGAAGCAATGGCTTTCCTTGAAGAGTCCCACCCAGGAATCTTTGAAAACTCGTGTCTTGAAACGATGGAAGTTGTTCAACAAACAAGAGTGGACAAGCTGACCCAAGGTCGCCAGACCTATGACTGGACATTA…	ATGGAAGACTTTGTGCGACAATGCTTCAATCCAATGATCGTCGAGCTTGCGGAAAAGGCAATGAAAGAATATGGGGAAGATCCGAAAATCGAAACTAACAAATTCGCTGCAATATGCACACACTTGGAAGTCTGTTTCATGTATTCGGATTTTCACTTCATTGACGAACGGGGTGAATCAATAATTGTAGAATCTGGTGATCCAAATGCATTACTGAAGCACCGATTTGAGATAATTGAAGGAAGAGACCGAACAATGGCCTGGACAGTGGTGAATAGCATCTGCAACACCACAGGAGTCGAGAAACCTAAATTTCTTCCGGATCTGTATGATTACAAGGAGAACCGATTCATTGAAATTGGAGTGACACGGAGGGAAGTCCACATATACTACCTAGAA…	ATGTACAAAATAGTGCTTGTACTCGCGCTCCTTGGAGCAGTGAACGGTCTTGATAAAATATGCCTTGGACACCATGCAGTCCCCAATGGCACCATCGTGAAGACCCTCACAAATGAAAAAGAAGAGGTGACCAATGCTACTGAAACAGTAGAAAGCAAAACCCTGGACAGACTCTGCATGAAAGGTCGGAATTACAAAGACTTGGGTAACTGCCATCCGATAGGGATGATAATAGGAACTCCGGCCTGTGACTTGCACCTCACCGGGACATGGGACACTCTGATAGAGAGAGAGAATTCCATTGCCTATTGTTATCCAGGCGCAACTGTAAACGAGGAGGCATTAAGACAGAAAATCATGGAAAGTGGAGGGATTGACAAGATAAGCACTGGATTTACA…	ATGGCGTCTCAAGGCACCAAACGATCTTATGAGCAGATGGAAACTGGTGGGGAACGCCAGAATGCCACTGAAATCAGAGCATCTGTTGGGAGAATGGTTGGTGGAATCGGGAGATTCTACATACAGATGTGCACTGAACTCAAACTCAGCGACTATGAAGGGAGGCTGATCCAAAACAGCATAACAATAGAGAGAATGGTTCTCTCGGCATTTGATGAGAGGAGAAACAAATATCTGGAAGAGCATCCCAGTGCTGGGAAAGACCCTAAGAAGACTGGGGGTCCAATCTACAGGAGGAGAGATGGGAAATGGATGAGAGAATTGATCCTGTATGACAAAGAGGAGATCAGAAGGATTTGGCGTCAAGCGAATAATGGAGAAGACGCAACTGCTGGTCTC…	ATGAATCCAAATCAGAAGATAATAACAATCGGGGTAGTGAATACTACTCTATCAACAATAGCCCTTCTCATTGGAGTGGGAAATTTGATTTTCAACACAGTCATACATGAGAAAATAGGAGATCACCAAACAGTGGTTCACCCAACAATAACGACCCCTGCAATACCAAACTGCAGTGACACTATAATAACATACAATAATACTGTGATAAACAACATAACAACAACAATAATAACTGAAGCGGAAAGGCTTTTCAAGCCTCCACTGCCGCTGTGCCCCTTCCGAGGATTCTTCCCTTTTCACAAGGACAATGCAATACGATTGGGTGAGAATAAGGACGTCATAGTCACAAGAGAACCTTATGTTAGCTGCGATAATGACAATTGTTGGTCCTTTGCT…	ATGAGTCTTCTAACCGAGGTCGAAACGTACGTTCTCTCTATCGTCCCGTCAGGCCCCCTCAAAGCCGAGATCGCGCAGAGACTTGAAGATGTCTTTGCAGGGAAGAACACCGATCTTGAGGCACTCATGGAATGGCTAAAGACAAGACCAATCCTGTCACCTCTGACTAAGGGGATTTTAGGATTTGTGTTTACGCTCACCGTGCCCAGTGAGCGAGGACTGCAGCGTAGACGCTTTGTCCAAAATGCTCTTAATGGGAATGGGGATCCAAACAACATGGACAGAGCGGTCAAACTGTACAGGAAGCTCAAGAGGGAAATAACATTCCATGGGGCAAAAGAAGTGGCACTCAGTTATTCAACTGGTGCACTTGCCAGTTGCATGGGCCTCATATACAAC…	ATGGATTCCAACACTGTGTCAAGCTTTCAGGTAGACTGCTTTCTTTGGCATGTCCGCAAACGATTTGCAGACCAAGAACTGGGTGATGCCCCATTCCTTGACCGGCTTCGCCGAGATCAGAAATCCCTGAGAGGAAGAGGCAGCACTCTTGGTCTGGACATCGAAACAGCCACCCGTGCTGGAAAGCAGATAGTGGAGCGGATTCTAGAGGAAGAATCCGACGAGGCACTTAAAATGACTATTGCCTCTGTACCTGCTTCACGCTACCTAACTGACATGACTCTTGAGGAGATGTCAAGGGACTGGTTCATGCTCATGCCCAAGCAAAAAGTAGCAGGCTCCCTCTGTATCAGAATGGACCAGGCGATCATGGATAAGAATATCACACTGAAAGCGAAT…	2280	2274	2151	1686	1497	1410	759	693	blue-winged teal	ALB	1978
H10N4	A/mink/Sweden/3900/1984(H10N4)	GQ176137.1_GQ176138.1_GQ176139.1_GQ176144.1_GQ176141.1_GQ176142.1_GQ176143.1_GQ176140.1	ATGGAGAGAATAAAAGAACTTAGAGATTTGATGTCGCAGTCTCGCACTCGCGAGATACTGACAAAAACCACTGTGGACCATATGGCCATAATTAAGAAATACACATCAGGGAGACAGGAGAAAAATCCTGCTCTCAGAATGAAATGGATGATGGCAATGAAATATCCGATTACAGCAGACAAAAGGATAATGGAGATGATTCCTGAAAGAAATGAGCAGGGCCAAACTCTTTGGAGCAAGACAAATGATGCTGGGTCAGACAGGGTGATGGTATCACCTCTGGCTGTGACGTGGTGGAACAGGAATGGGCCAACGACAAGTACAGTCCATTATCCAAAGGTCTATAAAACCTACTTTGAGAAAGTTGAAAGGTTAAAACATGGAACCTTTGGTCCTGTC…	ATGGATGTCAATCCGACTTTACTTTTCTTGAAAGTGCCAGCGCAAAATGCTATAAGTACTACATTCCCTTATACTGGAGATCCTCCATACAGCCATGGAACAGGAACAGGATACACCATGGACACAGTTAACAGAACACATCAATATTCAGAAAAAGGGAAGTGGACAACAAACACGGAGACTGGAGCACCCCAACTCAACCCAATTGATGGGCCACTACCTGAGGACAATGAGCCAAGCGGATATGCACAAACAGATTGTGTTTTGGAGGCAATGGCTTTCCTTGAAGAATCCCACCCGGGGATCTTTGAAAACTCGTGTCTTGAAACGATGGAAGTTGTTCAGCAAACAAGAGTGGACAAACTGACCCAAGGTCGCCAGACCTATGACTGGACATTA…	ATGGAAGACTTTGTGCCACAATGCTTCAATCCAATGATCGTCGAGCTTGCGGAAAAGGCAATGAAGGAATATGGAGAAGACCCGAAAATCGAAACAAACAAATTTGCTGCAATATGTACACACCTGGAAGTTTGTTTCATGTATTCGGATTTCCACTTCATCGACGAACGAGGTGAATCAATAATTGTAGAATCTGGTGATCCAAATGCGCTCCTGAAACACAGATTTGAGATAATTGAAGGAAGAGATCGCACAATGGCCTGGACAGTGGTGAACAGCATCTGCAATACCACGGGGGTTGAGAAGCCCAAGTTTCTTCCGGATCTGTATGACTATAAGGAGAACCGATTCATTGAAATTGGTGTGACAAGAAGAGAAGTCCACATATACTACTTAGAA…	ATGTACAAAGTAGTAGTAATAATTGCGCTCCTTGGAGCAGTGAGAGGGCTTGACAAAATCTGTCTAGGACATCATGCAGTAGCTAATGGAACCATCGTGAAAACCCTTACAAATGTACAGGAAGAGGTGACCAATGCTACTGAAACAGTGGAGAGTACAAGTTTAAACAGGTTATGTATGAAGGGAAGAAGCTATAAGGATCTGGGCAACTGCCATCCAATAGGAATGTTGATAGGAACACCAGCTTGTGATCTGCATCTTACTGGGACATGGGACACTCTCATTGAGCGAAAGAATGCCATTGCCTACTGTTACCCTGGAACAACCATAAATGAAGGAGCACTGAGGCAGAAAATAATGGAGAGTGGAGGAATCAGCAAAACAAGTACTGGCTTCGCT…	ATGGCGTCTCAAGGCACCAAACGATCTTATGAACAGATGGAAACTGGTGGAGAACGCCAGAATGCTACTGAGATCAGAGCATCTGTTGGGAGAATGGTTGGTGGAATTGGAAGGTTCTACATACAGATGTGCACTGAACTCAAACTCAGCGACCATGAAGGGAGGCTGATTCAGAACAGCATAACAATAGAGAGAATGGTTCTCTCTGCATTTGATGAAAGGAGGAACAAATACCTGGAAGAACATCCCAGTGCGGGAAAGGACCCGAAGAAAACTGGAGGTCCAATCTACAGAAGGAGGGATGGAAAATGGATGAGAGAACTGATTCTGTATGATAAAGAGGAGATCAGGAGGATTTGGCGTCAAGCAAACAATGGAGAAGACGCAACTGCTGGTCTC…	ATGAACCCAAATCAAAAGATTATAACCATCGGTAGTGTGAGCATTGTACTGACAACAATAGGATTACTCCTCCAAATAACAAGCCTGTGCTCAATATGGTTCAGTCATTATAACCAGGTGACCCAAACCAACGAACAGCCCTGTTCGAACAACACAACAAATTATTACAATGAGACCTTTGTCAATGTCACAAACGTGCAGAACAATTATACCACAATAACTGATCCTTCGACCTCTCAGGTGATTCACTATTCCAGTGGAAAAGACCTATGCCCGGTTAAAGGATGGGCACCTTTGAGCAAAGACAATGGGATTAGAATTGGATCCAGGGGAGAGGTATTTGTCATACGGGAGCCTTTCATATCATGTTCCATTAATGAATGCAGAACTTTTTTCTTA…	ATGAGTCTTCTAACCGAGGTCGAAACGTACGTTCTCTCTATCGTCCCGTCAGGCCCCCTCAAAGCCGAGATCGCGCAGAGACTTGAAGATGTTTTTGCAGGGAAGAACACAGATCTCGAGGCTCTCATGGAATGGCTAAAGACAAGACCAATCCTGTCACCTCTAACTAAGGGGATTTTGGGATTTGTGTTCACGCTCACCGTGCCCAGTGAGCGAGGACTGCAGCGTAGACGCTTCGTCCAAAATGCTCTAAATGGGAATGGAGACCCAAACAACATGGACAGGGCAGTCAAACTCTACAGGAAGCTGAAAAGAGAGATAACATTCCATGGGGCCAAGGAGGTTGCACTCAGTTACTCAACCGGTGCACTTGCCAGTTGCATGGGTCTCATATACAAC…	ATGGATTCCAACACTGTGTCAAGCTTTCACATAGACTGCACTATTTGGCATGTCCGCAAACGATTTGCAGACCAAGAACTGGGTGATGCCCCTTTCCTTGACCGGCTTCGCCGAGATCAGAAGTCCCTAAGGGGAAGAGGCAGCACTCTTGGTCTGGACATCGAAACAGCTACTCGTGCGGGAAAGCAGATAGTGGAGCGGATTCTGGAGGAAGAATCCGATGAGGCACTTAAAATGACTATTGCTTCTGTGCCTGCTTCACGTTACCTAACTGACATGACTCTTGAAGAAATGTCAAGGGACTGGTTCATGCTCATGCCCAAGCAGAAAGTGGCAGGTTCTCTTTGCATCAGAATGGACCAGGCAATAATGGATAAAAACATCATATTGAAAGCAAAC…	2280	2274	2151	1686	1497	1413	759	693	mink	Sweden	1984
H10N6	A/pintail duck/ALB/584/1984(H10N6)	CY005213.1_CY005212.1_CY005211.1_CY005996.1_CY005209.1_CY005208.1_CY005207.1_CY005210.1	ATGGAGAGAATAAAAGAACTAAGAGATCTAATGTCACAGTCCCGCACCCGCGAGATACTCACTAAGACCACTGTGGACCATATGGCCATAATCAAAAAGTACACATCAGGAAGGCAAGAGAAGAACCCCGCACTCAGAATGAAGTGGATGATGGCAATGAAATACCCAATTACGGCAGACAAGAGAATAATGGAAATGATTCCTGAGAGGAATGAACAAGGACAAACCCTCTGGAGCAAAACAAACGATGCCGGCTCAGACCGAGTGATGGTATCACCTCTGGCCGTAACATGGTGGAATAGGAATGGACCGACAACAAGTACAGTTCACTATCCGAAGGTATATAAAACTTATTTCGAAAAAGTCGAAAGGTTAAAACATGGGACCTTTGGCCCCGTC…	ATGGATGTCAACCCGACTTTACTTTTCTTGAAAGTTCCAGCGCAAAATGCCATAAGCACCACATTCCCATATACTGGAGATCCTCCATACAGCCATGGAACGGGAACAGGATACACTATGGACACAGTCAACAGAACACATCAATATTCAGAAAAGGGGAAATGGACAACAAACACAGAAACTGGAGCACCTCAACTTAATCCAATTGATGGACCATTACCTGAGGACAATGAGCCAAGTGGATATGCACAAACAGACTGTGTCCTGGAAGCAATGGCTTTCCTTGAAGAGTCCCACCCAGGGATCTTTGAAAACTCGTGTCTTGAAACGATGGAAGTTGTTCAACAAACAAGAGTGGACAAGCTGACCCAAGGTCGCCAGACCTATGATTGGACATTA…	ATGGAAGACTTTGTGCGACAATGTTTCAATCCAATGATCGTCGAGCTTGCGGAAAAAGCAATGAAAGAATATGGGGAAGATCCGAAAATCGAAACTAACAAGTTCGCTGCAATATGCACACACTTGGAAGTCTGTTTCATGTATTCGGATTTCCACTTCATTGACGAACGGGGCGAATCAATAATTGTAGAATCTGGTGATCCAAATGCATTACTGAAGCACCGATTTGAGATAATTGAAGGAAGAGACCGAACAATGGCCTGGACAGTGGTGAACAGCATCTGCAACACCACAGGGGTCGAGAAGCCTAAATTTCTTCCGGATCTGTATGATTACAAGGAGAACCGATTCATTGAAATTGGAGTGACACGGAGGGAGGTCCACATATACTACCTAGAG…	ATGTACAAAATAGTGCTAGTACTCGCGCTCCTTGGAGCGGTGAACGGTCTTGATAAAATATGCCTTGGACATCATGCAGTCCCCAATGGCACCATCGTAAAGACTCTCACAACTGAAAAGGAAGAGGTGACCAATGCTACTGAAACAGTGGAAAGCAAAAGCCTGGACAGACTCTGCATGAAAGGTCGGAATTACAAAGACTTAGGTAATTGCCATCCGATAGGGATGGTAATAGGGACTCCAGCCTGTGACCTACACCTCACCGGGACATGGGACACTCTAATAGAGAGAGATAATTCTATTGCCTACTGTTATCCGGGCGCTACTGTGAATGAGGAAGCATTAAGGCAGAAAATCATGGAAAGTGGAGGGATTGACAAGATAAGCACCGGGTTTACA…	ATGGCGTCTCAAGGCACCAAACGATCTTATGAGCAGATGGAAACTGGTGGGGAACGCCAGAATGCCACTGAAATCAGAGCATCTGTTGGGAGAATGGTTGGTGGGATCGGAAGATTCTACATACAGATGTGTACTGAGCTCAAACTCAGTGACTATGAAGGGAGACTGATCCAAAACAGCATAACAATAGAGAGGATGGTTCTCTCGGCATTTGATGAGAGGAGAAACAAATATCTGGAGGAGCATCCCAGTGCTGGGAAAGACCCTAAGAAGACTGGGGGTCCAATCTACAGGAGGAGAGATGGAAAATGGATGAGAGAATTGATCCTATATGACAAAGAAGAGATCAGAAGAATTTGGCGTCAAGCAAATAATGGAGAAGACGCAACTGCTGGTCTC…	ATGAATCCAAATCAGAAGATAATATGCATCTCAGCAACAGGAATGACACTATCCGTAGTAAGTCTGCTAATAGGATTGGCCAACTTGGGTCTGAACATTGGGCTTCATTTCAAGGTAGGAGACACACCGGAAACAGGAACCCCTAGCATCAATGAGACAAACTCCACAACCACAATAATCAACTACAACACCCAAAACAATTTCACAAATGTGACCAATATTGTGTTAATTAAAGAAGAAAACAAAATGTTCACAAACCTTTCTAAACCCTTGTGTGAAGTAAACTCATGGCACATTCTATCTAAGGACAATGCGATTAGGATAGGGGAGGATGCCCACATCCTTGTCACAAGAGAACCATATCTCTCATGTGGACCACATGAATGCAGAATGTTTGCC…	ATGAGTCTTCTAACCGAGGTCGAAACGTACGTTCTCTCTATCGTCCCGTCAGGCCCCCTCAAAGCCGAGATCGCGCAGAGACTTGAAGATGTCTTTGCAGGGAAGAACACCGATCTTGAGGCACTCATGGAATGGCTAAAGACAAGACCAATCCTGTCACCTCTGACTAAGGGGATTTTAGGATTCGTGTTCACGCTCACCGTGCCCAGTGAGCGAGGACTGCAGCGTAGACGCTTTGTCCAGAATGCTCTTAATGGGAATGGAGATCCAAACAACATGGACAGGGCAGTCAAACTGTACAGGAAGCTAAAGAGGGAAATTACATTCCATGGGGCCAAAGAGGTAGCACTCAGTTATTCCACTGGTGCGCTTGCCAGTTGCATGGGACTCATATACAAC…	ATGGATCCCAACACTGTGTCAAGCTTTCAGGTAGACTGCTTTCTTTGGCATGTCCGCAAACGATTTGCAGACCAAGAACTGGGTGATGCCCCATTCCTTGACCGGCTTCGCCGAGATCAGAAATCTCTAAGAGGAAGAGGCAGCACTCTTGGTCTGGACATCGAAACAGCCACTCGTGCTGGAAAGCAGATAGTGGAGAGGATTCTGGAGGAAGAATCCGACGAGGCACTCAAAATGACTATTGCCTCTGTACCTGCTTCACGCTACCTAACTGACATGACTCTTGAAGAGATGTCAAGAGACTGGTTCATGCTCATGCCTAAGCAAAAAGTAGCAGGCTCCCTCTGTATCAGAATGGACCAGGCGATTATGGATAAGAACATCATATTGAAAGCGAAC…	2280	2274	2151	1686	1497	1413	759	693	pintail duck	ALB	1984
H10N7	A/chicken/Germany/N/1949(H10N7)	CY014678.1_CY014677.1_CY014676.1_CY014671.1_CY014674.1_CY014673.1_CY014672.1_CY014675.1	ATGGAGAGAATAAAAGAACTAAGAGATCTGATGTCGCAGTCTCGCACTCGCGAGATATTAACAAAAACCACTGTGGACCATATGGCCATAATCAAGAAATACACATCAGGAAGACAGGAGAAGAACCCTGCTCTCAGGATGAAATGGATGATGGCAATGAAATATCCAATTACAGCAGACAAGAGAATAATGGAGATGATCCCTGAGAGAAATGAGCAAGGGCAGACGCTTTGGAGTAAGACAAATGATGCTGGATCGGACAGGGTGATGGTGTCGCCTCTAGCTGTAACATGGTGGAACAGAAATGGACCGACAACAAGTACAGTTCATTATCCAAAGGTCTACAAACCCTACTTTGAAAAGGTTGAAAGGTTAAAGCATGGAACCTTTGGTCCCGTC…	ATGGATGTCAATCCGACTTTACTTTTCTTGAAAGTTCCAGCGCAAAATGCCATAAGTACTACATTCCCTTATACTGGAGATCCTCCATACAGCCATGGAACAGGAACAGGATACACCATGGACACAGTCAACAGAACACATCAATACTCGGAAAAGGGGAAGTGGACAACAAACACAGAAACTGGAGCGCCCCAACTCAATCCAATTGATGGACCACTGCCTGAGGACAATGAACCAAGTGGATATGCACAAACGGACTGCGTCCTGGAAGCAATGGCTTTCCTTGAAGAATCCCACCCCGGAATCTTTGAAAATTCGTGTCTTGAAACGATGGAAGTTGTTCAACAAACAAGAGTGGACAAACTGACCCAAGGTCGTCAGACCTATGATTGGACACTA…	ATGGAAGACTTTGTGCGACAATGCTTCAATCCAATGATCGTCGAGCTTGCGGAAAAGGCAATGAAAGAATATGGAGAGGATCCGAAAATTGAAACTAACAAGTTCGCCGCGATATGCACACATTTAGAAGTGTGTTTCATGTATTCAGATTTCCATTTCATCGATGAACGGGGTGAATCAATAATTGTAGAATCTGGTGATCCAAATGCGCTCCTGAAGCACCGATTTGAGATAATTGAAGGAAGGGATCGCACAATGGCTTGGACGGTGGTGAATAGCATTTGCAACACCACAAGAGTTGAGAAACCCAAGTTTCTTCCGGATCTGTATGATTATAAGGAGAACCGATTCATTGAAATTGGAGTGACAAGAAGGGAGGTTCACATATACTACTTAGAA…	ATGTACAAAGTAGTAGTAATAATTGCGCTCCTTGGAGCAGTGAAAGGTCTTGACAGAATCTGCCTAGGACACCATGCGGTTGCCAATGGAACCATTGTGAAGACCCTTACAAATGAACAAGAGGAAGTGACCAATGCTACTGAGACGGTAGAGAGCACAAATTTGAATAAATTGTGTATGAAAGGAAGAAGCTACAAGGACTTGGGCAATTGTCACCCGGTAGGAATGTTGATAGGAACACCTGTTTGTGATCCGCACTTGACCGGGACCTGGGACACTCTCATTGAGCGAGAGAATGCCATTGCCCACTGTTATCCAGGGGCAACCATAAATGAAGAAGCATTGAGGCAGAAAATAATGGAAAGTGGAGGAATCAGCAAGATGAGCACTGGCTTCACT…	ATGGCGTCTCAAGGCACCAAACGATCTTATGAGCAGATGGAAACTGGTGGAGAACGCCAGAATGCTACTGAAATCAGAGCATCTGTTGGGAGAATGGTTGGTGGAATTGGAAGATTCTACATACAGATGTGCACTGAACTCAAGCTCAGCGACTATGAAGGGAGGTTGATCCAGAACAGCATAACAATAGAGAGAATGGTTCTCTCTGCATTTGATGAGAGGAGGAACAAATACCTGGAAGAGCATCCCAGTGCTGGGAAAGACCCTAAGAAAACTGGAGGTCCAATCTATAGAAGGAGAGACGGAAAATGGATGAGAGAACTGACCCTGTATGACAAAGAGGAAATCAGGAGGATTTGGCGCCAAGCGAATAATGGGGAAGACGCAACTGCTGGTCTC…	ATGAATCCTAATCAGAAACTATTTGCACTATCTGGAGTGGCAATAGCACTTAGTGTAATGAACTTGTTGATAGGAATTTCAAATGTTGGACTGAATGTATCTCTACACCTAAAAGAGAAAGGAACCAAACAAGAGGAGAATTTAACATGCACAACTATTACTCAAAACAACACTACTGTAGTGGAAAACACATACGTTAATAATACGACAATAATTACCAAGGAACCAGATTTGAAAGCTCCAAGCTACTTGCTATTAAATAAAAGCCTATGCAGTGTTGAGGGATGGGTTGTAATAGCCAAAGACAATGCAATAAGATTTGGGGAAAGCGAACAGATCATCGTCACTAGGGAGCCATATGTATCATGCGACCCATCGGGGTGTAAAATGTACGCCTTA…	ATGAGTCTTCTAACCGAGGTCGAAACGTACGTTCTCTCTATCGTCCCGTCAGGCCCCCTCAAAGCCGAGATCGCGCGGAGACTTGAAGATGTCTTTGCAGGGAAGAACACAGATCTCGAGGCTCTCATGGAATGGTTAAAGACAAGACCAATCCTGTCACCTCTGACTAAGGGGATTTTAGGATTTGTGTTTACGCTCACCGTGCCCAGTGAGCGAGGACTGCAGCGTAGACGCTTTGTCCAAAATGCCCTAAATGGGAATGGAGACCCGAACAACATGGATAGAGCAGTCAAACTATACAGGAAGCTGAAAAGAGAGATAACATTCCATGGAGCTAAGGAAGTGGCACTCAGCTACTCAACTGGTGCACTTGCCAGTTGCATGGGTCTCATATACAAC…	ATGGATTCCAACACGATAACCTCGTTTCAGGTAGATTGTTATCTATGGCACATAAGAAAGCTGCTCAGTATGAGAGACATGTGTGATGCTCCCTTTGATGATAGACTCCGAAGAGACCAAAAGGCATTAAAGGGAAGAGGCAGCACACTTGGACTCGACCTAAGAGTGGCCACAATGGAAGGGAAAAAGATTGTTGAGGACATTCTAGAAAGCGAGACAGATGAAAATCTTAAAATAGCCATTGCCTCCAGTCCTGCTCCTCGATACATTATGGACATGAGCATAGAGGAGATAAGCCGAGAATGGTACATGCTGATGCCTAGGCAGAAAGTAACTGGAGGCCTAATGGTGAAAATGGACCAAGCCATAATGGGCAAGAGAATCATCCTCAAAGCAAAT…	2280	2274	2151	1686	1497	1416	759	693	chicken	Germany	1949
H10N8	A/quail/Italy/1117/1965(H10N8)	CY087839.1_CY087838.1_CY087837.1_CY087832.1_CY087835.1_CY087834.1_CY087833.1_CY087836.1	ATGGAGAGAATAAAAGAATTAAGAGATCTAATGTCGCAGTCTCGCACTCGCGAGATACTAACAAAAACCACTGTGGACCATATGGCCATAATCAAGAAATACACATCAGGAAGACAAGAGAAGAACCCTGCTCTCAGAATGAAATGGATGATGGCAATGAAATATCCAATCACAGCAGACAAAAGAATAATGGAGATGATTCCTGAAAGAAATGAACAAGGACAGGCGCTTTGGAGTAAGACAAATGATGCTGGATCGGACAGGGTGATGGTGTCACCCCTAGCTGTAACTTGGTGGAACAGGAATGGGCCGACAACAAGTACAGTCCATTATCCAAAGGTTTACAAAACATACTTTGAGAAAGTTGTAAGGTTAAAGCATGGAACCTTCGGTCCCATT…	ATGGATGTCAATCCGACTTTACTTTTCTTGAAAGTTCCAGCGCAAAATGCCATAAGCACTACATTCCCTTACACTGGAGATCCTCCATACAGCCATGGAACAGGAACAGGATACACCATGGACACAGTCAACAGAACACATCAATACTCAGAAAAAGGGAAATGGACAACAAATACGGAAACTGGAGCGCCCCAACTCAACCCAATTGATGGACCACTACCTGAGGGCAATGAGCCAAGTGGGTATGCACAGACAGACTGCGTCCTGGAAGCCATGGCCTTCCTTGAAGAATCCCACCCAGGAATCTTTGAAAACTCGTGTCTTGAAACGATGGAAGTTGTTCAACAAACAAGGGTGGACAAGATGACCCAAGGTCGTCAGACCTATGATTGGACATTA…	ATGGAAGACTTTGTGCGACAGTGCTTCAATCCAATGATCGTCGAGCTTGCGGAAAAGGCAATGAAAGAGTATGGAGAGGACCCAAAAATCGAAACAAACAAATTTGCTGCAATATGTACACACCTGGAAATTTGTTTCATGTATTCGGATTTCCATTTCATCGACGAACGGGGTGAATCAATAATTGTAGAATCTGGTGATCCAAATGCACTCCTGAAGCACCGATTTGAAATAATTGAAGGAAGAGACCGCACAATGGCATGGACAGTGGTGAACAGCATATGCAATACCACAAGGGTTGAAAAACCCAAGTTTCTTCCAGATTTGTATGACTATAAGGAGAACCGATTCATCGAAATCGGCGTGACAAGGAGGGAGGTTCACATATACTACTTAGAA…	ATGTACAAAGTAGTAGTAATAATTGCGCTCCTTGGAGCAGTGAGAGGCCTTGACAAAATCTGCCTAGGACACCATGCAGTTGCCAATGGTACCACTGTGAAGACTCTTACAAATGAACAAGAGGAAGTAACCAATGCTACTGAAACGGTGGAGAGTACAAGTTTGAACAAACTGTGTATGAAAGGAAGAAGATACAAGGACCTGGGGAACTGCCACCCAATAGGAATGTTGATAGGAACACCTGTTTGCGATCTGCATCTGACAGGAACCTGGGACACCCTCATTGAGCGAGAGAATGCTACTGCCTACTGTTATCCAGGGGTAACCATAAATGAAGAAGCATTGAGACAGAAAATAATGGAAAGTGGTGGTATCAGCAAGATGAGAACTGGTTTCACT…	ATGGCGTCTCAAGGCACCAAACGATCTTACGAGCAGATGGAAACTGGTGGAGAGCGCCAGAATGCTAGTGAGATCAGAGCATCTGTTGGGAGAATGGTTGGTGGAATTGGGAGATTCTACATACAGATGTGCACTGAACTCAAACTCAGCGACTATGAAGGGAGACTGATCCAGAACAGCATAACAATAGAGAGAATGGTTCTCTCTGCATTTGATGAAAGAAGGAACAAATACCTGGAAGAGCATCCCAGCGCTGGAAAGGATCCTAAGAAAACCGGAGGTCCAATCTATAGAAGGAGAGACGGAAAATGGGTGAGAGAACTGATCCTGTATGACAAAGAAGAAATCAGGAGGATTTGGCGCCAAGCAAACAATGGAGAAGACGCAACTGCTGGTCTC…	ATGAATCCAAATAAGAAAATAATAACCATTGGCTCCATATCACTGGGATTGGTTGTATTCAACGTCCTATTGCATATCGTGAGCATCATAGTAACGGTATTGGTCCTGGGGAAAGGTGAGAAAAATGGAAGCTGCAACGAGACGGTGGTGAGGGAGTATAATGAGACAGTTAAAGTAGAAAAGGTAATTCAATGGCACAATACTAGTGTAATCGAACACATACCGTATTGGAATGGGGGCACTTACATGAACAATACAGAAGCAATATGTGATGTCAAGGGCTTTGCACCTTTCTCCAAAGACAATGGGATAAGAATTGGTTCCAGAGGACATGTTTTTGTCATAAGGGAGCCCTTCGTTTCTTGTTCGCCCAAAGAATGCAGAACTTTCTTCCTCACT…	ATGAGTCTTCTGACCGAGGTCGAAACGTACGTTCTCTCTATCGTCCCGTCAGGCCCCCTCAAAGCCGAGATCGCGCAGAGACTTGAAGATGTTTTTGCAGGGAAGAACACAGACCTTGAGGCTCTCATGGAATGGCTAAAGACAAGACCAATCCTGTCACCTCTGACTAAGGGGATTTTAGGATTTGTGTTTACGCTCACCGTGCCCAGTGAGCAAGGACTGCAGCGTAGACGCTTTGTCCAAAATGCCCTAAACGGGAACGGGGACCCAAACAACATGGATAGGGCCGTCAAGCTGTATAGGAAGCTGAAAAGAGAGATAACATTCCATGGAGCCAAGGAAGTGGCACTCAGCTACTCAGCTGGTGCACTTGCTAGCTGCATGGGCCTCATATACAAC…	ATGGACTCCAACACTGTGTCAAGCTTTCAGGTAGACTGCTTTCTTTGGCATGTCCGCAAACGATTTGCAGACCAAGAACTGGGTGATGCCCCATTCCTTGACCGGCTTCGCCGAGATCAGAAGTCCCTAAGAGGAAGGGGCAGCACTCTTGGTTTGGACATCGAAACAGCTACTCGTGCAGGAAAGCAGATAGTGGAGCGGATTATGGAGGAAGAATCCGATGAGGCACTTAAAATGACCATTGCTTCTGTGCCTGCTTCACGCTACCTAACTGACATGACTCTTGAAGAAATGTCAAGGGACTGGTTCATGCTAATGCCCAAACAGAAAGTGGCAGGCTCTCTTTGCATCAGAATGGACCAGTCAATAATGAACAAGAACATCATACTGAAAGCAAAC…	2280	2274	2151	1686	1497	1413	759	693	quail	Italy	1965
H10N9	A/shorebird/DE/23/96(H10N9)	CY136879.1_CY136878.1_CY136877.1_CY136872.1_CY136875.1_CY136874.1_CY136873.1_CY136876.1	ATGGAGAGAATAAAAGAACTAAGAGATCTAATGTCGCAGTCCCGCACTCGCGAGATACTCACTAAGACCACTGTGGACCATATGGCCATAATCAAAAAGTACACATCAGGAAGGCAAGAGAAGAACCCCGCACTCAGAATGAAGTGGATGATGGCAATGAAATACCCAATTACAGCAGACAAGAGAATAATGGAAATGATTCCTGAGAGGAATGAACAAGGGCAAACCCTCTGGAGCAAAACAAACGATGCTGGATCAGACCGAGTGATGGTATCACCTCTGGCCGTAACATGGTGGAATAGGAATGGCCCGACAACAAGTACAGTTCACTACCCGAAGGTATATAAAACTTATTTCGAAAAAGTCGAAAGGTTAAAACATGGTACCTTTGGCCCCGTC…	ATGGATGTCAATCCGACTTTACTTTTCTTGAAAGTTCCAGCGCAAAATGCCATAAGCACCACATTCCCATATACTGGAGATCCTCCATACAGCCATGGAACGGGAACAGGATACACCATGGACACAGTCAACAGGACACATCAATACTCAGAAAAGGGGAAATGGACAACAAACACAGAAACTGGAGCACCCCAACTTAACCCAATTGATGGACCACTGCCTGAGGATAATGAGCCAAGTGGATATGCACAAACAGACTGCGTCCTTGAAGCAATGGCTTTCCTTGAAGAGTCCCACCCAGGGATCTTTGAAAACTCGTGTCTTGAAACAATGGAAGTTGTCCAACAAACAAGAGTGGACAAACTGACCCAAGGTCGTCAGACCTATGATTGGACATTA…	ATGGAAGATTTTGTGCGACAAAGCTTCAATCCAATGATCGTCGAGCTTGCGGAAAAGGCAATGAAAGAATATGGAGAAGATCCAAAAATCGAGACAAACAAATTCGCTGCAATATGTACACACTTGGAGGTGTGTTTCATGTATTCAGATTTCCATTTCATTGATGAACGAGGTGAGTCGATAATCGTAGAGTCTGGCGATCCAAATGCACTCCTAAAACACCGATTTGAAATAATCGAAGGAAGAGATCGTACTATGGCCTGGACAGTAGTGAATAGTATTTGCAACACCACAGGAGTTGAAAAGCCCAAGTTCCTCCCTGATTTATACGATTACAAAGAGAATCGCTTCATTGAAATTGGAGTGACCCGAAGGGAGGTCCATATATACTATCTAGAA…	ATGTACAAAACAGTACTGGTACTCGTGCTCCTTGGAGCGGTGCATGGTCTTGACAAAATATGCCTTGGACACCATGCAGTCCCCAATGGCACCATCGTAAGGACCCTCACAAGTGAAAAGGAAGAGGTGACCAATGCTACTGAAACAGTGGAAAGCACAAGCCTGGACAAACTCTGCATGAAAGGTCGGAAGTACAAAGACTTAGGCAATTGCCATCCAATAGGAATGGTAATAGGGACTCCAACCTGTGACCTGCATCTCACTGGAACATGGGACACTCTAATAGAGAGGGATAATTCTATTGCTTACTGTTATCCGGGCACTACTGTGAATGAGGAAGCATTAAGGCAGAAAATTATGGAAAGTGGCGGGATTGACAAAATAAGAACTGGGTTTACA…	ATGGCGTCTCAAGGCACCAAACGATCTTATGAACAGATGGAAACTAGTGGGGAACGCCAGAATGCCACTGAAATCAGAGCATCTGTTGGGAGAATGGTTGGTGGAATCGGAAGATTCTACATACAGATGTGCACTGAACTCAAACTCAGTGACTATGAAGGGAGACTGATCCAAAACAGCATAACAATAGAAAGAATGGTTCTCTCGGCATTTGATGAAAGAAGGAACAAATATCTGGAAGAGCATCCCAGTGCTGGGAAAGACCCCAAGAAGACTGGAGGTCCGATCTACAGGAGGAGAGATGGGAAATGGATGAGAGAATTGATCCTATATGACAAAGAGGAGATCAGAAGGATCTGGCGTCAAGCAAATAATGGGGAAGACGCAACAGCTGGTCTC…	ATGAATCCAAATCAGAAGATTCTATGCACTTCTGCCACTGCTATTGTAATAGGCACGATTGCAGTACTCATAGGAATAGCGAACCTAGGGTTGAATATAGGACTACATCTGAAACCAAACTGCAAATGCTCACACTCACAACCTGAAGCAACCAATGCAAGCCAAACAATAATAAACAACTACTATAATGAAACAAACATCACCCAAATAAGCAATACCAACATCCAAATGGAGGAGAAGGCAAATAGAGAATTCAATAACTTGACCAAAGGACTCTGCACTATAAATTCATGGCACATATATGGAAAAGACAATGCGGTAAGAATTGGGGAGGACTCAGATGTTCTAGTAACGAGAGAACCCTATGTCTCCTGTGATCCAAATGAGTGCAGGTTCTAT…	ATGAGTCTTCTAACCGAGGTCGAAACGTACGTTCTCTCTATCGTCCCGTCAGGCCCCCTCAAAGCCGAGATCGCGCAGAGACTTGAAGATGTCTTTGCAGGGAAGAACACCGATCTTGAGGCACTCATGGAATGGCTAAAGACAAGACCAATCCTGTCACCTCTGACTAAGGGGATTTTAGGATTTGTATTCACGCTCACCGTGCCCAGTGAGCGAGGACTGCAGCGTAGACGCTTTGTCCAAAATGCCCTTAATGGGAATGGGGATCCAAACAATATGGACAGAGCAGTCAAACTGTACAGGAAGCTAAAAAGGGAAATAACATTCCATGGTGCAAAAGAAGTGGCACTTAGTTATTCAACTGGTGCACTTGCCAGTTGCATGGGCCTCATATACAAC…	ATGGATTCCAACACTGTGTCAAGCTTTCAGGTAGACTGCTTTCTTTGGCATGTCCGCAAACGATTTGCAGACCAAGAAATGGGTGATGCCCCATTCCTTGACCGGCTTCGCCGAGATCAGAAATCTCTAAGAGGAAGAGGCAGCACTCTTGGTCTGGACATCGAGACGGCCACTCATGCTGGAAAGCAGATAGTGGAGAGGATTCTGGAGGAAGAATCCAACGAGGCACTCAAAATGACTATTGCCTCTGTGCCTGCTTCACGCTACCTAACTGACATGACTCTTGAAGAGATGTCAAGAGACTGGTTCATGCTCATGCCCAAGCAAAAAGTGGCAGGCTCCCTCTGTATCAGAATGGACCAGGCGATTATGGATAAGAACATCATACTGAAGGCAAAC…	2280	2274	2151	1686	1497	1413	759	693	shorebird	DE	1996
H11N1	A/Black Duck/Ohio/194/1986(H11N1)	CY017772.1_CY017771.1_CY017770.1_CY017765.1_CY017768.1_CY017767.1_CY017766.1_CY017769.1	ATGGAGAGAATAAAAGAACTAAGAGATCTAATGTCACAGTCCCGCACTCGCGAGATACTCACCAAAACCACTGTGGATCATATGGTCATAATCAAAAAATACACATCAGGAAGACAAGAGAAGAATCCCGCACTCAGGATGAAATGGATGATGGCAATGAAATATCCAATTACAGCGGATAAGAGAATAATGGAGATGATTCCCGAGAGGAATGAACAAGGGCAAACCCTCTGGAGCAAAACAAATGATGCCGGCTCAGACCGAGTGATGGTATCACCTCTGGCTGTGACATGGTGGAATAGGAATGGACCAACAACAAGTACAGTTCACTACCCAAAGGTATATAAAACCTATTTCGAAAAGGTCGAAAGGTTAAAACATGGGACCTTTGGCCCCGTT…	ATGGATGTCAATCCGACTTTACTTTTCTTGAAAGTTCCAGCGCAAAATGCCATAAGCACCACATTCCCATATACTGGAGATCCTCCATACAGCCATGGAACAGGAACAGGATACACCATGGACACGGTCAACAGAACACATCAATACTCAGAAAAGGGAAAATGGACAACAAACACAGAAACTGGGGCGCCCCAACTCAATCCAATTGATGGACCATTACCTGAGGATAATGAACCAAGTGGATATGCACAAACAGACTGCGTCCTGGAAGCAATGGCTTTCCTTGAAGAGTCCCACCCAGGAATCTTTGAAAACTCGTGTCTTGAAACGATGGAGGTTGTTCAACAAACAAGGGTGGACAAGCTGACCCAAGGTCGCCAGACTTATGATTGGACATTA…	ATGGAAGACTTTGTGCGACAATGCTTCAATCCAATGATCGTCGAGCTAGCGGAAAAGGCAATGAAAGAATATGGGGAAGATCCGAAAATTGAAACCAACAAATTCGCAGCAATATGCACACACCTGGAAGTCTGTTTCATGTATTCGGATTTCCACTTCATTGACGAACGGGGTGAATCAATAATTGTAGAATCCGGTGATCCAAATGCATTACTGAAGCATCGATTCGAGATAATTGAAGGAAGAGACCGAACAATGGCCTGGACAGTGGTGAATAGCATCTGCAACACCACAGGGGTCGAGAAGCCTAAATTTCTTCCGGATCTGTATGATTACAAGGAAAATCGATTCATTGAAATTGGAGTGACACGGAGGGAAGTCCACATATACTACCTAGAG…	ATGAAGAAAGTACTGCTTTTTGCAGCAATCATCATCTGCATTCAAGCAGACGAAATTTGCATTGGATACCTGAGCAACAACTCAACAGAGAGAGTGGACACAATAATTGAGAGTAATGTCACGGTTACTAGCTCGGTTGAACTGGTTGAAAATGAGCACACTGGATCTTTCTGCTCAATCGACGGGAAAGCACCGATAAGTCTTGGTGATTGCTCCTTTGCTGGGTGGATCCTTGGGAACCCAATGTGTGATAATTTGATTGGGAAAACATCATGGTCTTACATAGTAGAGAAACCGAATCCCGTCAATGGAATATGTTATCCAGGTACTCTAGAAAATGAAGAGGAATTAAGACTGAAGTTTAGTGGGGTCCTCGAATTCAGCAAATTTGAAGCCTTC…	ATGGCGTCTCAAGGCACCAAACGATCTTATGAACAGATGGAAACTGGTGGGGAACGCCAGAATGCTACTGAGATCAGAGCATCTGTTGGGAGAATGGTTGGTGGGATCGGAAGATTCTACATACAGATGTGTACCGAGCTCAAACTCAGTGACTATGAAGGGAGACTGATCCAAAACAGCATAACAATAGAGAGGATGGTTCTCTCGGCATTTGATGAGAGGAGAAACAAATATCTGGAGGAGCATCCCAGTGCTGGGAAAGACCCTAAGAAGACTGGGGGCCCAATCTACAGGAGGAGAGATGGAAAATGGATGAGAGAATTGATCCTATATGACAAAGAGGAGATCAGAAGAATTTGGCGTCAAGCAAATAATGGAGAAGACGCAACTGCTGGTCTC…	ATGAATCCAAATCAAAAGATAATAACTATTGGGTCAATCTGCATGGCAATTGGAATGATCAGTCTGGTATTACAAATTGGAAATATAATCTCAATATGGGTTAGCCATTCGATCCAGACTGGAAGTCAAAACCATCCTGAAACATGCAATCAAAGTGTCATTACTTACGAAAACAATACTTGGGTGAATCAAACATACATCAACATAAGTAATATCAATTTGGTTGCTGAACAAGTTGTAGCTCCGGTAACACTAGCAGGCAATTCCTCTCTCTGTCCCATTAGTGGATGGGCTATATACAGCAAGGACAATGGTATAAGGATAGGTTCCAAGGGAGATGTATTTGTCATCAGAGAGCCATTTATTTCGTGCTCTCACTTGGAATGCAGGACTTTCTTT…	ATGAGTCTTCTAACCGAGGTCGAAACGTACGTTCTCTCTATCGTCCCATCAGGCCCCCTCAAAGCCGAGATCGCGCAGAGACTTGAAGATGTCTTTGCAGGGAAGAACACCGATCTTGAGGCACTCATGGAATGGCTAAAGACAAGACCAATCCTGTCACCTCTGACTAAGGGGATTTTAGGATTTGTGTTCACGCTCACCGTGCCCAGTGAGCGAGGACTGCAGCGTAGACGCTTTGTCCAAAATGCCCTTAATGGGAATGGGGATCCAAACAACATGGACAGAGCAGTCAAACTATACAGGAAACTAAAAAGGGAAATAACATTCCATGGGGCAAAAGAAGTGGCACTCAGTTATTCAACTGGTGCACTTGCCAGTTGCATGGGCCTCATATACAAC…	ATGGATTCTAACACTGTGTCAAGCTTTCAGGTAGACTGCTTTCTTTGGCATGTCCGCAAACGATTTGCAGACCAAGAACTGGGTGATGCCCCATTCCTTGACCGGCTCCGCCGAGATCAGAAATCTCTAAGAGGAAGAGGCAGCACTCTTGGTCTGGACATCGAAACAGCCACTCGTGCTGGAAAGCAGATAGTGGAGCGGATTCTGGAGGAAGAATCCGACGAGGCACTCAAAATGACTATTGCCTCTGTACCTGCTTCACGCTACCTAACTGACATGACTCTTGAGGAGATGTCAAGAGACTGGTTCATGCTCATGCCAAAGCAAAAAGTAGCAGGCTCACTCTGCATCAGAATGGACCAGGCGATCATGGATAAGAACATCATACTGAAAGCGAAC…	2280	2274	2151	1698	1497	1410	759	693	Black Duck	Ohio	1986
H11N2	A/bufflehead/Ohio/246/1986(H11N2)	CY017082.1_CY017081.1_CY017080.1_CY017075.1_CY017078.1_CY017077.1_CY017076.1_CY017079.1	ATGGAGAGAATAAAAGAACTAAGAGATCTAATGTCACAGTCCCGCACTCGCGAGATACTCACCAAAACCACTGTGGATCATATGGCCATAATCAAAAAATACACATCAGGAAGACAAGAGAAGAATCCCGCACTCAGGATGAAATGGATGATGGCAATGAAATATCCAATTACAGCGGATAAGAGAATAATGGAGATGATTCCCGAGAGAAATGAACAAGGGCAAACCCTCTGGAGCAAAACAAATGATGCCGGCTCAGACCGAGTGATGGTATCACCTCTGGCTGTGACATGGTGGAATAGGAATGGACCAACAACAAGTACAGTTCACTACCCAAAGGTATATAAAACCTATTTCGAAAAGATCGAAAGGTTAAAACATGGGACCTTTGGCCCCGTT…	ATGGATGTCAATCCGACTTTACTTTTCTTGAAAGTTCCAGCGCAAAATGCCATAAGCACCACATTCCCATATACTGGAGATCCTCCATACAGCCATGGAACGGGAACAGGATACACCATGGACACGGTCAACAGAACACATCAATACTCAGAAAAGGGAAAATGGACAACAAACACAGAAACTGGGGCGCCCCAACTCAATCCAATTGATGGACCATTACCTGAGGATAATGAACCAAGTGGATATGCACAAACAGACTGCGTCCTGGAAGCAATGGCTTTCCTTGAAGAGTCCCACCCAGGAATCTTTGAAAATTCGTGTCTTGAAACGATGGAGGTTGTTCAACAAACAAGGGTGGACAAGCTGACCCAAGGTCGCCAGACTTATGATTGGACATTA…	ATGGAAGACTTTGTGCGACAATGCTTCAATCCAATGATCGTCGAGCTTGCGGAAAAGGCAATGAAAGAATATGGGGAAGATCCGAAAATCGAAACTAACAAATTTGCTGCAATATGCACACACTTGGAGGTCTGTTTCATGTATTCGGATTTCCACTTCATTGACGAACGGGGCGAATCAATAATTGTAGAATCTGGTGATCCAAATGCATTACTGAAGCATCGATTTGAGATAATTGAAGGAAGAGACCGAACAATGGCCTGGACAGTGGTGAATAGCATCTGTAACACCACAGGGGTCGAGAAGCCTAAATTTCTTCCGGACCTGTATGATTACAAGGAAAACCGATTCATTGAAATTGGAGTGACACGGAGGGAGGTCCATATATACTACCTAGAG…	ATGAAGAAAGTACTGCTTTTTGCAGCAATCATCATCTGCATTCAAGCAGACGAAATTTGCATTGGATACCTGAGCAACAACTCAACAGAGAGAGTGGACACAATAATTGAGAGTAATGTCACGGTTACTAGCTCGGTTGAACTGGTTGAAAATGGGCACACTGGATCTTTCTGCTCAATCGACGGGAAAGCACCGATAAGTCTTGGTGATTGCTCCTTTGCTGGGTGGATCCTTGGGAACCCAATGTGTGATGATTTGATTGGGAAAACATCATGGTCTTACATAGTAGAGAAACCGAATCCCGTCAATGGAATATGTTACCCGGGTACTCTAGAAAATGAAGAGGAATTAAGATTGAAGTTTAATGGGGTCCTCGAATTCAGCAAATTTGAAGCCTTC…	ATGGCGTCTCAAGGCACCAAACGGTCTTATGAGCAGATGGAAACTGGTGGGGAACGCCAGAATGCCACTGAAATCAGAGCATCTGTTGGGAGAATGGTTGGTGGAATCGGAAGATTCTACATACAGATGTGTACTGAACTCAAACTCAGTGACTATGAAGGGAGACTGATCCAAAACAGCATAACAATAGAGAGGATGGTTCTCTCGGCATTTGATGAGAGGAGAAACAAATATCTGGAGGAGCATCCCAGTGCTGGGAAAGACCCTAAGAAGACTGGAGGTCCAATCTACAGGAGGAGAGATGGGAAATGGATGAGAGAATTGATCCTATATGACAAAGAGGAGATCAGAAGAATTTGGCGTCAAGCAAATAATGGAGAAGACGCAACTGCTGGTCTC…	ATGAATCCAAATCAGAAGATAATAACAATTGGCTCCGTCTCTCTAACCATTGCAACAGTATGTTTCCTCATGCAGATTGCCATCCTAGCAACGACTGTGACACTGCATTTCAAGCAAAATGAATGCAGCATCCCCGCGAACAACCAAGTAGTGCCATGTGAACCAATCATAATAGAGAGGAACATAACAGAGATAGTGTATTTGAATAATACTACCATAGAGAAAGAGATTTGCCCTAAAGCAGTAGACTACAGGAATTGGTCAAAACCGCAATGTCAAATTACAGGATTTGCTCCTTTTTCCAAAGACAACTCAATTCGACTTTCTGCTGGTGGGGACATTTGGGTAACAAGAGAACCTTATGTGTCATGTGACACCAGTAAATGTTACCAATTTGCA…	ATGAGTCTTCTAACCGAGGTCGAAACGTACGTTCTCTCTATCGTCCCGTCAGGCCCCCTCAAAGCCGAGATCGCGCAGAGACTTGAAGATGTCTTTGCAGGGAAGAACACCGATCTTGAGGCACTCATGGAATGGCTAAAGACAAGACCAATCCTGTCACCTCTGACTAAGGGGATTTTAGGATTTGTGTTCACGCTCACCGTGCCCAGTGAGCGAGGACTGCAGCGTAGACGCTTTGTCCAGAATGCTCTTAATGGGAATGGAGATCCAAACAACATGGACAGGGCAGTCAAACTGTACAGGAAACTCAAAAGGGAAATTACATTCCATGGGGCCAAAGAGGTAGCACTCAGTTATTCCACTGGTGCACTTGCCAGTTGCATGGGCCTCATATACAAC…	ATGGACTCCAACACGATAACCTCGTTTCAGGTAGATTGCTATCTATGGCACATAAGAAAGCTGCTCAGCATGAGAGACATGTGTGATGCTCCCTTTGATGATAGACTCAGAAGAGATCAAAAGGCATTAAAGGGAAGAGGCAGCACACTTGGACTCGACCTGCGAGTGGCCACAATGGAAGGCAAAAAGATTGTTGAAGACATCCTAAAGAGTGAGACGGATGAAAATCTCAAAATTGCAATTGCATCCAGCCCTGCTCCTCGGTACATTACCGATATGAGCATAGAGGAAATAAGCAGGGAATGGTACATGCTCATGCCAAGGCAGAAAATAACAGGGGGTCTGATGGTGAAAATGGATCAGGCCATTATGGACAAGAGGATAATACTCAAGGCAAAC…	2280	2274	2151	1698	1497	1410	759	693	bufflehead	Ohio	1986
H11N3	A/mallard duck/ALB/797/1983(H11N3)	CY005280.1_CY005279.1_CY005278.1_CY006002.1_CY005276.1_CY005275.1_CY005274.1_CY005277.1	ATGGAAAGAATAAAAGAACTAAGAGATCTAATGTCACAGTCCCGCACTCGCGAGATACTCACCAAAACCACTGTAGACCACATGGCCATAATCAAAAAATACACATCAGGAAGGCAAGAGAAGAACCCCGCACTCAGGATGAAGTGGATGATGGCAATGAAATATCCAATTACAGCAGATAAGAGAATAATGGAAATGATTCCTGAAAGGAATGAACAAGGACAAACCCTCTGGAGCAAAACAAACGATGCCGGCTCAGATCGAGTGATGGTATCACCTCTGGCCGTGACATGGTGGAATAGGAACGGACCAACAACAAGTACAGTTCACTACCCAAAGGTATATAAAACTTATTTCGAAAAAGTCGAAAGATTGAAACACGGGACCTTTGGCCCCGTC…	ATGGATGTCAATCCGACTTTACTTTTCTTGAAAGTTCCAGCACAAAATGCCATAAGCACCACATTCCCATATACTGGAGATCCTCCATACAGCCATGGGACGGGAACAGGATACACCATGGACACAGTCAACAGAACACATCAATATTCAGAAAAGGGGAAATGGACAACAAACACAGAAACTGGAGCACCCCAACTCAACCCAATCGATGGACCATTACCTGAGGATAATGAGCCAAGTGGATATGCACAAACAGACTGTGTCCTGGAAGCAATGGCTTTCCTTGAAGAATCCCACCCAGGAATCTTTGAAAACTCGTGTCTTGAAACGATGGAAGTTGTTCAACAAACAAGAGTGGACAAGCTGACCCAAGGTCGCCAGACCTATGATTGGACATTA…	ATGGAAGACTTTGTGCGACAATGCTTCAATCCAATGATCGTCGAGCTTGCGGAAAAGGCAATGAAAGAATATGGGGAAGATCCGAAAATCGAAACTAACAAATTCGCTGCAATATGCACACACTTGGAAGTCTGTTTCATGTATTCGGATTTCCACTTCATTGACGAACGGGGCGAATCAATAATTGTAGAATCTGGTGATCCAAATGCATTACTGAAGCACCGATTTGAGATAATTGAAGGAAGAGACCGAACAATGGCCTGGACAGTGGTGAATAGCATCTGCAACACCACAGGAGTCGAGAAGCCTAAATTTCTTCCGGATCTGTATGATTACAAAGAGAACCGATTCATTGAAATTGGAGTGACACGGAGGGAGGTCCATATATACTACCTAGAG…	ATGAAGAAAGTACTGCTTTTTGCAGCAATCATCATCTGCATTCAAGCAGACGAAATCTGCATTGGATACCTGAGCAACAACTCAACAGAGAAAGTGGACACAATAATTGAGAGTAATGTCACGGTTACTAGCTCGGTTGAACTGGTTGAAAATGAGCACACTGGATCTTTCTGCTCAATCGACGGGAAAGCACCGATAAGTCTTGGTGATTGCTCCTTTGCTGGGTGGATCCTTGGGAACCCAATGTGTGATGATTTGATAGGGAAAACATCATGGTCTTACATAGTAGAGAAACCGAATCCCGTCAATGGAATATGTTACCCGGGTACTCTAGAAAATGAAGGGGAATTAAGACTGAAGTTTAGTGGGGTCCTCGAATTCAGCAAATTTGAAGCCTTC…	ATGGCGTCTCAAGGCACCAAACGATCTTATGAGCAGATGGAAACTGGTGGGGAACGCCAGAATGCCACTGAAATCAGAGCATCTGTTGGGAGAATGGTTGGTGGAATCGGAAGGTTCTACATACAGATGTGTACTGAGCTCAGACTCAGTGATTATGAAGGGAGACTGATCCAAAACAGCATAACAATAGAGAGGATGGTTCTCTCGGCATTTGATGAGAGGAGAAACAAATATCTGGAGGAGCATCCCAGTGCTGGGAAAGACCCTAAGAAGACTGGGGGTCCAATCTACAGGAGGAGAGATGGAAAATGGATGAGAGAATTGATCCTATATGACAAAGAGGAGATCAGAAGAATTTGGCGTCAAGCAAATAATGGAGAAGACGCAACTGCCGGTCTC…	ATGAATCCAAATCAGAAGATAATAACAATCGGGGTAGTGAACACTACTCTATCAACGATAGCCCTTCTCATCGGAGTGGGGAATTTGGTTTTCAACACAGTCATACATGAGAAAATAGGGGACCACCAAACAGTGATTCACCCAACAATAACAACCCCTGCAGTACCGAACTGCAGTGACACTATAATAACATACAATAACACTGTGATAAACAACATAACAACAACAATAATAACTGAAGCGGAAAGGATTTTCAAGCCCTCACTGCCGCTGTGCCCCTTCCGAGGATTCTTCCCTTTTCATAAGGACAATGCAATACGATTGGGTGAGAACAAGGACGTAATAGTCACAAGAGAGCCTTATGTTAGCTGCGATAATGACAATTGTTGGTCCTTTGCC…	ATGAGTCTTCTAACCGAGGTCGAAACGTACGTTCTCTCTATCGTCCCGTCAGGCCCCCTCAAAGCCGAGATCGCGCAGAGACTTGAAGATGTCTTTGCAGGGAAGAACACCGATCTTGAGGCACTCATGGAATGGCTAAAGACAAGACCAATCCTGTCACCTCTGACTAAGGGGATTTTAGGATTTGTTTTCACGCTCACCGTGCCCAGTGAGCGAGGACTGCAGCGTAGACGCTTTGTCCAGAATGCTCTTAATGGGAATGGAGATCCAAACAACATGGATAGAGCAGTCAAACTGTACAGAAAGCTCAAAAGGGAAATTACATTCCATGTGGCCAAGGAGGTAGCACTCAGTTATTCCACTGGTGCACTTGCCAGTTGCATGGGCATCATCTACAAC…	ATGGATTCCAACACTGTGTCAAGCTTTCAGGTAGACTGCTTTCTTTGGCATGTCCGCAAACGATTTGCAGACCAAGAACTGGGTGATGCCCCATTCCTTGACCGGCTTCGCCGAGATCAGAAATCTCTAAGAGGAAGAGGCAGCACTCTTGGTCTAGACATCGAAACAGCCACTCGTGCTGGAAAGCAGATAGTGGAGCGGATTCTGGAGGAAGAATCCGACGAGGCACTCAAAATGACTATTGCCTCTGTACCTGCTTCACGCTACCTAACTGACATGACTCTTGAAGAAATGTCAAGAGACTGGTTCATGCTCATGCCCAAGCAAAAAGTAGCAGGCTCTCTCTGTATCAGAATGGACCAGGCGATTATGGATAAGAACATCATACTGAAAGCGAAC…	2280	2274	2151	1698	1497	1410	759	693	mallard duck	ALB	1983
H11N6	A/duck/England/1/1956(H11N6)	CY014686.1_CY014685.1_CY014684.1_CY014679.1_CY014682.1_CY014681.1_CY014680.1_CY014683.1	ATGGAGAGAATAAAAGAATTAAGAGATCTAATGTCGCAGTCTCGCACTCGCGAGATACTAACAAAAACCACTGTGGACCATATGGCCATAATCAAGAAATACACATCAGGAAGACAAGAGAAGAACCCTGCTCTCAGAATGAAATGGATGATGGCAATGAAATATCCAATCACAGCAGACAAGAGAATAATGGAGATGATTCCTGAGAGAAATGAACAAGGGCAGACGCTTTGGAGTAAGACAAATGATGCTGGATCGGACAGGGTGATGGTGTCACCCCTAGCTGTAACATGGTGGAACAGAAATGGACCGACAACAAGTACAGTCCATTATCCAAAGGTTTACAAAACATACTTTGAAAAGGTTGAAAGGTTAAAGCATGGAACCTTCGGTCCCGTT…	ATGGATGTCAATCCGACTTTACTTTTCTTGAAAGTTCCAGCGCAAAATGCCATAAGCACTACATTCCCTTACACTGGAGATCCTCCATACAGCCATGGAACAGGAACAGGATACACCATGGACACAGTCAACAGGACACATCAATATTCAGAAAAAGGGAAATGGACAACAAACACGGAAACCGGAGCGCCCCAACTCAACCCAATTGATGGACCACTACCTGAGGACAATGAGCCAAGTGGATATGCACAGACAGACTGCGTCCTGGAAGCCATGGCCTTCCTTGAAGAATCCCACCCAGGAATCTTTGAAAACTCGTGTCTTGAAACGATGGAAATTGTTCAACAAACAAGGGTGGACAAGCTGACCCAAGGTCGTCAGACCTATGATTGGACATTA…	ATGGAAGACTTTGTGCGACAATGCTTCAATCCAATGATCGTCGAGCTTGCGGAAAAGGCAATGAAAGAGTATGGGGAAGATCCAAAAATAGAAACAAACAAATTCGCTGCAATATGCACACATTTGGAGGTCTGTTTCATGTATTCAGATTTCCACTTCATTGATGAACGGGGTGAATCAATAATTGTAGAACCTGGTGATCCAAATGCGCTGCTGAAGCACCGATTTGAGATAATTGAAGGAAGAGACCGTACAGTGGCCTGGACAGTGGTGAATAGCATCTGTAACACCACAGGAGTTGAGAAGCCCAAGTTTCTTCCGGATCTGTATGATTATAAAGAGAATCGATTCATTGAAATTGGAGTGACAAGGAGGGAGGTTCACATATACTACTTAGAA…	ATGGAGAAAACACTGCTATTTGCAGCTATTTTCCTTTGTGTGAAAGCAGATGAGATCTGTATCGGGTATTTAAGCAACAACTCGACAGACAAAGTTGACACAATAATTGAGAACAATGTCACGGTCACTAGCTCAGTGGAACTGGTTGAGACAGAACACACTGGATCATTCTGTTCAATCAATGGAAAACAACCAATAAGCCTTGGAGATTGTTCATTTGCTGGATGGATATTAGGAAACCCTATGTGTGATGAACTAATTGGAAAGACTTCATGGTCTTACATTGTGGAAAAACCCAATCCAACAAATGGAATCTGTTACCCAGGAACTTTAGAGAGTGAAGAAGAACTAAGACTGAAATTCAGTGGAGTTTTAGAATTTAACAAATTCGAAGTATTC…	ATGGCGTCTCAAGGCACCAAACGATCTTATGAGCAAATGGAAACTGGTGGAGAGCGCCAGAATGCCACTGAGATCAGAGCATCTGTTGGGAGAATGGTCGGTGGAATTGGGAGGTTCTACATACAGATGTGCACTGAACTCAAACTCAGTGACTATGAAGGGAGACTGATCCAGAACAGCATAACAATAGAGAGAATGGTTCTCTCTGCATTTGATGAAAGGAGGAACAAATACCTGGAAGAGCATCCTAGCGCTGGGAAGGACCCTAAGAAAACCGGAGGTCCAATCTATAGAAGGAGAGACGGGAAATGGGTGAGAGAATTGATCCTGTATGACAAAGAGGAGATCAGGAGGATTTGGCGCCAAGCGAACAATGGAGAAGACGCAACTGCTGGTCTC…	ATGAATCCAAATCAGAAGATAATATGCATTTCAGCCACAGGAATGACACTATCGGTAGTAAGCCTCCTAGTAGGAATCGCCAATTTAGGTCTAAACATCGGACTCCATTATAAAGTAGGTGATACACCAAATGTGAATATTCCAAACGTAAATGGGACCAATTCAACAACAACAATAATCAACAACAACACTCAGAATAATTTCACAAATATCACTAATATTATACAGAGCAAAGGTGGAGAAAGAACATTTCTAAACCTAACTAAGCCCCTATGTGAAGTAAACTCATGGCACATCCTATCAAAGGACAATGCAATAAGAATAGGAGAGGATGCTCATATCCTGGTCACAAGAGAGCCCTATCTATCTTGCGATCCACAAGGGTGCAGGATGTTTGCT…	ATGAGTCTTCTAACCGAGGTCGAAACGTACGTTCTCTCTATCGTCCCGTCAGGCCCCCTCAAAGCCGAGATCGCGCAGAGACTTGAAGATGTCTTTGCAGGAAAGAACACAGATCTCGAGGCTCTCATGGAATGGCTAAAGACAAGACCAATCCTGTCACCTCTGACTAAGGGGATTTTAGGGTTTGTGTTTACGCTCACCGTGCCCAGTGAGCGAGGACTGCAGCGCAGACGCTTTGTCCAAAATGCCCTGAACGGGAATGGAGACCCAAACAACATGGATAGGGCAGTCAAACTATATAGGAAGCTGAAGAGAGAGATAACATTCCATGGAGCTAAGGAAGTGGCACTCAGCTACTCAACTGGTGCACTTGCCAGTTGCATGGGTCTCATATACAAC…	ATGGATTCCAACACTGTGTCAAGCTTTCAGGTAGACTGCTTTCTTTGGCATGTCCGCAAACGATTTGCAGACCAAGAACTGGGTGATGCCCCATTCCTTGACCGGCTCCGCCGAGATCAGAAATCCCTAAGAGGAAGAGGCAGCACTCTTGGTCTGGACATCGAAACAGCCACTCGCGCGGGAAAGCAGATAGTGGAGCGGATTCTGGAGGAAGAGTCCGATGAGGCACTTAAAATGACTACTGCTTCTGTGCCTGCTCCACGCTACCTAACTGACATGACTCTTGAAGAAATGTCAAGGGACTGGTTCATGCTTATGCCCAAACAGAAAGTGGCAGGTTCCCTTTGCATCAGAATGGACCAAGCAATAATGGATAAGAATATCATACTGAAAGCAAAC…	2280	2274	2151	1698	1497	1413	759	693	duck	England	1956
H11N7	A/ruddy turnstone/Delaware Bay/149/1999(H11N7)	CY127500.1_CY127499.1_CY127498.1_CY127493.1_CY127496.1_CY127495.1_CY127494.1_CY127497.1	ATGGAGAGAATAAAAGAACTAAGAGATCTAATGTCACAGTCTCGCACCCGCGAGATACTCACCAAAACCACTGTGGACCACATGGCCATAATCAAGAAATATACATCGGGAAGGCAAGAAAAGAACCCTGCACTCAGGATGAAATGGATGATGGCAATGAAATATCCAATTACAGCAGATAAGAGAATAATGGAAATGATTCCTGAAAGGAATGAACAAGGACAAACCCTCTGGAGCAAAACAAACGATGCTGGCTCAGACCGAGTGATGGTATCACCTCTGGCTGTGACATGGTGGAATAGGAATGGACCAACGACAAGTACAGTTCACTACCCAAAGGTATATAAAACTTATTTCGAAAAAGTCGAAAGATTGAAACACGGGACCTTTGGCCCTGTC…	ATGGATGTCAATCCGACTTTACTTTTCTTGAAAGTTCCAGCGCAGAATGCCATAAGCACCACATTCCCATATACTGGAGACCCTCCATACAGCCATGGAACGGGAACAGGATACACAATGGACACAGTCAACAGAACACATCAATATTCAGAAAAAGGGAAATGGACAACAAACACAGAGACTGGAGCACCCCAACTCAACCCAATTGATGGACCACTGCCTGAGGACAATGAGCCAAGTGGATATGCACAAACAGACTGTGTCCTGGAAGCAATGGCTTTCCTTGAAGAGTCCCACCCAGGGATCTTTGAAAACTCGTGTCTTGAAACAATGGAAGTTGTCCAACAAACAAGAGTGGACAAACTAACCCAAGGTCGTCAGACCTATGATTGGACATTA…	ATGGAAGACTTTGTACGACAATGTTTCAATCCAATGGTCGTCGAGCTTGCGGAAAAGGCAATGAAAGAATATGGAGAGGATCCAAAAATCGAGACAAACAAATTCGCTGCTATATGCACACACCTGGAAGTGTGTTTCATGTATTCAGATTTCCATTTCATTGATGAACGGGGTGAATCAATAATCGTAGAGTCTGGCGATCCAAATGCACTCTTAAAACACCGATTTGAAATAATCGAAGGAAGAGACCGTAATATGGCCTGGACGGTGGTAAATAGCATTTGCAACACCACAGGAGTTGAGAAACCCAAGTTCCTTCCGGATTTATATGACTATAAAGAAAATCGTTTCATTGAAATTGGAGTGACTAGGAGGGAGGTCCACATATACTACTTGGAA…	ATGAAGAAAGCACTGCTCCTTGCAGCAATCATCATCTGCATCCAAGCAGACGAGATCTGTATTGGGTACCTGAGCAACAATTCAACAGAAAAAGTGGACACAATAATTGAGAGCAACGTCACCGTTACTAGCTCAGTTGAACTGGTTGAAAATGAGCACACCGGATCTTTTTGCTCAATTGACGGGAAAGCACCGATAAGTCTTGGTGATTGCTCCTTTGCTGGATGGATCCTTGGAAACCCAATGTGTGATGATTTGATTGGGAAAACATCATGGTCCTACATAGTGGAGAAACCAAATCCCGCCAACGGAATCTGCTACCCGGGTAGTCTAGACAATGAAGAGGAATTGAGACTTAAGTTTAGTGGGGTCCTCGAATTCAGCAAATTTGAAGCATTC…	ATGGCGTCTCAAGGCACCAAACGATCTTATGAGCAGATGGAAACTGGTGGGGAACGCCAGAATGCCACTGAAATCAGAGCATCTGTCGGAAGAATGGTTGGTGGAATCGGGAGATTCTACATACAGATGTGCACTGAACTCAAACTCAGTGACTACGAAGGGAGACTGATCCAAAACAGCATAACAATAGAGAGAATGGTTCTCTCAGCGTTTGATGAAAGGAGAAACAAATACCTGGAAGAGCATCCCAGTGCTGGGAAAGACCCCAAGAAAACTGGAGGTCCAATCTACAGAAGGAGAGATGGGAAATGGGTGAGAGAATTGATCCTATATGACAAAGAAGAGATCAGAAGGATTTGGCGTCAAGCGAATAATGGAGAAGACGCAACTGCTGGTCTC…	ATGAATCCAAATCAGAAACTATTTACACTATCTGGGGTGGCAATAGCACTTAGTGTACTGAACTTATTGATAGGGATCTCAAATGTCGGATTGAATGTATCCCTACATCTAAAAGAAGGAAGAACCAAACAGGAGGAGAATTTAACATGCACGACCATTAATCAAAACAACACGACTGTGGTAGAAAACACATACGTAAATAACACAACAATAATTACCAAGGAAACAGATTTGAAAACTCCAAGCTACCTGTTGTTGAACAAGAGCCTATGCAATGTTGAAGGGTGGGTCGTGGTAGCGAAAGACAATGCAGTAAGATTTGGGGAAAGTGAACAAATTATTGTCACCAGGGAGCCATATGTATCATGCGACCCAACAGGATGCAAAATGTTTGCCCTA…	ATGAGTCTTCTAACCGAGGTCGAAACGTACGTTCTCTCTATCGTCCCGTCAGGCCCCCTCAAAGCCGAGATCGCGCAGAGACTTGAAGATGTCTTTGCAGGGAAGAACACAGATCTTGAGGCACTCATGGAATGGCTAAAGACAAGACCAATCCTGTCACCTCTGACTAAGGGGATTTTAGGATTTGTGTTCACGCTCACCGTGCCCAGTGAGCGAGGACTGCAGCGTAGACGCTTTGTCCAGAATGCCCTTAATGGCAATGGAGATCCGAACAACATGGACAGGGCAGTCAAACTGTATAGGAAGCTCAAAAGGGAAATTACATTCCATGGGGCCAAAGAAGTAGCACTCAGTTACTCCACTGGTGCACTTGCCAGTTGCATGGGCCTCATATACAAC…	ATGGATTCCAATACTGTGTCAAGCTTTCAGGTAGACTGCTTTCTTTGGCATGTCCGCAAACGATTTGCAGACCAAGAATTGGGTGATGCCCCATTTCTAGACCGGCTTCGCCGAGATCAGAAATCCCTAAGGGGAAGAGGCAGCACTCTTGGTCTAGACATCGAAACAGCTACTCGAGCGGGAAAGCAGATAGTGGAGCGGATTCTAGAGGAAGAATCTGATGAAGCACTTAAAATGACTATTGCTTCTGTGCCGGCTTCACGATACCTAACTGACATGACTCTTGAAGAAATGTCAAGGGAATGGTTCATGCTCATGCCCAAGCAGAAAATGGCAGGGCCCCTTTGCATTAGAATGGATCAGGCAATAATGGATAAAAACATCACATTGAAAGCGAAC…	2280	2274	2151	1698	1497	1416	759	693	ruddy turnstone	Delaware Bay	1999
H11N8	A/ruddy turnstone/Delaware Bay/36/1993(H11N8)	CY127007.1_CY127006.1_CY127005.1_CY127000.1_CY127003.1_CY127002.1_CY127001.1_CY127004.1	ATGGAGAGAATAAAAGAACTAAGAGATCTAATGTCACAGTCCCGCACTCGCGAGATACTCACCAAGACCACTGTGGACCATATGGCCATAATCAAAAAATACACATCAGGAAGACAAGAGAAGAACCCCGCACTCAGAATGAAGTGGATGATGGCAATGAAATATCCAATCACAGCAGACAAGAGAATAATGGAGATGATTCCTGAGAGGAATGAACAGGGACAAACCCTCTGGAGTAAAACAAATGATGCCGGCTCAGACCGAGTGATGGTATCACCTCTGGCCGTGACATGGTGGAATAGGAATGGACCGACAACAAGCACAGTTCACTATCCAAAGGTATATAAAACTTATTTCGAAAAAGTCGAAAGGTTAAAACATGGGACCTTTGGCCCCGTC…	ATGGATGTCAATCCGACTTTACTTTTCTTAAAAGTTCCAGCGCAAAATGCCATAAGCACCACATTCCCATATACTGGAGACCCTCCATACAGCCATGGAACAGGAACAGGATACACCATGGACACAGCCAACAGAACGCATCAATATTCAGAAAAGGGGAAATGGACAATAAACACAGAAACTGGAGCACCCCAACTTAACCCAATTGATGGACCATTACCTGAGGATAATGAGCCAAGTGGATATGCACAAACAGACTGTGTCCTGGAAGCGATGGCTTTCCTTGAAGAGTCCCACCCAGGGATCTTTGAAAACTCGTGTCTTGAAACGATGGAAGTTGTTCAACAAACAAGAGTGGACAAGCTGACCCAAGGTCGTCAGACCTATGATTGGACACTA…	ATGGAAGATTTTGTGCGACAATGCTTCAATCCAATGATCGTCGAGCTTGCGGAAAAGGCAATGAAAGAATATGGGGAAGATCCAAAAATCGAGACAAACAAATTCGCTGCAATATGCACACACTTGGAGGTGTGTTTCATGTATTCAGATTTCCATTTCATTGATGAACGGGGTGAGTCGATAATCGTAGAGTCTGGCGATCCAAATGCACTCCTAAAACACCGATTTGAAATAATCGAAGGGAGAGATCGTACTATGGCCTGGACAGTAGTGAATAGTATTTGCAACACCACAGGAGTTGAAAAACCCAAGTTCCTCCCGGATTTATACGATTACAAAGAGAATCGTTTCATTGAAATTGGAGTGACCCGGAGGGAGGTCCATATATACTATCTAGAA…	ATGAAGAAAGTACTGCTCTTTGCAGCAATCATCATCTGCATCCAAGCAGACGAGATCTGCATTGGGTACCTGAGCAACAACTCAACAGAAAAAGTGGACACAATAATTGAGAGCAATGTCACGGTTACTAGCTCAGTTGAACTGGTTGAAAATGAGCACACTGGATCTTTCTGCTCAATCAACGGGAAAGCACCGATAAGTCTTGGTGATTGCTCCTTTGCTGGATGGATCCTTGGAAACCCAAGGTGTGATGATTTGATTGGGAAAACATCATGGTCCTACATAGTGGAGAAACCAAATCCCGTCAATGGAATATGTTACCCGGGTACTCTAGAAAATGAAGAGGAATTGAGACTGAAGTTTAGTGGGGTCCTCGAATTCAGCAAATTTGAAGCCTTC…	ATGGCGTCTCAAGGCACCAAACGATCTTATGAACAGATGGAAACTGGTGGGGAACGCCAGAATGCCACTGAAATCAGAGCATCTGTTGGGAGAATGGTTGGTGGAATTGGGAGATTCTACATACAGATGTGCACTGAACTCAAACTCAGTGACTATGAAGGGAGGCTGATCCAAAACAGCATAACGATAGAGAGAATGGTTCTCTCAGCATTTGATGAGAGGAGAAACAAATATCTGGAAGAACATCCCAGCGCTGGGAAAGACCCCAAAAAGACTGGAGGTCCAATATACAGGAGGAGAGATGGGAAATGGATGAGAGAACTGATCCTGTATGATAAAGAGGAGATCAGAAGGATCTGGCGTCAAGCGAACAATGGAGAAGACGCAACCGCTGGTCTA…	ATGAATCCAAATCAGAAAATAATAACAATTGGGTCAGTATCCTTGGGATTGGTAGTCCTTAATATTCTCCTACATATAGTCAGCATTACAATAACAGTGTTAGTTCTCCCTGGAAATGGAAATAATGGGAGTTGCAATGAAACAGTCATTAGAGAATACAATGAAACAGTAAGGATTGAGAAGGTAACACAATGGCACAATACCAATGTCATTGAGTATATAGAGAGACCAGAGAGTGACCACTTCATGAACAATACAGAAGCATTGTGTGATGCTAAGGGTTTTGCACCCTTTTCCAAAGACAACGGAATAAGAATTGGGTCGAGAGGTCATGTTTTTGTCATAAGGGAACCATTTGTTTCTTGCTCGCCAACAGAGTGCAGGACGTTCTTCCTTACT…	ATGAGTCTTCTAACCGAGGTCGAAACGTACGTTCTCTCTATCGTTCCGTCAGGCCCCCTCAAAGCCGAGATCGCGCAGAGACTTGAAGATGTCTTTGCAGGGAAGAACACCGATCTTGAGGCACTCATGGAATGGCTAAAGACAAGACCAATCCTGTCACCTCTGACTAAGGGGATTTTAGGATTTGTGTTCACGCTCACCGTGCCCAGTGAGCGAGGACTGCAGCGTAGACGCTTTGTCCAAAATGCCCTTAATGGGAATGGAGATCCAAACAACATGGACAGAGCGGTCAAACTGTACAGGAAGCTAAAAAGGGAAATAACATTCCATGGGGCAAAAGAAGTGGCACTCAGTTATTCAACTGGTGCACTTGCCAGTTGCATGGGCCTCATATACAAC…	ATGGATTCCAACACTGTGTCAAGCTTTCAGGTAGACTGCTTTCTTTGGCACGTCCGCAAACGATTTGCAGACCAAGAACTGGGTGATGCCCCATTCCTTGACCGGCTTCGCCGAGATCAGAAATCACTAAGAGGAAGAGGCAGCACTCTTGGTCTGGACATCGAAACAGCCACTCGTGCTGGAAAGCAGATAGTGGAGAGGATTCTGGAAGAAGAATCCGACGAGGCACTAAAAATGACTATTGCCTCTGTACCTGCTTCACGCTACCTAACTGACATGACTCTTGAAGAAATGTCAAGAGACTGGTTCATGCTTATGCCTAAGCAAAAAGTAGCAGGCTCCCTCTGTATCAGAATGGACCAGGCGATTATGGATAAGAACATCATGCTGAAAGCGAAC…	2280	2274	2151	1698	1497	1413	759	693	ruddy turnstone	Delaware Bay	1993
H11N9	A/duck/Minnesota/83/1974(H11N9)	CY180763.1_CY180762.1_CY180761.1_CY180756.1_CY180759.1_CY180758.1_CY180757.1_CY180760.1	ATGGAGAGAATAAAAGAGCTGAGAGATCTAATGTCACAATCTCGCACCCGCGAGATACTCACAAAAACCACTGTGGACCATATGGCCATAATCAAAAAATACACATCAGGAAGACAAGAGAAGAACCCCGCACTCAGGATGAAGTGGATGATGGCAATGAAATATCCAATTACAGCAGATAAAAGGATAATGGAAATGATTCCCGAGAGAAATGAACAAGGGCAGACCCTCTGGAGCAAAACGAACGATGCTGGGTCAGACCGAGTAATGGTATCACCCCTGGCCGTGACATGGTGGAATAGAAATGGACCAACAACAAGTACAGTTCACTATCCAAAAGTCTACAAAACTTATTTTGAAAAGGTCGAAAGGTTAAAACATGGGACCTTTGGCCCCGTC…	ATGGATGTCAATCCGACTTTACTCTTCTTGAAAGTGCCAGCGCAAAATGCTATAAGCACAACATTCCCTTACACTGGAGATCCTCCTTATAGCCATGGAACAGGAACAGGATACACCATGGATACAGTCAATAGAACACATCAATATTCAGAAAAGGGGAGATGGACAACAAACACTGAAACTGGAGCACCACAACTCAATCCGATTGATGGACCACTGCCCGAAGACAATGAACCGAGCGGTTATGCTCAAACAGACTGTGTGTTGGAAGCAATGGCTTTCCTTGAGGAGTCCCACCCCGGTATCTTTGAAAACTCGTGTCTTGAGACGATGGAAGTCGTTCAGCAAACACGGGTGGACAAACTGACACAAGGCCGACAGACCTATGACTGGACTCTG…	ATGGAAGACTTTGTGCGACAATGCTTCAATCCAATGATCGTCGAGCTTGCGGAAAAAGCAATGAAAGAATATGGAGAGGATCCGAAAATCGAGACAAACAAATTCGCTGCGATATGCACACATCTGGAAGTGTGTTTTATGTATTCAGATTTCCATTTCATTGATGAACGGGGTGAGTCGATAATCGTAGAGTCTGGCGATCCAAATGCACTCTTAAAACACCGATTTGAAATAATCGAAGGGAGAGATCGTACTATGGCCTGGACAGTGGTGAATAGCATTTGCAACACCACAGGAGTTGAGAAACCCAAGTTTCTCCCGGATTTATATGATTATAAAGAGAATCGTTTCATTGAAATTGGAGTGACAAGGAGAGAGGTCCATATATACTATTTAGAA…	ATGAAGAAAGTACTGCTTTTTGCAGCAATCATCATCTGTATTCAAGCAGACGAAATCTGCATTGGATACCTGAGCAACAACTCAACAGAGAAAGTGGACACAATAATTGAGAGTAATGTCACGGTTACTAGCTCGGTTGAACTGGTTGAAAATGAGCACACTGGATCATTCTGCTCAATCGATGGGAAAGCACCAATAAGTCTTGGTGATTGCTCCTTTGCTGGGTGGATTCTTGGGAACCCAATGTGTGATGATTTGATTGGGAAAACATCATGGTCTTACATAGTAGAGAAACCGAATCCCATTAATGGCATATGCTACCCTGGTACTCTAGAAAATGAAGAGGAATTGAGACTGAAGTTTAGTGGGGTCCTCGAATTCAGCAAATTTGAAGCCTTC…	ATGGCGTCTCAAGGCACCAAACGATCTTATGAGCAGATGGAAACTGGTGGGGAACGCCAGAACGCCACTGAAATCAGAGCATCTGTTGGGAGAATGGTTGGTGGGATCGGAAGGTTCTACATACAGATGTGCACTGAACTCAAACTCAGCGATTATGAAGGGAGGCTGATCCAAAACAGCATAACAATAGAGAGAATGGTTCTCTCGGCGTTTGATGAGAGGAGAAACAAATATCTGGAAGAGCATCCCAGTGCTGGGAAGGACCCTAAGAAAACTGGAGGTCCAATCTACAGGAGGAGAGATGGAAAATGGATGAGAGAATTGATCCTGTATGATAAAGAGGAGATCAGAAGGATTTGGCGTCAAGCGAATAATGGAGAAGACGCAACTGCTGGTCTC…	ATGAATCCAAATCAGAAGATTCTATGCACTTCTGCCACTGCTATCGTAATAGGCACAATTGCAGTACTCATAGGAATAGCGAACTTAGGATTGAATATAGGACTACATCTGAAACCGAGCTGCAATTGCTCACACTCACAACCTGAAGCAATCAATGCAAGCCAAACAATAATAAACAACTACTATAATGAAACAAACATCACCCAAATAAGTAATACCAACATCCAAGTAGAGGAAAGGGCAAACAGAGACTTCAATAACTTAACTAGAGGGCTCTGTACTATAAATTCATGGCACATATTTGGGAAAGACAATGCGGTAAGAATTGGGGAGGACTCAGATGTTTTAGTCACAAGAGAACCCTATGTCTCCTGTGACCCAGATGAGTGCAGGTTCTAT…	ATGAGTCTTCTAACCGAGGTCGAAACGTACGTTCTCTCTATCGTCCCGTCAGGCCCCCTCAAAGCCGAGATCGCGCAGAGACTTGAAGATGTCTTTGCAGGGAAGAACACTGATCTTGAGGCACTCATGGAATGGCTAAAGACAAGACCAATCCTGTCACCTCTGACTAAGGGGATTTTAGGATTTGTGTTCACGCTCACCGTGCCCAGTGAGCGAGGACTGCAGCGTAGACGCTTTGTCCAAAATGCCCTTAATGGGAATGGGGATCCAAATAACATGGACAGAGCGGTCAAACTGTACAGGAAGCTCAAAAGGGAAATAACATTCCATGGGGCAAAAGAAGTAGCACTCAGTTATTCAACTGGTGCACTTGCCAGTTGCATGGGCCTCATATACAAC…	ATGGACTCCAACACGATAACCTCGTTTCAGGTAGATTGCTATCTATGGCACATAAGAAAGCTGCTCAGCATGAGAGACATGTGTGATGCTCCCTTTGATGATAGACTCAGGAGAGATCAAAAGGCATTAAAGGGAAGAGGCAGCACACTTGGGCTCGACCTGCGAGTGGCTACAATGGAAGGCAAAAAGATTGTTGAGGACATCCTAAAGAGTGAGACGGATGAAAATCTCAAGATTGCAATTGCATCCAGCCCTGCTCCTCGGTACATTACTGATATGAGCATAGAGGAAATAAGCAGGGAATGGTACATGCTCATGCCCAGGCAGAAGATAACAGGGGGTTTGATGGTGAAAATGGATCAGGCCATTATGGACAAGAGGATAACACTCAAAGCAAAT…	2280	2274	2151	1698	1497	1413	759	693	duck	Minnesota	1974
H12N1	A/mallard duck/Alberta/342/1983(H12N1)	CY005350.1_CY005349.1_CY005348.1_CY006006.1_CY005346.1_CY005345.1_CY005344.1_CY005347.1	ATGGAGAGAATAAAAGAACTAAGAGATCTAATGTCACAGTCCCGCACCCGCGAGATACTCACCAAAACCACTGTGGACCATATGGCCATAATCAAAAAATACACATCAGGAAGACAAGAGAAGAATCCTGCACTCAGAATGAAGTGGATGATGGCAATGAAATACCCAATTACGGCAGATAAAAGGATAATGGAAATGATTCCTGAGAGAAATGAACAAGGACAAACCCTCTGGAGCAAAACAAATGATGCCGGCTCAGACCGAGTGATGGTATCACCTCTGGCCGTGACATGGTGGAATAGGAATGGACCAACAACAAGTACAGTTCACTATCCAAAGGTCTATAAAACTTATTTCGAAAAAGTCGAAAGGTTAAAACATGGGACCTTTGGCCCCGTT…	ATGGATGTCAATCCGACTTTGCTTTTCTTGAAAGTTCCAGCGCAAAATGCCATAAGCACCACATTCCCATATACTGGAGACCCTCCATACAGCCATGGAACGGGAACAGGATACACCATGGACACAGTCAACAGAACACATCAATATTCAGAAAGGGGAAAATGGACAACAAACACAGAAACTGGAGCACCCCAACTCAACCCAATTGATGGACCATTACCTGAGGATAATGAGCCAAGTGGATATGCACAAACAGACTGTGTCCTGGAAGCAATGGCTTTCCTTGAAGAGTCCCACCCAGGGATCTTTGAAAACTCATGTCTTGAAACGATGGAAGTTGTTCAACAGACAAGAGTGGACAAGCTGACTCAAGGTCGCCAGACCTATGATTGGACATTA…	ATGGAAGACTTTGTGCGACAATGCTTCAATCCAATGATCGTCGAGCTTGCGGAAAAGGCAATGAAAGAATATGGGGAAGATCCGAAAATCGAAACTAACAAATTCGCTGCAATATGCACACACTTGGAAGTCTGTTTCATGTATTCGGATTTCCATTTCATTGACGAACGGGGTGAATCAATAATTGTAGAATCTGGTGATCCAAATGCATTACTGAAGCATCGATTTGAGATAATTGAAGGAAGAGACCGAACAATGGCCTGGACAGTGGTGAATAGTATCTGCAACACTACAGGGGTCGAGAAGCCTAAATTTCTTCCGGATCTGTATGATTACAAGGAGAACCGATTCATTGAAATTGGAGTGACACGGAGGGAAGTCCACATATATTACCTAGAA…	ATGGAAAAATTCATCATTTTGAGTACTGTCTTGGCAGCAAGCTTTGCATATGACAAAATTTGCATTGGATACCAAACAAACAACTCGACTGAAACAGTAAACACACTAATTGAACAAAACGTTCCAGTGACACAAGTGGAAGAACTTGTACATGGTGGAATTGATCCGATCCTGTGTGGAACTGAACTAGGATCACCACTAGTGCTCGATGACTGTTCATTAGAAGGTCTAATCCTAGGCAACCCCAAATGTGATCTTTATTTGAATGGCAGGGAATGGTCATACATAGTAGAGAGGCCCAAAGAGATGGAAGGAGTTTGCTATCCAGGATCAATTGAAAACCAGGAAGAACTAAGATCTCTGTTTTCTTCCATCAAAAAATATGAAAGAGTGAAGATG…	ATGGCGTCTCAAGGCACCAAACGATCTTATGAGCAGATGGAAACTGGTGGGGAGCGCCAGAATGCCAATGAAATCAGAGCATCTGTTGGAAGAATGGTTGGTGGAATCGGGAGATTCTACATACAGATGTGCACTGAACTCAAACTCAGCGACTATGAAGGGAGGCTGATCCAAAACAGCATAACAATAGAGAGAATGGTTCTCTCGGCATTTGATGAGAGGAGAAACAAATATCTGGAAGAGCATCCCAGTGCTGGGAAAGACCCTAAGAAGACTGGGGGTCCAATCTACAGGAGGAGAGATGGGAAATGGATGAGAGAATTAATCCTGTATGACAAAGAGGAGATCAGAAGGATTTGGCGTCAAGCGAATAATGGAGAAGACGCAACTGCTGGTCTC…	ATGAATCCAAATCAAAAGATAATAACTATTGGGTCAATCTGCATGGTAATTGGAATAATCAGTCTGGTATTACAAATTGGAAATATAATCTCAATATGGGTTAGCCATTCAATCCAAACTGGAAGTCAAAACCACCCTGAAACATGCAATCAAAGTGTCATTACTTACGAAAACAATACTTGGGTGAATCAAACATACATCAACATAAGTAATACCAATTTGATTGCTGAACAGGCTGTAGCTCCAGTGACACTAGCAGGCAATTCCTCTCTCTGTCCCATCAGTGGATGGGCTATATACAGCAAGGACAATGGTATAAGGATAGGTTCCAGGGGAGATGTATTTGTCATCAGAGAGCCGTTTATTTCGTGCTCTCACTTGGAATGCAGGACTTTCTTT…	ATGAGTCTTCTAACCGAGGTCGAAACGTACGTTCTCTCTATCGTCCCGTCAGGCCCCCTCAAAGCCGAGATCGCGCAGAGACTTGAAGATGTCTTTGCAGGGAAGAACACCGATCTTGAGGCACTCATGGAATGGCTAAAGACAAGACCAATCCTGTCACCTCTGACTAAGGGGATTTTAGGATTTGTTTTCACGCTCACCGTGCCCAGTGAGCGAGGACTGCAGCGTAGACGCTTTGTCCAGAATGCTCTTAATGGGAATGGAGATCCAAACAACATGGATAGAGCAGTCAAACTGTACAGAAAGCTCAAAAGGGAAATTACATTCCATGGGGCCAAGGAGGTAGCACTCAGTTATTCCACTGGTGCACTTGCCAGTTGCATGGGCCTCATCTACAAC…	ATGGATTCCAACACTGTGTCAAGCTTTCAGGTAGACTGCTTTCTTTGGCATGTCCGCAAACGATTTGCAGACCAAGAACTGGGTGATGCCCCATTCCTTGACCGGCTTCGCCGAGATCAGAAATCTCTAAGAGGAAGAGGCAGCACACTTGGTCTGGACATCGAAACAGCCACTCGTGCTGGAAAGCAGATAGTGGAGAGGATTCTGGAGGAAGAATCCGACGAGGCACTCAAAATGACTATTGCCTCTGTACCTGCTTCACGCTACCTAACTGACATGACTCTTGAAGAGATGTCAAGAGATTGGTTCATGCTCATGCCCAAGCAAAAAGTAGCAGGCTCCCTCTGTATCAGAATGGACCAGGCAATTATGGATAAGAACATCATACTGAAAGCGAAC…	2280	2274	2151	1695	1497	1410	759	693	mallard duck	Alberta	1983
H12N2	A/mallard/Wisconsin/214/1977(H12N2)	CY181392.1_CY181391.1_CY181390.1_CY181385.1_CY181388.1_CY181387.1_CY181386.1_CY181389.1	ATGGAAAGAATAAAAGAACTAAGAGATCTAATGTCACAGTCCCGCACCCGCGAGATACTCACCAAGACCACTGTGGACCATATGGCCATAATCAAAAAATACACGTCAGGAAGGCAAGAGAAGAACCCCGCACTCAGGATGAAGTGGATGATGGCAATGAAATATCCAATTACGGCAGATAAGAGAATAATGGAAATGATCCCTGAGAGGAATGAACAAGGACAAACCCTCTGGAGCAGAACAAACGATGCCGGCTCAGACCGAGTGATGGTATCACCTCTGGCCGTGACATGGTGGAATAGGAATGGACCGACAACAAGTACAGTTCACTACCCAAAGGTATATAAAACTTATTTCGAAAAAGTCGAAAGGTTAAAACATGGGACCTTTGGCCCTGTC…	ATGGATGTCAATCCGACTTTGCTCTTCTTGAAAGTGCCAGCGCAAAATGCTATAAGCACAACATTCCCTTATACTGGAGATCCTCCTTACAGCCATGGAACAGGGACCGGATACACCATGGATACAGTCAATAGGACACATCAATATTCAGAAAAGGGGAAATGGACAACAAACACTGAAACAGGAGCACCACAACTCAATCCGATTGATGGACCACTGCCCGAAGACAATGAGCCGAGCGGTTATGCTCAAACAGACTGTGTGTTGGAAGCAATGGCTTTCCTTGAGGAGTCCCACCCCGGTATCTTTGAAAACTCGTGTCTTGAGACGATGGAAGTCGTTCAGCAAACACGGGTGGACAAACTGACACAAGGCCGACAGACCTATGATTGGACTCTG…	ATGGAAGACTTTGTGCGACAATGCTTCAATCCAATGATCGTCGAGCTTGCGGAAAAAGCAATGAAAGAGTATGGAGAGGACCCAAAAATCGAGACAAATAAATTCGCTGCGATATGCACACACCTGGAAGTGTGTTTCATGTATTCAGATTTCCATTTCATTGATGAACGGGGTGAATCAATAATCGTAGAGTCTGGCGATCCAAATGCACTCTTAAAACACCGGTTTGAAATAATCGAAGGGAGAGATCGTACTATGGCCTGGACAGTGGTAAATAGCATTTGCAACACCACAGGAGTTGAGAAATCCAAGTTCCTCCCGGATCTATATGACTATAAAGAGAATCGTTTCATTGAAATTGGAGTGACAAGGAGGGAGGTCCATATATACTACTTAGAA…	ATGGAAAAATTCATCATTTTGAGTACTATCTTGGCAGCAAGCTTTGCATATGACAAAATTTGCATTGGATACCAAACAAACAATTCGACTGAAACGGTAAACACACTAATTGAACAAAACGTTCCGGTGACACAAGTGGAGGAACTTGTACATGGTGGAATTGATCCGATCCTGTGTGGAACTGAACTAGGATCACCACTAGTGCTCGATGACTGTTCATTAGAGGGTCTAATCCTAGGCAACCCCAAATGTGATCTTTATTTGAATGGCAGGGAATGGTCATACATAGTAGAGAGGCCCAAAGAGATGGAAGGAATTTGCTATCCAGGATCAATTGAAAACCAGGAAGAGCTAAGATCTCTGTTTTCTTCCATCAAAAAATATGAAAGAGTGAAGATG…	ATGGCGTCTCAAGGCACCAAACGATCTTATGAGCAGATGGAAACTGGTGGGGAACGCCAGAATGCCACTGAAATCAGAGCATCTGTCGGGAGAATGGTTGGTGGAATCGGGAGATTCTACATACAGATGTGCACTGAACTCAAACTCAGCGACTATGAAGGGAGGCTGATCCAAAACAGCATAACAATAGAGAGAATGGTTCTCTCGGCATTTGATGAGAGGAGAAACAAATATCTGGAAGAGCATCCCAGTGCTGGGAAAGACCCTAAGAAGACTGGAGGTCCGATATACAGGAGGAGAGATGGGAAATGGGTGAGAGAATTGATCCTGTATGACAAAGAGGAGATCAGAAGGATTTGGCGTCAAGCGAATAATGGAGAAGACGCAACCGCTGGTCTC…	ATGAATCCAAATCAGAAGATAATAACAATTGGCTCTGTCTCTCTAACCATTGCAACAGTATGTTTCCTTATGCAGATTGCCATCCTAGCAACTACTGTAACACTGCATTTCAAGCAAAATGAATGCAGCACCTCCGCGAACAATCAAGTAGTGCCATGTGAACCAATCATAATAGAAAGGAACATAACAGAGATAGTGTATTTGAATAACACCACCATAGAAAAAGAAATTTGTCCTGAAATAATAGAATTCAGGAATTGGTCAAAACCGCAATGTCAAATTACAGGGTTTGCTCCTTTCTCCAAGGACAATTCAATTCGGCTTTCTGCTGGTGGGGACATTTGGGTAACAAGAGAACCTTATGTTTCATGCAGTCCCGGTAAATGTTATCAATTTGCA…	ATGAGTCTTCTGACCGAGGTCGAAACGTACGTTCTCTCTATCGTCCCGTCAGGCCCCCTCAAAGCCGAGATCGCGCAGAGACTTGAAGATGTCTTTGCAGGGAAGAACACCGATCTTGAGGCACTCATGGAATGGCTAAAGACAAGACCAATCCTGTCACCTCTGACTAAGGGGATTTTAGGATTTGTGTTTACGCTCACCGTGCCCAGTGAGCGAGGACTGCAGCGTAGACGCTTTGTCCAAAATGCCCTTAATGGGAATGGGGATCCAAACAACATGGACAGAGCGGTCAAACTGTACAGGAAGCTCAAAAGGGAAATAACATTCCATGGGGCAAAAGAAGTGGCACTCAGTTATTCAACTGGTGCACTTGCCAGTTGCATGGGCCTCATATACAAC…	ATGGATTCCAACACTGTGTCAAGCTTTCAGGTAGACTGCTTTCTTTGGCATGTCCGCAAACGATTTGCAGACCAAGAACTGGGTGATGCCCCATTCCTTGACCGGCTTCGCCGAGATCAGAAATCTCTAAGAGGAAGAGGCAGCACTCTTGGTCTGGACATCGAAACAGCCACTCGTGTTGGAAAGCAGATAGTGGAGCGGATTCTGGAGGAAGAATCCGACGAGGCACTCAAAATGACTATTGCCTCTGTCCCTGCTTCACGCTACCTAACTGACATGACTCTTGAGGAGATGTCAAGAGACTGGTTCATGCTCATGCCCAAGCAAAAAGTGGCAGGCTCCCTCTGTATCAGAATGGACCAGGCGATTATGGATAAGAACATCATACTGAAAGCGAAC…	2280	2274	2151	1695	1497	1410	759	693	mallard	Wisconsin	1977
H12N4	A/ruddy turnstone/Delaware/94/2000(H12N4)	CY005364.1_CY005363.1_CY005362.1_CY014598.1_CY005360.1_CY005359.1_CY005358.1_CY005361.1	ATGGAGAGAATAAAGGAACTAAGAGATCTAATGTCACAGTCTCGCACCCGCGAGATACTCACCAAAACCACTGTGGACCACATGGCCATAATCAAGAAATACACATCAGGGAGGCAGGAAAAGAACCCCGCACTCAGGATGAAGTGGATGATGGCAATGAAATACCCAATTACAGCAGATAAGAGAATAATGGAAATGATTCCTGAAAAGAATGAACAGGGACAAACCCTTTGGAGCAAAACAAATGATGCCGGCTCAGACCGAGTGATGGTATCACCTCTGGCTGTGACATGGTGGAATAGGAATGGACCAACAACAAGTACAGTCCATTACCCAAAGGTCTATAAAACTTATTTTGAAAAAGTCGAAAGGTTGAAACACGGGACCTTTGGCCCTGTC…	ATGGATGTCAATCCGACTTTACTTTTCTTGAAAGTTCCAGCGCAAAATGCCATAAGCACCACATTCCCATATACTGGAGATCCTCCATACAGCCATGGAACGGGAACAGGATACACCATGGACACAGTCAACAGAACACATCAATATTCAGAAAAGGGGAAATGGACAACAAACACAGAAACTGGAGCACCACAACTTAACCCAATTGATGGGCCATTGCCTGAGGATAACGAGCCAAGTGGATATGCACAAACAGATTGTGTCCTGGAAGCAATGGCTTTCCTTGAAGAGTCCCACCCAGGAATCTTTGAAAACTCGTGTCTCGAAACGATGGAAGTTGTTCAGCAGACAAGAGTGGACAAGCTGACCCAAGGTCGCCAGACCTATGATTGGACACTA…	ATGGAAGATTTTGTGCGACAGTGCTTCAATCCAATGATCGTCGAGCTTGCGGAAAAGGCAATGAAAGAATATGGGGAGGATCCAAAAATCGAGACAAACAAATTTGCTGCAATATGCACACACTTGGAAGTGTGTTTCATGTATTCAGATTTCCATTTCATTGATGAACGGGGTGAGTCGATAATCATGGAGTCTGGCGATCCAAATGCACTCCTAAAACACCGATTTGAAATAATCGAAGGGAGAGATCGTACTATGGCCTGGACAGTAGTGAACAGTATTTGCAACACCACAGGAGTTGAAAAACCCAAGTTTCTCCCGGATTTGTACGATTACAAAGAGAATCGTTTCATTGAGATTGGAGTAACTAGGAGGGAGGTCCATATATACTATTTGGAG…	ATGGAAAAATTCATTATTTTGAGCACTGTCCTGGCAGTAAGCTTTGCATATGACAAAATTTGCATTGGATATCAAACAAACAACTCGACTGAAACGGTGAACACGCTAATTGAACAAAATGTTCCGGTGACACAAGTGGAAGAACTCGTGCATGGCGGAATTGACCCGATTCTATGTAGAACGGAACTAGGATCACCACTAGTGCTTGATGACTGTTCATTAGAGGGCATAATCCTGGGCAATCCCAAATGTGATCTCTATTTGAATGGCAGAGAATGGTCATACATAGTAGAGAGGCCAAAAGAGATGGAAGGAATTTGTTATCCAGGATCAATTGAAAACCAGGAAGAGCTAAGATCTCTTTTTTCTTCCATCAAAAAGTATGAAAGAGTGAAGATG…	ATGGCGTCTCAAGGCACCAAACGATCTTATGAGCAGATGGAAACTGGTGGAGAGCGCCAGAATGCCACTGAAATCAGAGCATCTGTTGGGAGGATGGTTGGTGGAATTGGGAGATTCTACATACAGATGTGCACTGAACTCAAACTCAGCGACTATGAAGGAAGGCTGATCCAGAACAGCATAACAATAGAGAGAATGGTTCTCTCAGCATTTGATGAGAGGAGAAACAAATATCTGGAAGAACATCCCAGTGCTGGGAAAGACCCTAAGAAGACTGGAGGCCCAATATACAAAAGGAGAGATGGGAAATGGATGAGAGAATTGATCCTGTATGACAAAGAAGAGATCAGAAGGGTTTGGCGTCAAGCTAATAATGGAGAAGACGCAACCGCTGGTCTA…	ATGAATCCAAATCAGAAAATCATAACCATCGGCAGTGTTAGCATTATATTAACGACGATAGGCCTTCTCCTCCAAATAACAAGTTTATGCTCAATATGGTTTAGCCATTATAACCAGGTGACACAGACACATGAACAACCTTGTTCCAACAACACAACAAATTATTACAATGAGACTTTTGTTAATGTCACCAATGTGCAGAACAATTATACCACAGTAATTGAGTCCTCAGCCCCTGATGTTGTTCACTACTCTAGTGGAAGAGACTTGTGCCCAATAAGGGGATGGGCACCTCTGAGTAAGGACAATGGGATTAGAATTGGATCCCGAGGCGAAGTATTTGTCATACGGGAGCCTTTCATATCATGCTCCATTAGTGAATGCAGGACCTTTTTCTTA…	ATGAGTCTTCTAACCGAGGTCGAAACGTACGTTCTCTCTATCGTCCCGTCAGGCCCCCTCAAAGCCGAGATCGCGCAGAGACTTGAAGATGTCTTTGCAGGAAAGAACACAGATCTTGAGGCACTCATGGAATGGCTAAAGACAAGACCAATCCTGTCACCTCTGACTAAGGGGATTTTGGGATTTGTGTTCACACTCACCGTGCCCAGTGAGCGAGGACTGCAGCGTAGACGCTTTGTCCAGAATGCTCTTAATGGGAATGGAGATCCAAACAACATGGATAGGGCAGTCAAACTATATAGGAAGCTCAAAAGGGAAATTACATTCCATGGGGCCAAAGAGGTAGCACTCAGCTATTCTACTGGTGCACTCGCCAGTTGCATGGGCCTCATATACAAC…	ATGGATTCCAACACTGTGTCAAGCTTTCAGGTAGACTGCTTTCTTTGGCATGTCCGCAAACGATTTGCAGACCAAGAACTGGGTGATGCCCCATTCCTTGACCGGCTTCGCCGAGACCAAAAATCTCTAAGAGGAAGAGGCAGCACTCTTGGTCTGGACATCGAAACAGCCACTCGTGCTGGAAAGCAGATAGTAGAGAGGATTCTGGAAGAAGAATCCGATGAGGCACTTAAAATGACCATTGCCTCTGTACCTGCTTCACGCTACCTAACTGACATGACTCTTGAAGAGATGTCAAGAGACTGGTTCATGCTAATGCCCAAACAAAAAGTGGCAGGTTCCCTCTGTATCAGAATGGACCAGGCGATTATGGACAAGAACATCATACTGAAAGCGAAT…	2280	2274	2151	1695	1497	1413	759	693	ruddy turnstone	Delaware	2000
H12N5	A/gadwall/Wisconsin/13/1975(H12N5)	CY179866.1_CY179865.1_CY179864.1_CY179859.1_CY179862.1_CY179861.1_CY179860.1_CY179863.1	ATGGAGAGAATAAAAGAACTAAGAGACCTAATGTCACAATCCCGCACCCGCGAGATACTCACCAAAACCACTGTGGACCATATGGCCATAATCAAAAAGTACACATCAGGAAGACAAGAGAAGAACCCCGCACTCAGGATGAAGTGGATGATGGCAATGAAATATCCAATTACGGCAGATAAGAGGATAATGGAAATGATTCCTGAGAGGAATGAACAAGGACAAACCCTCTGGAGCAAAACAAATGACGCCGGCTCAAACCGAGTGATGGTATCACCTCTGGCCGTGACATGGTGGAATAGGAATGGGCCAACAACAAGTACAGTTCACTATCCAAAGGTCTATAAAACTTATTTCGAAAAAATCGAAAGGTTAAAACATGGGACCTTTGGCCCTGTC…	ATGGATGTCAATCCGACTTTACTCTTCTTGAAAGTGCCAGCGCAAAGTGCTATAAGCACAACATTCCCTTACACTGGAGATCCTCCTTATAGCCATGGAACAGGAACAGGATACACCATGGATACAGTCAATAGAACACATCAATATTCAGAAAAGGGGAGGTGGACAACAAACACTGAAACTGGAGCACCACAACTCAATCCGATTGATGGACCACTGCCCGAAGACAATGAACCGAGCGGTTATGCTCAAACAGACTGTGTGTTGGAAGCAATGGCCTTCCTTGAGGAGTCCCACCCCGGTATCTTTGAAAACTCGTGTCTTGAGACGATGGAAGTCGTTCAGCAAACACGGGTGGACAAACTGACACAAGGCCGACAGACCTATGACTGGACTCTG…	ATGGAAGACTTTGTGCGACAATGCTTCAATCCAATGATTGTCGAGCTTGCGGAAAAGGCAATGAAGGAATATGGAGAGGACCCGAAAATCGAGACAAATAAATTTGCAGCAATATGCACTCACTTGGAAGTATGTTTCATGTATTCAGATTTTCACTTCATCGATGAGCGAGGAGAATCAATAATCGTAGAATCCGGAGACCCGAATGCCCTCTTGAAGCACAGATTTGAAATAATTGAGGGAAGAGATCGCACAATGGCCTGGACAGTGGTAAACAGCATTTGCAACACTACGGGGGTTGAGAAACCGAAGTTTCTCCCAGATCTATATGACTACAAGGAGAACAGATTCATTGAGATTGGGGTGACAAGGAGAGAAGTCCACATATACTACCTGGAG…	ATGGAAAAATTCATCATTTTGAGTACTGTCTTGGCAGCAAGCTTTGCATATGACAAAATTTGTATTGGATACCAAACAAACAACTCGACTGAAACGGTAAATACACTAATTGAACAGAACGTTCCGGTGACACAAGTGGAAGAACTTGTACATGGTGGAATTGATCCGATCCTGTGTGGAACTGAACTAGGATCACCACTAGTGCTCGATGACTGTTCATTAGAGGGTCTAATCCTAGGCAACCCCAAATGTGACCTTTATTTGAATGGCAGGGAATGGTCATACATAGTAGAGAGGCCCAAAGAGATGGAAGGAGTTTGCTATCCAGGATCAATTGAAAACCAGGAAGAGCTAAGATCTCTGTTTTCTTCCATCAAAAAATATGAAAGAGTGAAGATG…	ATGGCGTCTCAAGGCACCAAACGATCTTATGAGCAGATGGAAACTGGTGGGGAACGCCAGAATGCCACTGAAATCAGAGCATCTGTTGGGAGAATGGTTGGTGGAATCGGGAGATTCTACATACAGATGTGCACTGAACTCAAACTCAGCGACCATGAAGGGAGGCTGATCCAAAACAGCATAACAATAGAGAGAATGGTTCTCTCGGCATTTGATGAGAGGAGAAACAGATATCTGGAAGAGCATCCCAGTGCTGGGAAAGACCCTAAGAAGACTGGGGGTCCAATCTACAGGAGGAGAGACGGGAAATGGATGAGAGAACTGATCCTCTATGACAAAGAGGAGATCAGAAGAATTTGGCGTCAAGCGAATAATGGAGAAGACGCAACTGCTGGTCTC…	ATGAATCCAAATCAGAAAATAATAACAATTGGTTCGGTGTCATTGGCACTAGTTATATTCAACATATTGCTTCATATTGCATCAATAGTCATAGGAATAATATCAGTGACAAAAGAAAGCAGTGTATCATCATCCTGCAACACCACTGAGGTTTACAATGAAACTGTGAGGCTGGAAACTATAACAATTCCTATCAATAACACTGTGTATATAGAAAGGGAGTTACATCGAGAACCTGAGTTCTTAAACAACACAGAACCTCTCTGCAATGTATCCGGGTTTGCAATAGTTTCTAAGGACAATGGAATCAGAATAGGGTCAAGGGGGCATGTGTTTGTCATAAGAGAACCATTTGTGGCATGCGGTCCCACGGAATGTAGAACATTTTTCCTAACGCAA…	ATGAGTCTTCTAACCGAGGTCGAAACGTACGTTCTCTCTATCGTCCCGTCAGGCCCCCTCAAAGCCGAGATCGCGCAGAGACTTGAAGATGTCTTTGCAGGGAAGAACACCGATCTTGAGGCACTCATGGAATGGCTAAAGACAAGACCAATCCTGTCACCTCTGACTAAGGGGATTTTAGGATTTGTGTTCACGCTCACCGTGCCCAGTGAGCGGGGACTGCAGCGTAGACGCTTTGTCCAGAATGCTCTTAATGGGAATGGAGATCCAAATAACATGGACAGGGCAGTCAAACTGTACAGGAAGCTCAAAAGGGAAATTACATTCCATGGGGCCAAAGAGGTAGCACTCAGTTATTCCACTGGTGCACTTGCCAGTTGCATGGGCCTCATATACAAC…	ATGGACTCCAACACGATAACCTCGTTTCAGGTAGATTGCTATCTATGGCACATAAGAAAACTGCTCAGCATGAGAGACATGTGTGATGCTCCCTTTGATGACAGACTCAGAAGAGATCAAAAGGCATTAAAGGGAAGAGGCAGCACACTTGGGCTCGACCTGCGAGTGGCCACAATGGAAGGCAAAAAGATTGTTGAGGACATCCTAAAGAGTGAGACGGATGAAAATCTCAAAATTGCAATTGCATCCAGCCCTGCTCCTCGGTACATTACCGACATGAGCATAGAGGAAATAAGCAGGGAATGGTACATGCTCATGCCAATGCAGAAGATAACAGGGGGTCTGATGGTGAAAATGGATCAGGCCATTATGGACAAGAGGATAACACTCAAAGCAAAT…	2280	2274	2151	1695	1497	1422	759	693	gadwall	Wisconsin	1975
H12N6	A/mallard/Wisconsin/503/1976(H12N6)	CY180699.1_CY180698.1_CY180697.1_CY180692.1_CY180695.1_CY180694.1_CY180693.1_CY180696.1	ATGGAAAGAATAAAAGAACTAAGAGATCTAATGTCACAGTCCCGCACCCGCGAGATACTCACCAAAACCACTGTGGACCATATGGCCATAATCAAAAAATACACATCAGGAAGGCAAGAGAAGAACCCCGCACTCAGGATGAAGTGGATGATGGCAATGAAATATCCAATTACGGCAGACAAGAGAATAATGGAAATGATTCCTGAAAGGAATGAACAAGGACAAACCCTCTGGAGCAAAACAAACGATGCCGGCTCAGACCGAGTGATGGTATCACCTCTGGCCGTGACATGGTGGAATAGGAATGGACCAACAACAAGTACAGTTCACTACCCAAAGGTATATAAAACTTATTTCGAAAAAGTCGAAAGGTTAAAACATGGGACCTTTGGCCCCGTC…	ATGGATGTCAATCCGACTTTACTTTTCTTGAAAGTTCCAGCGCAAAATGCCATAAGTACCACGTTCCCTTATACTGGAGATCCTCCATACAGCCATGGAACAGGAACAGGATACACCATGGACACGGTCAACAGAACACATCAATATTCAGAAAAGGGGAAATGGACAACAAACACTGAGACTGGAGCGCCCCAACTTAACCCAATTGATGGACCACTACCTGAGGACAATGAGCCAAGTGGATATGCACAAACAGACTGTGTCCTGGAAGCAATGGCTTTCCTTGAAGAGTCTCACCCAGGGATCTTTGAAAACTCGTGTCTTGAAACGATGGAAGTTGTTCAACAAACAAGGGTGGACAAACTGACCCAAGGTCGTCAGACCTATGATTGGACATTA…	ATGGAAGACTTTGTGCGACAATGCTTCAATCCAATGATTGTCGAGCTTGCGGAAAAGGCAATGAAAGAATATGGAGAGGACCCGAAAATCGAGACAAACAAATTTGCAGCAATATGCACTCATTTGGAGGTATGTTTCATGTATTCAGACTTTCACTTCATCGATGAGCGAGGAGAATCAATAATCGTAGAATCCGGAGACCCGAATGCCCTCTTGAAGCACAGATTTGAAATAATTGAGGGAAGAGACCGCACAATGGCCTGGACAGTGGTAAACAGCATTTGCAACACTACAGGGGTTGAGAAACCGAAATTTCTTCCCGATCTCTATGACTACAAGGAGAACAGATTCATTGAGATTGGAGTGACAAGGAGAGAAATCCACATATACTATCTGGAG…	ATGGAAAAATTCATCATTTTGAGTACTGTCTTGGCAGCAAGCTTTGCATATGACAAAATTTGCATTGGATACCAAACAAACAACTCGACTGAAACGGTAAACACACTAATTGAACAAAACGTTCCGGTGACACAAGTGGAGGAACTTGTACATGGTGGAATTGATCCGATCCTGTGTGGAACTGAACTAGGATCACCACTAGTGCTCGATGACTGTTCATTAGAGGGTCTAATCCTAGGCAACCCCAAATGTGATCTTTATTTGAATGGCAGGGAATGGTCATACATAGTAGAGAGGCCCAAAGAGATGGAAGGAGTTTGCTATCCAGGATCAATTGAAAACCAGGAAGAGCTAAGATCTCTGTTTTCTTCCATCAAAAAATATGAAAGAGTGAAGATG…	ATGGCGTCTCAAGGCACCAAACGATCTTATGAGCAGATGGAAACTGGTGGGGAGCGCCAGAATGCCACTGAAATCAGAGCATCTGTTGGGAGAATGGTTGGTGGAATCGGGAGGTTCTACATACAGATGTGCACTGAACTCAAACTCAGTGACTATGAAGGAAGGCTGATCCAAAACAGCATCACAATAGAGAGAATGGTTCTCTCAGCATTTGATGAAAGGAGAAACAAATATCTGGAAGAGCATCCCAGTGCTGGGAAGGACCCTAAAAAGACTGGAGGTCCAATCTACAGGAGAAGAGATGGAAAATGGATGAGAGAATTGATCCTGTATGATAAAGAGGAGATCAGAAGGATTTGGCGTCAGGCAAATAATGGAGAAGACGCAACTGCGGGTCTC…	ATGAATCCAAATCAGAAGATAATATGCATCTCAGCAACAGGAATGACACTATCCGTAGTAAGTCTGCTAATAGGATTGGCCAACTTGGGTCTGAACATTGGGCTTCATTTCAAGGTAGGAGACACACCAGAAATAGGGACCCCTGGCATCAACGAGACAAACTCCACAACCACGATAATCAACTACAATACCCAAAACAATTTCACAAATGTGACCAATATTGTGTTAATTAAAGAAGAAAACAAAATGTTCACAAACCTTTCAAAACCCTTGTGTGAAGTAAACTCATGGCACATTCTATCTAAGGACAATGCGATTAGAATAGGGGAGGATGCCCACATCCTTGTCACAAGAGAACCATATCTCTCATGTGGACCACATGAATGCAGAATGTTTGCC…	ATGAGTCTTCTAACCGAGGTCGAAACGTACGTTCTCTCTATCGTCCCGTCAGGCCCCCTCAAAGCCGAGATCGCGCAGAGACTTGAAGATGTCTTTGCAGGGAAGAACACCGATCTTGAGGCACTCATGGAATGGCTAAAGACAAGACCAATCCTGTCACCTCTGACTAAGGGGATTTTAGGATTTGTGTTCACGCTCACCGTGCCCAGTGAGCGAGGACTGCAGCGTAGACGCTTTGTCCAGAATGCTCTTAATGGGAATGGAGATCCAAACAACATGGACAGGGCAGTCAAACTGTACAGGAAGCTCAAAAGGGAAATTACATTCCATGGGGCCAAAGAGGTAGCACTCAGTTATTCCACTGGTGCACTTGCCAGTTGCATGGGCCTTATATACAAC…	ATGGATTCCAACACTGTGTCAAGCTTTCAGGTAGACTGCTTTCTTTGGCATGTCCGCAAACGATTTGCAGACCAAGAACTGGGTGATGCCCCATTCCTTGACCGGCTTCGCCGAGATCAGAAATCTCTGAGGGGAAGAGGCAGCACTCTTGGTCTGGACATCGAAACAGCCACTCGTGCTGGAAAGCAGATAGTGGAACGGATTCTGGAGGAAGAATCCGATGAGGCACTCAAAATGACTATTGCCTCTGTACCTGCTTCACGCTACCTAACTGACATGACTCTTGAGGAGATGTCAAGAGACTGGTTCATGCTCATGCCTAAGCAGAAAGTGGCAGGCTCCCTCTGTATCAGAATGGACCAGGCAATCATGGATAAGAACATCATACTGAAAGCAAAC…	2280	2274	2151	1695	1497	1413	759	693	mallard	Wisconsin	1976
H12N7	A/ruddy turnstone/Delaware/828199/2001(H12N7)	CY144259.1_CY144258.1_CY144257.1_CY144252.1_CY144255.1_CY144254.1_CY144253.1_CY144256.1	ATGGAGAGAATAAAAGAACTAAGAGATCTAATGTCGCAGTCTCGCACCCGCGAGATACTAACCAAAACCACTGTGGACCACATGGCCATAATCAAAAAATACACATCAGGAAGGCAAGAGAAGAACCCCGCACTCAGGATGAAGTGGATGATGGCAATGAAATATCCAATTACGGCAGATAAAAGAATAATGGAAATGATTCCTGAAAGGAATGAACAAGGACAAACACTCTGGAGTAAAACAAACGATGCCGGCTCAGACCGAGTGATGGTATCACCTCTAGCTGTGACGTGGTGGAATAGGAATGGACCAACAACAAGTACAGTTCACTACCCAAAGGTATATAAAACTTATTTTGAAAAGGTCGAAAGATTGAAACACGGGACCTTTGGCCCTGTC…	ATGGATGTCAATCCGACTTTACTTTTCTTGAAAGTTCCAGCGCAAAATGCCATAAGCACTACATTCCCATACACTGGAGATCCTCCATACAGCCATGGAACAGGAACAGGATACACCATGGACACAGTTAACAGAACACATCAATATTCAGAAAAGGGGAAATGGACAACAAATTCAGAGACTGGAGCACCCCAACTTAACCCAATTGATGGACCACTGCCTGAGGACAATGAGCCAAGTGGATATGCACAAACGGACTGTGTCCTTGAAGCAATGGCTTTCCTTGAAGAGTCCCACCCAGGAATCTTTGAAAACTCGTGTCTTGAAACGATGGAAGTTGTCCAACAAACAAGAGTGGACAAATTGACCCAAGGCCGTCAGACCTATGACTGGACGTTA…	ATGGAAGACTTTGTGCGACAATGCTTCAATCCGATGATCGTCGAGCTTGCGGAAAAGGCAATGAAAGAGTATGGGGAAGATCCGAAAATTGAAACTAACAAGTTCGCTGCAATATGCACACACTTAGAAGTCTGTTTCATGTATTCGGATTTTCATTTCATCGATGAACGGGGTGAATCAGTAATTGTAGAATCTGGTGACCCAAATGCATTACTAAAGCACCGATTTGAGATAATTGAAGGAAGGGATCGAACCATGGCCTGGACAGTGGTGAATAGTATCTGCAACACCACAGGGGTAGAGAAGCCTAAATTTCTTCCGGATTTGTATGATTACAAGGAGAACCGATTCATTGAGATTGGAGTGACACGGAGGGAGGTTCACATATACTACCTAGAA…	ATGGAAAAATTCATCATTTTGAGCACTGTCCTGGCAGTAAGCCTTGCATATGACAAAATTTGCATTGGATATCAAACAAACAACTCGACTGAAACGGTGAACACACTAATTGAACAAAATGTTCCGGTGACACAAGTGGAAGAACTCGTGCATGGCGGAATTGACCCGATCCTATGTGGAACGGAATTAGGATCACCACTAGTGCTCGATGACTGTTCATTAGAGGGTCTAATTCTGGGCAATCCCAAATGTGATCTATATTTGAATGGCAGAGAATGGTCATACATAGTAGAGAGGCCAAAAGAGATGGAAGGAATTTGCTATCCAGGATCAATTGAAAACCAGGAAGAGCTAAGATCTCTGTTTTCTTCCATCAAAAAGTATGAAAGAGTGAAGATG…	ATGGCGTCTCAAGGCACCAAACGATCTTATGAGCAGATGGAAACTGGTGGAGAACGCCAGAATGCCACTGAAATCAGAGCATCTGTTGGGAGAATGGTTGGTGGAATCGGGAGATTCTACATACAGATGTGCACTGAACTCAAACTCAGTGACTATGAAGGGAGGCTAATCCAAAACAGCATCACAATAGAGAGAATGGTTCTCTCAGCATTTGATGAGAGGAGAAACAAATATCTGGAAGAGCATCCCAGTGCTGGGAAGGACCCTAAGAAGACTGGAGGTCCAATCTACAGGAGGAGAGATGGGAAATGGATGAGAGAATTGATCCTATATGACAAAGAGGAGATCAGAAGGATTTGGCGTCAAGCGAATAATGGAGAAGACGCAACTGCTGGTCTC…	ATGAATCCTAATCAAAAATTATTCGCACTCTCTGGGGTGGCTATAGCACTGAGTATCCTCAACCTACTAATAGGAATATCCAATGTGGGACTGAATGTCTCATTACACCTAAAGGGCAGCAATGACCAAGATAAAAATTGGACATGCACGAGTGTAACACAAAACAACACGACTTTAATCGAAAACACATATGTCAACAATACTACTGTCATCAATAAGGAAACAGGGACTGCAAAGCAAAATTACCTAATGCTGAACAAAAGCTTATGTAAAGTTGAAGGATGGGTAGTGGTGGCTAAGGACAATGCCATAAGATTCGGTGAAAGTGAACAAATAATAGTAACAAGGGAGCCGTATGTGTCATGTGATCCATTAGGATGTAAGATGTACGCACTGCAT…	ATGAGTCTTCTAACCGAGGTCGAAACGTACGTTCTCTCTATCGTCCCGTCAGGCCCCCTCAAAGCCGAAATCGCGCAGAGACTTGAAGATGTCTTTGCAGGGAAGAACACCGATCTTGAGGCACTCATGGAATGGCTAAAGACAAGACCAATCCTGTCACCTCTGACTAAGGGGATTTTAGGATTTGTGTTCACGCTCACCGTGCCCAGTGAGCGAGGACTGCAGCGTAGACGTTTTGTCCAAAATGCCCTTAATGGGAATGGGGATCCAAACAACATGGACAGAGCGGTCAAACTGTACAGGAAGCTAAAAAGGGAAATAACATTCCATGGGGCAAAGGAGGTGGCACTCAGTTATTCAACTGGTGCACTTGCCAGTTGCATGGGCCTCATATACAAC…	ATGGATTCCAACACTGTGTCAAGCTTTCAGGTAGACTGCTTTCTTTGGCATGTCCGCAAACGATTTGCAGACCAAGAACTGGGTGATGCCCCATTCCTTGATCGGCTTCGCCGAGATCAAAAATCTCTAAGAGGAAGAGGCAGCACTCTTGGTCTGGACATCGAAACGGCCACTCGTGCTGGAAAGCAGATAGTGGAGAGGATTCTGGAGGAAGAATCCGACGAGGCACTCAAAATGACTATTGCCTCTGTGCCTGCTTCACGCTACCTAACTGACATGACTCTTGAAGAAATGTCAAGAGACTGGTTCATGCTCATGCCCAAGCAAAAAGTGGCAGGCTCCCTTTGCATCAGAATGGACCAGGCGATTATGGATAAGAACATCATACTGAAGGCAAAC…	2280	2274	2151	1695	1497	1413	759	693	ruddy turnstone	Delaware	2001
H12N9	A/red-necked stint/Australia/5745/1981(H12N9)	CY005715.1_CY005714.1_CY005713.1_CY014636.1_CY005711.1_CY005710.1_CY005709.1_CY005712.1	ATGGAGAGAATAAAAGAACTGAGAGATCTAATGTCACAATCTCGCACTCGCGAGATACTAACAAGGACCACTGTGGACCATATGGCCATAATCAAGAAGTACACATCAGGAAGACAGGAAAAGAACCCTGCACTCAGAATGAAATGGATGATGGCAATGAAGTATCCAATAACAGCAGACAAGAGAATAATGGAAATGATTCCTGAGAGGAATGAACAAGGGCAAACACTTTGGAGCAAGACTAATGATGCAGGATCAGACAGAGTAATGGTGTCCCCTCTAGCCGTGACATGGTGGAACAGGAACGGACCAACAACAAGTACAGTCCACTACCCAAAGGTCTATAGAACATACTTTGAAAAGGTTGAAAGGTTAAAGCATGGAACCTTTGGTCCCGTT…	ATGGATGTCAATCCGACTTTACTCTTCTTGAAAGTACCAGCACAAAATGCTATAAGTACTACATTCCCTTATACTGGAGATCCTCCATACAGCCATGGAACAGGAACAGGATACACCATGGATACAGTCAACAGAACACACCAATATTCAGAAAAGGGAAGGTGGACAACAAACACGGAAACTGGAGCACCACAGCTCAATCCCATTGATGGACCATTACCTGAAGACAATGAGCCAAGTGGGTATGCACAGACAGATTGTGTTTTGGAAGCAATGGCTTTCCTTGAGGAATCCCATCCAGGGATCTTTGAAAACTCGTGTCTTGAAACGATGGAAGTCGTTCAGCAAACAAGGGTGGACAAACTGACCCAGGGTCGCCAGACTTATGATTGGACATTA…	ATGGAAGACTTTGTGCGACAATGCTTCAATCCAATGATTGTCGAGCTTGCGGAAAAGGCAATGAAAGAGCATGGGGAAGATCCAAGAATTGAAACGAACAAATTCGCTGCAATATGCACACATCTGGAAGTCTGTTTCATGTATTCAGATTTCCATTTCATCGATGAAAGAGGTGAATCAGTAATTGTAGAATCGGGCGATCCAAATGCATTACTGAAACATCGATTTGAGATAATTGAAGGAAGAGACCGAACAATTGCCTGGACAGTGGTGAATAGCATCTGCAACAGCACAGGAGTCGAGAAGCCCAAATTTCTTCCGGATCTGTATGACTATAAGGAAAACCGATTCATTGAAATTGGAGTGACACGGAGGGAAGTCCACATATACTACTTAGAA…	ATGGAGAAGTTCATTGTACTGAGCATTGTTTTAACGACTGGTCTTGCTTATGACAAGATTTGCATTGGCTATCAAACGAACAACTCGACTGATACGGTAAACACACTAATTGAGCAAAATGTTCCAGTCACTCAAGTGGAAGAACTTGTACATGGTCAGGTTAATCCAATTCTATGCAGCACGGAACTAGGGTCACCACTAGTGCTTGATGACTGCTCTCTGGAGGGTTTGATTCTAGGTAATCCCAAATGCGATCTTTATCTGAATGGCAGAGAGTGGTCATACATTGTGGAGAGAACCAAGGAAATGGAAGGGATCTGCTATCCAGGATCGATAGAGAACCAAGAGGAGTTGAGATCATTGTTCTCTTCAATTAAGAAATACGAGAGAGTGAAAATG…	ATGGCGTCTCAAGGCACCAAACGATCGTACGAACAAATGGAAACTGGTGGAGAACGCCAGAATGCCAGTGAAATCAGAGCATCTGTCGGAAGAATGGTTGGTGGAATTGGAAGATTCTATATACAAATGTGCACCGAACTCAAACTCAGCGACCAGGAAGGGAGGCTGATCCAAAACAGCATAACACTGGAAAGAATGGTCCTTTCTGCCTTTGATGAAAGGAGAAACAAGTATCTAGAGGAACACCCCAGTGCTGGGAAAGACCCCAAGAAGACTGGCGGTCCGATCTATAGAAGGAGAGATGGAAAATGGATTAGAGAGCTGGTTTTATTTGACAAAGAAGAGATCAGGAGAAACTGGCGCCAGGCAAATAATGGAGAAGATGCAACAGCAGGTCTT…	ATGAATCCAAATCAGAAGATTCTATGCACTTCTGCCACTGCTATTGTAATAGGCACAATTGCAGTACTCATAGGAATAGCAAACTTAGGGTTGAACATAGGGCTACATCTGAAACCAAGCTGTAATTGCTCACCCTCACAACCTGAGGCAACCAATGCAAGCCAAACAATAATAAACAACTACTATAATGAAACAAACATCACCCAAATAAGTAACACCAACATCCAAGTAGAAGAGAGAGCAAACAAGGAATTCAATAATTTGACCAAAGGACTCTGTACTATAAATTCATGGCACATATATGGGAAAGACAATGCGGTAAGAATTGGGGAGAACTCAGATGTTTTAGTCACAAGAGAACCCTATGTCTCGTGTGAACCAGATGAGTGCAGGTTCTAT…	ATGAGCCTTCTAACCGAGGTCGAAACGTACGTTCTCTCTATCATTCCATCAGGCCCCCTCAAAGCCGAGATCGCGCAGAGACTTGAAGATGTTTTTGCAGGGAAAAATGCAGATCTCGAGGCTCTCATGGAATGGCTGAAGACAAGACCAATCCTGTCACCTCTAACCAAAGGGATTTTAGGATTTGTGTTCACGCTCACCGTGCCCAGTGAGCGAGGACTGCAGCGTAGACGCTTTGTTCAAAATGCCCTAAATGGGAATGGAGACCCAAACAACATGGCCAGAGCCGTTAAGCTATATAAAAAGCTGAAAAGAGAAATAACATTCCATGGGGCCAAAGAAGTGGCACTCAGTTACTCTGCTGGTGCACTTGCTAGTTGCATGGGCCTCATATACAAC…	ATGGATTCCAACACTGTATCAAGCTTCCAGGTAGACTGTTTTCTTTGGCATGTCCGCAAACGATTTGCAGACCAAGAACTGGGTGATGCCCCATTCCTTGACCGGCTCCGCCGAGATCAGAAATCCCTGAGGGGAAGAGGCAGCACTCTTGGTCTGGACATCGAAACAGCCACTCGTGCAGGAAAGCAGATAGTGGAGCGAATTCTGGAAGAAGAATCCGATGATGCCCTTAAAATGACCATTGCTTCTGTGCCCACTTCACGCTATCTAACTGACATGACTCTTGAAGAAATGTCAAGGGACTGGTTCATGCTGATGCCCAAACAGAAAATGGCAGGCTCCCTTTGCATCAGAATGGACCAAGCAATAATGGACAAGAACATCATACTGAAAGCAAAT…	2280	2274	2151	1695	1497	1413	759	693	red-necked stint	Australia	1981
H13N2	A/whale/Maine/328B/1984(H13N2)	KJ372717.1_KJ372718.1_KJ372719.1_KJ372720.1_KJ372721.1_KJ372722.1_KJ372723.1_KJ372724.1	ATGGAGAGAATAAAAGAACTAAGAGATTTAATGTCGCAGTCCCGCACCCGCGAGATACTGACAAAAACCACCGTGGACCATATGGCCATAATCAAGAAATACACATCAGGAAGACAGGAGAAGAATCCTGCTCTCAGAATGAAATGGATGATGGCAATGAAATATCCGATCACCGCAGACAAAAGAATAATGGAGATGATCCCTGAGAGAAATGAACAAGGCCAGACTCTTTGGAGTAAAACAAATGACGCTGGCTCGGATAGGGTGATGGTGTCACCTCTGGCTGTAACATGGTGGAACAGGAACGGACCAACGACAAGCACTGTCCACTATCCCAAGGTATACAAAACTTACTTTGAAAAGGTTGAGAGGTTAAAACATGGAACCTTTGGCCCCGTT…	ATGGATGTCAATCCGACTTTACTTTTCTTGAAAGTACCAGCGCAAAATGCCATAAGTACTACATTCCCTTACACTGGAGATCCCCCATACAGCCATGGAACAGGAACAGGATACACCATGGACACAGTCAATAGAACACATCAATATTCAGAAAAGGGAAAATGGACAACAAACACAGAAACTGGGGCACCCCAACTCAACCCGATTGATGGACCGCTACCTGAGGACAATGAGCCAAGTGGCTATGCACAGACAGATTGTGTCTTAGAAGCAATGGCTTTCCTTGAGGAATCCCACCCAGGGATTTTTGAGAATTCGTGTCTTGAAACAATGGAAGTCGTCCAGCAAACAAGGGTGGATAAATTAACCCAGGGTCGTCAAACCTATGACTGGACACTG…	ATGGAAGACTTCGTGCGACAATGCTTCAATCCAATGATCGTCGAGCTTGCGGAAAAGACAATGAAAGAACATGGAGAAGACCCGAAAATTGAAACAAACAAATTTGCTGCAATATGCACACACTTAGAAGTCTGTTTCATGTATTCGGATTTCCACTTCATTGACGAACGGGGCGAATCAATAATTGTAGAATCTGGTGATCCAAATGCATTGCTGAAGCACCGGTTTGAGATAATTGAAGGAAGAGACCGAACGATGGCCTGGACAGTGGTGAATAGCATCTGCAACACCACAGGGGTAGAGAAGCCTAAATTTCTTCCGGATCTGTATGATTACAAGGAGAACCGATTCATTGAAATTGGTGTAACAAGAAGAGAAGTTCACATATACTACCTGGAA…	ATGGATATCCAATCAATCATAATCTCGTTACTTATTAGCACGTGCGTACAGGCCGACAGAATCTGTGTAGGATACTTAAGCACTAATTCAACAGAAAAAGTTGACACACTGTTGGAGAATGATGTTCCAGTCACAAGCTCTATTGATCTAGTTGAAACAAACCACACAGGAACATATTGTTCTTTAGATGGAATCAGCCCAGTGCACTTGGGAGATTGCAGCTTTGAGGGTTGGATAGTAGGAAATCCTGCCTGTACTAGCAACTTTGGAATCAGAGAGTGGTCATATTTGATTGAAGACCCATCTGCACCTCATGGACTGTGCTACCCAGGAGAATTGGACAACAACGGAGAATTGAGGCATTTGTTCAGTGGAATCAGATCTTTCAGCAGAACTGAA…	ATGGCGTCTCAAGGCACCAAACGATCTTATGAGCAGATGGAAACTGGTGGCGAGCGCCAGAATGCAAATGAAATTAGGGCATCTGTCGGGAGGATGGTTGGAGGAATCGGAAGATTCTACATACAGATGTGCACTGAACTCAAGCTCAGTGACAATGAGGGAAGATTGATCCAAAACAGCATCACCATAGAGAGAATGGTCCTATCTGCATTTGATGAGAGAAGGAACAAGTACCTGGAAGAGCATCCCAGCACCGGGAGAGACCCCAAGAAAACCGGAGGACCAATTTACAGAAGGAGAGATGGGAAATGGGTGAGAGAATTAGTTCTGTATGACAAAGAAGAACTAAGAAGAATCTGGCGGCAGGCAAACAATGGGGAAGATGCGACCGCTGGTCTC…	ATGAATCCAAACCAGAAAATAATAACAATTGGCTCCGTCTCTCTAACTATTGCAACAGTGTGTTTCCTCATGCAGATTGCCATCCTAACAACGACCGTGACACTGCATTTCAAGCAAAATGAGTGCAGCATCCCCGCGAACAACCAAGTCGTGCCATGTGAACCAATCGTAATAGAGAGGAACATAACAGAGATAGTGTATTTGAATAATACCACTATAGAAAAAGAGATTTGTCTTAAAGTGGCAGAATACAGGAATTGGTCAAAACCGCAATGTCAAATTACAGGGTTTGCCCCGTTCTCCAAGGACAATTCAATTCGGCTTTCTGCTGGTGGGGACATTTGGGTAACAAGAGAACCTTATGTGTCATGCGACCCCAGTAAATGTTATCAATTTGCA…	ATGAGTCTTCTAACCGAGGTCGAAACGTACGTTCTCTCTATCGTCCCGTCAGGCCCCCTCAAAGCCGAGATCGCGCAGAGACTTGAAGATGTATTTGCAGGGAAAAACACTGACCTTGAGGCACTCATGGAATGGCTAAAGACAAGACCGATCTTGTCACCTCTGACTAAAGGAATTTTAGGGTTTGTGTTTACGCTCACCGTGCCCAGTGAGCGAGGACTGCAGCGTAGAAGATTTGTCCAGAATGCCCTTAATGGGAATGGGGACCCCAATAACATGGACAGAGCAGTTAAACTGTACAGAAAGCTCAAAAGGGAGATAACATTCCATGGAGCAAAGGAGGTAGCACTCAGTTATTCGACAGGTGCGCTTGCCAGTTGCATGGGCCTCATCTACAAT…	ATGGACTCAAACACTGTGTCAAGCTTCCAGGTAGATTGCTTTCTTTGGCATGTCCGCAAAAGATTTGCAGACCAAGAGATGGGCGATGCCCCATTCCTAGATCGGATCCGCCGAGATCAAAAGTCACTGAAGGGGAGAAGTATCACTCTTGGCATAGACATTGAAGCAGCCACTCGCGCTGGGAAGCTGATAATTGAGCGGATTCTGGATGAAGAATCCGATGAGGCACTAAAGATGAATATTGCCTCCGTACCTGCGCCGCGCTATGTGACTGACATGACTCCTGAAGAGATGTCAAGGGACTGGTTTATGCTCATGCCCAAACAGAAATTTGCTGGTCCCCTTTGCATTAGAATGGATCAGGCAATCTTAGATAAGAACATTATACTGAAAGCAAAT…	2280	2274	2151	1701	1497	1410	759	693	whale	Maine	1984
H13N3	A/black-headed gull/Netherlands/17/2009(H13N3)	KX978129.1_KX979661.1_KX978392.1_KX978076.1_KX979272.1_KX979056.1_KX978291.1_KX977594.1	ATGGAGAGAATAAAAGAACTAAGAGACCTAATGTCACAGTCTCGCACTCGCGAGATACTGACAAAAACCACAGTGGACCATATGGCCATAATCAAGAAGTACACATCAGGGAGACAGGAGAAGAATCCCGCTCTCAGAATGAAGTGGATGATGGCAATGAAATATCCAATCACAGCGGACAAAAGAATAATGGAGATGATCCCTGAGAGAAATGAACAGGGTCAGATCCTTTGGAGTAAGACTAATGATGCTGGTTCGGATAGGGTGATGGTGTCACCTCTAGCTGTAACATGGTGGAACAGAAACGGACCAACGGCAAGTACGGTCCACTATCCCAAAGTCTACAAAACTTACTTTGAAAAAGTTGAGAGATTAAAACATGGAACATTCGGCCCCGTT…	ATGGATGTCAATCCGACTTTACTTTTCTTGAAGGTACCAGCGCAAAATGCTATAAGTACCACCTTCCCTTATACTGGTGATCCTCCATACAGCCATGGAACAGGAACAGGGTATACCATGGACACAGTCAACAGAACACATCAGTACTCAGAGAAGGGGAAATGGACAACAAACACAGAGACTGGGGCACCTCAGCTTAACCCGATTGATGGACCGCTACCAGAGGATAATGAGCCAAGCGGGTATGCACAAACAGATTGTGTCTTGGAGGCAATGGCTTTCCTTGAAGAATCCCACCCAGGGATTTTTGAAAACTCATGTCTTGAAACGATGGAAGTTGTTCAGCAAACACGAGTGGACAAACTGACCCAAGGTCGACAAACATATGATTGGACGTTG…	ATGGAAGACTTTGTGCGACAATGCTTCAATCCAATGATCGTCGAGCTTGCGGAAAAGGCAATGAAAGAATATGGGGAAGACCCGAAAATTGAGACCAACAAGTTCGCTGCAATATGCACCCATTTAGAAGTATGTTTCATGTATTCGGATTTCCACTTTATTGACGAGAGGGGTGAATCAATAATTGTGGAATCTGGAGATCCAAATGTCTTATTGAAGCACCGATTTGAGATAATTGAAGGAAGAGACCGAACGATGGCATGGACTGTAGTGAATAGTATCTGCAACACCACAGGAGTCGAGAAGCCTAAATTCCTTCCAGATTTATATGATTACAAAGAAAACCGATTCGTCGAAATTGGTGTGACACGGAGGGAAGTTCACATATACTACCTAGAA…	ATGGCTCTAAATGTCATTACAATCCTGTCACTTATAAGCGTGTGTGTGCAGGCAGACAGAATATGCGTGGGTTATCTGAGCACCAATTCATCAGAAAGGGTCGACACACTCCTTGAAAATGGGGTTCCAGTCACCAGCTCCGTTGACCTGATTGAAACGAACCACACAGGAACATACTGTTCTCTAAATGGGGTCAGCCCAGTGCATTTAGGAGATTGTAGCTTTGAAGGATGGATTGTAGGAAACCCGGCATGCACCAGCAACTTTGGGATCAGAGAGTGGTCATATCTGATTGAGGATCCTGGGGCACCCCATGGGCTTTGTTACCCTGGAGAATTAAACAACAATGGAGAGCTCAGGCATTTGTTCAGTGGAATCAAGTCATTCAGCAGAACAGAG…	ATGGCGTCTCAAGGCACCAAACGATCTTATGAGCAGATGGAAACTGGTGGTGAACGCCAGAATGCCACTGAGATTCGGGCATCTGTCGGAAGGATGGTTGGAGGAATCGGAAGATTCTACATACAGATGTGCACTGAACTCAAACTAAGTGACAATGAAGGAAGGCTGATACAAAACAGTATCACAATAGAGAGAATGGTCCTGTCTGCATTTGATGAGAGGAGGAACAGATACTTGGAGGAGCATCCCAGCGCTGGGAGGGACCCCAAGAAAACTGGTGGACCAATTTACAGAAGGAGAGAGGGGAAATGGGTGAGAGAATTGGTCCTGTATGACAAAGAAGAAATAAGAAGAATCTGGCGACAGGCAAACAATGGAGAAGATTCGACTGCTGGCCTC…	ATGAATCCAAATCAGAGGATAATAGCGATTGGGTCAGTGAACACAGTATTATCTACCATAACACTGCTGATTGGGATAGGCAATTTGGCTTTCAATGCAGTTATTCATGGTAAAGTTGAAGACCATAAAGGTGAAATTGCACCAAACACCACACCTCAACCGATTTACAATTGTAGCGACACTGCAATAACAAACAACAACACTACAATCAACAACATAACAAATGTTGTTCTTCAGGATCCGGAAAAACATTTCAGGCTTCCATTGCCCTTGTGTCCTTTCAAAGGTTTCTTTCCATTTCACAAGGATAATGCTCTGAGGCTAGCTGAAAACAAAGATGTCTTAATAACAAGGGAACCCTACATCAGCTGCGACAATGAAGTCTGTTGGTCTTTTGCA…	ATGAGTCTTCTAACCGAGGTCGAAACGTACGTTCTCTCTATCATTCCATCAGGCCCCCTCAAAGCCGAGATAGCACAGAGACTTGAAGATGTTTTTGCAGGGAAGAACACAGACCTTGAAGCTCTCATGGAGTGGCTAAAGACAAGACCGATCTTGTCACCTCTGACTAAGGGAATTTTAGGGTTTATTTTTACGCTCACCGTGCCCAGTGAGCGAGGACTGCAGCGTAGACGCTTTGTCCAAAACGCCCTAAATGGGAATGGAGACCCAAACAACATGGACAGAGCAGTGAAGCTTTACAGAAAGCTGAAGAGGGAGATAACATTCCACGGAGCTAAGGAGGTGGCACTCAGCTACTCAACTGGTGCACTTGCCAGCTGCATGGGTCTCATCTACAAC…	ATGGATTCAAACACTGTGTCAAGCTTCCAGGTAGATTGCTTTCTTTGGCATGTCCGCAAACGATTTGCAGACCAAGATATGGGTGATGCCCCATTCCTAGATCGGCTTCGCCGAGACCAAAAGTCCCTGAAAGGGAGAAGTAGCACTCTTGGTATCGACATTGAGGCAGCTACTCGCTCTGGGAAGCAGATAATAGAGCGGATTCTGGATGAAGAATCAGATGAGACACTGAAAATGACTGTTGCCTCTGTGCCTGCATCCCGCTATGTAACTGACATGACCCCTGAAGAAATGTCAAGGGACTGGTTTATGCTTATGCCCAAACAGAAGTTTGCTGGTCCCCTCTGCATCAAAATGGATCAGGCAGTCATAGACAAAGACATCACACTGAAGGCAAAT…	2280	2274	2151	1701	1497	1410	759	693	black-headed gull	Netherlands	2009
H13N6	A/gull/Maryland/704/1977(H13N6)	CY130093.1_CY130092.1_CY130091.1_CY130086.1_CY130089.1_CY130088.1_CY130087.1_CY130090.1	ATGGAGAGAATAAAAGAACTAAGAGATTTAATGTCGCAGTCCCGCACTCGCGAGATACTGACAAAAACCACTGTGGACCATATGGCCATAATCAAGAAATACACATCAGGAAGACAGGAGAAGAATCCTGCTCTCAGAATGAAATGGATGATGGCAATGAAATATCCGATCACCGCAGACAAAAGAATAATGGAGATGATCCCTGAGAGAAATGAACAAGGCCAGACTCTTTGGAGTAAAACAAATGATGCTGGTTCGGACAGGGTGATGGTGTCACCTCTAGCTGTGACGTGGTGGAACAGGAACGGGCCAACGACAAGCACAGTCCATTATCCCAAGGTCTACAAAACTTACTTTGAAAAGGTTGAGAGGTTAAAACATGGAACCTTTGGCCCCGTC…	ATGGATGTCAATCCGACTTTACTTTTCTTGAAAGTTCCAGCGCAAAATGCCATAAGCACCACATTCCCATATACTGGAGATCCTCCATACAGCCATGGAACGGGAACAGGATACACCATGGACACAGTCAACAGAACACATCAATATTCAGAAAAGGGAAAATGGACAACAAATACAGAAACTGGAGCACCCCAACTTAACCCAATTGATGGACCATTACCTGAGGATAATGAACCAAGTGGATATGCACAAACAGATTGCGTCCTGGAAGCAATGGCTTTCCTTGAAGAATCCCACCCAGGAATCTTTGAAAACTCGTGTCTTGAAACGATGGAGGTTGTTCAACAAACAAGGGTTGACAAGCTGACCCAAGGTCGCCAGACCTATGATTGGACATTA…	ATGGAAGACTTTGTGCGACAATGCTTCAATCCAATGATCGTCGAGCTTGCGGAAAAGGCAATGAAAGAATATGGAGAGGATCCAAAAATCGAGACAAACAAATTCGCTGCAATATGCACACACCTGGAAGTGTGTTTCATGTATTCAGACTTCCATTTCATTGATGAACGGGGTGAGTCGATAATTGTTGAGTCTGGTGATCCAAATGCACTCTTAAAACATCGATTTGAAATAATCGAAGGAAGAGACCGTACTATGGCCTGGACAGTGGTGAATAGCATTTGCAACACCACAGGAGTTGAGAAGCCAAAGTTTCTTCCGGACTTATATGATTATAAAGAAAATCGTTTCATTGAAATTGGAGTGACAAGGAGGGAGGTCCATATATACTATCTAGAA…	ATGGCTCTAAATGTCATTGCAACTTTGACACTTATAAGTGTATGTGTACATGCAGACAGAATATGCGTGGGGTATCTGAGCACCAATTCATCAGAAAGGGTCGACACGCTCCTTGAAAATGGGGTCCCAGTCACCAGCTCCATTGATCTGATTGAGACAAACCACACAGGAACATACTGTTCTCTAAATGGAGTCAGTCCAGTGCATTTGGGAGATTGCAGCTTTGAAGGATGGATTGTAGGAAACCCAGCCTGCACCAGCAACTTTGGGATCAGAGAGTGGTCATACCTGATTGAGGACCCCGCGGCCCCTCATGGGCTTTGCTACCCTGGAGAATTAAACAACAATGGTGAACTCAGACACTTGTTCAGTGGAATCAGGTCATTCAGTAGAACGGAA…	ATGGCGTCCCAAGGCACCAAACGATCTTATGAGCAGATGGAAACTGGTGGCGATCGCCAGAATGCCAATGAAATTAGGGCATCTGTCGGGAGAATGGTTGGGGGAATCGGAAGATTCTACATACAGATGTGCACTGAACTCAAGCTCAGTGATAATGAGGGAAGATTGATCCAAAACAGCATCACCATAGAGAGAATGGTCCTATCAGCATTTGATGAGAGAAGGAACAAGTACCTGGAAGAGCACCCCAGTACTGGGAGAGACCCCAAGAAAACTGGAGGACCAATTTACAGAAGGAGAGATGGGAAGTGGGTGAGAGAATTAGTTCTATATGACAAAGAAGAAATAAGGAGGATCTGGCGGCAAGCAAACAATGGAGAAGATGCAACAGCTGGTCTC…	ATGAATCCAAATCAGAAGATAATATGCATTTCAGCTACAGGAATGACACTATCGGTAGTAAGCCTCCTGATAGGAATTGCCAATTTAGGTTTAAACATCGGACTCCATTATAAGGTAGGCGATACACCAGATGTGAATACTCCAAATGTGAATGGTACCAATTCAACAACAACAACAATAATTAACAACAATACCCAGAATAATTTCACAAACATCACCAACATCATACATAACAAAAATGAGGAGAGGACATTTCTAAATTTAACTAAGCCTCTATGTGAAGTAAACTCATGGCACATCCTGTCAAAAGATAATGCAATAAGAATTGGAGAGGAAGCTCATATATTAGTCACAAGGGAACCCTATTTATCCTGTGATCCACAAGGGTGCAGGATGTTT…	ATGAGTCTTCTAACCGAGGTCGAAACGTATGTTCTCTCTATCATCCCGTCAGGCCCCCTCAAAGCCGAGATAGCGCAGAGACTTGAAGATGTTTTTGCAGGGAAGAACACAGATCTCGAGGCTCTCATGGAGTGGTTAAAGACAAGACCAATCCTGTCACCTCTGACTAAGGGGATTTTAGGATTTGTTTTTACGCTCACCGTGCCCAGTGAGCGGGGACTGCAGCGTAGACGCTTTGTCCAAAATGCCTTAAATGGAAATGGAGACCCAAACAACATGGATAGGGCAGTCAAACTTTACAGAAAGCTGAAAAGAGAGATAACATTTCATGGAGCTAAAGAGGTGGCACTCAGCTATTCAACTGGTGCACTTGCCAGCTGCATGGGTCTCATTTACAAC…	ATGGATTCAAACACTGTGTCAAGCTTCCAGGTAGATTGCTTTCTTTGGCATGTCCGCAAACGATTTGCAGACCAAGAGATGGGCGACGCCCCATTCCTAGATCGGATCCGCCGAGACCAAAAGTCATTGAAGGGGAGAAGTATCACTCTTGGCATAGACATTGAAGCAGCCACTCGCGCTGGGAAGCTGATAATTGAGCGGATTCTGGACGAAGAATCCGATGAGGCACTAAAGATGAATATTGCCTCTGTACCTGCATCACGCTATGTGACTGACATGACTCCTGAAGAGATGTCAAGGGACTGGTTTATGCTCATGCCCAAACAGAAATTTGCTGGTCCCCTTTGCATCAGAATGGATCAGGCAATCTTAGATAAGAACATCGTACTGAAAGCAAAT…	2280	2274	2151	1701	1497	1416	759	693	gull	Maryland	1977
H13N8	A/black-headed gull/Netherlands/1/2000(H13N8)	MF147664.1_MF147400.1_MF148025.1_MF146968.1_MF146622.1_MF147895.1_MF145975.1_MF146370.1	ATGGAGAGAATAAAAGAACTAAGAGATCTAATGTCGCAGTCTCGCACTCGCGAGATACTGACAAAAACCACGGTGGACCATATGGCCATAATCAAGAAGTACACATCAGGGAGACAGGAAAAGAATCCTGCTCTAAGAATGAAATGGATGATGGCAATGAAATATCCAATCACAGCGGACAAAAGAATAATGGAGATGATCCCTGAGAGAAATGAACAAGGCCAGATCCTTTGGAGTAAAACAAATGATGCTGGTTCGGATAGGGTGATGGTATCACCTCTAGCTGTGACATGGTGGAACAGAAACGGGCCAACGGCAAGCACGGTCCATTATCCCAAAGTCTACAAAACTTACTTTGAAAAGGTCGAGAGATTAAAACATGGAACATTTGGCCCCGTT…	ATGGATGTCAATCCGACTTTACTTTTCTTGAAAGTGCCAGCGCAAAATGCTATAAGTACTACATTTCCTTATACTGGTGATCCTCCATACAGCCATGGAACAGGAACAGGATATACCATGGACACAGTCAACAGAACACACCAATACTCAGAAAAGGGAAAATGGACAACAAACACAGAAACTGGAGCACCTCAGCTTAACCCGATTGATGGACCACTACCAGAGGATAATGAGCCAAGCGGGTATGCACAAACGGATTGTGTCTTGGAGGCAATGGCTTTCCTTGAAGAATCCCACCCAGGGATCTTCGAAAACTCATGTCTTGAAACGATGGAAGTTGTTCAGCAAACACGAGTGGACAAGCTGACACAAGGTCGACAAACATATGATTGGACATTG…	ATGGAAGACTTTGTGCGACAATGCTTCAATCCAATGATCGTCGAGCTTGCGGAAAAAGCAATGAAAGAATATGGGGAAGATCCGAAAATTGAAACTAACAAGTTCGCTGCAATATGCACCCATTTGGAAGTCTGTTTCATGTATTCAGATTTCCACTTTATTGACGAAAGGGGTGAATCAGTAATTGTAGAATCTGGAGATCCAAATGCCTTACTGAAGCACCGATTTGAGATAATTGAAGGAAGAGACCGAACGATGGCATGGACTGTGGTGAATAGTATCTGCAACACCACAGGAGTCGAGAAGCCTAAATTCCTTCCAGATTTATATGATTACAAGGAAAACCGATTCATCGAAATTGGTGTGACACGGAGGGAAGTTCACATATACTACCTAGAA…	ATGGACATCCCAGTAATCGCATTCTTAATATTAACCAGCACATGCGTACAGGCTGATAGGATATGTGTTGGGTACTTAAGCACAAACTCATCAGAAAGGGTTGACACACTGTTAGAGAACAATGTTCCGGTTACAAGCTCTGTTGATCTGGTTGAGACTAATCACACAGGAACATATTGTTCTTTGGGTGGAATCAGTCCAGTGCACTTGGGAGACTGTAGCTTCGAGGGCTGGATTGTAGGGAACCCTGCCTGTGCCAGCAACCTGGGGATCAGAGAGTGGTCATATTTGATTGAGGACCCTTCTGCTCCTCATGGATTGTGCTACCCAGGAGAATTAGACAACAATGGAGAATTGAGGCACTTGTTCAGTGGAATCAGATCTTTCAGTAGAACAGAG…	ATGGCGTCTCAAGGCACCAAACGATCTTATGAGCAGATGGAAACTGGTGGTGAACGCCAGAATGCCACTGAGATTCGGGCATCTGTCGGGAGGATGGTTGGAGGAATCGGAAGATTCTACATACAGATGTGCACTGAACTCAAACTGAGTGACAATGAGGGGAGGCTGATACAAAACAGTATCACAATAGAAAGAATGGTCCTGTCTGCGTTTGATGAGAGAAGGAACAGGTACTTGGAGGAGCATCCCAGCGCTGGGAGGGATCCCAAGAAAACTGGTGGACCAATTTACAGGAGGAGAGAGGGAAAATGGGTGAGAGAATTGGTCCTGTATGACAAGGAAGAAATAAGAAGAATCTGGCGACAAGCAAACAATGGAGAAGATTCGACTGCTGGCCTC…	ATGAATCCAAATCAGAAAATAATAACTATAGGCTCCGTATCATTGGGGTTGGTTGTATTCAATGTTCTATTGCACATCGTGAGCATCATAGTAACAGTATTGGTCCTGGGGAATGGTGGGAGCAATGGAGTCTGTAATGAGACGATAGTGAGGGAATATAATGAGACAGTCAGAATTGAGAAGGTGATTCAATGGCATAATACTAGTGTAGTTGAATACGTACCATATTGGAGTGGAGGCACCTACACAAATAATACAGAAGCAGTATGTGACGTCAAGGGCTTTGCACCTTTCTCAAAGGACAACGGGATAAGAATTGGTTCTAGGGGACATGTTTTTGTCATAAGGGAGCCCTTCGTCTCCTGTTCGCCCATAGAATGCAGAACTTTCTTCCTCACC…	ATGAGTCTTCTAACCGAGGTCGAAACGTATGTTCTCTCTATCATCCCGTCAGGCCCCCTCAAAGCCGAGATAGCACAGAAACTTGAAGATGTTTTTGCAGGGAAGAACACAGATCTGGAGGCTCTCATGGAGTGGTTAAAGACAAGGCCAATCTTGTCACCTCTGACCAAGGGGATTTTAGGATTTGTGTTTACGCTCACCGTGCCCAGTGAGCGAGGACTGCAGCGTAGACGCTTTGTCCAAAATGCCCTAAATGGGAATGGAGACCCGAACAACATGGATAGGGCAGTCAAGCTTTATAGAAAGCTGAAAAGAGAAATAACATTCCATGGAGCTAAAGAGGTAGCACTCAGCTACTCAACTGGTGCGCTTGCCAGCTGCATGGGTCTCATTTACAAC…	ATGGATTCAAACACCGTGTCAAGCTTTCAGGTAGACTGCTTTCTTTGGCATGTCCGCAAACGATTTGCAGACCAAGATATGGGTGATGCCCCATTCCTAGATCGGCTTCGCCGAGACCAGAAGTCCTTGAAGGGGAGAAGCAGCACCCTTGGTATCGACATTGAGGCAGCTACTCGCTCTGGGAAGCAGATAATAGAGCGGATTCTGGATGAAGAATCAGATGAGGCGCTGAAAATGACTGTTGCCTCTGTGCCTGCATCTCGCTATGTAACTGATATGACCCCTGAAGAAATGTCAAGGGACTGGTTCATGCTTATGCCCAAACAGAAGTTTGCTGGTCCCCTATGCATTAAAATGGATCAAGCAATCATAGACAAAGACATCACACTGAAAGCAAAT…	2280	2274	2151	1698	1497	1413	759	693	black-headed gull	Netherlands	2000
H13N9	A/ruddy turnstone/Delaware Bay/520/1988(H13N9)	CY126295.1_CY126294.1_CY126293.1_CY126288.1_CY126291.1_CY126290.1_CY126289.1_CY126292.1	ATGGAGAGAATAAAAGAACTAAGAGATCTAATGTCACAGTCCCGCACTCGCGAGATACTCACTAAAACCACTGTGGATCATATGGCCATAATCAAAAAATACACATCAGGAAGACAAGAGAAGAATCCCGCACTCAGGATGAAATGGATGATGGCAATGAAATATCCAATTACAGCGGATAAGAGAATAATGGAGATGATTCCCGAGAGGAATGAGCAAGGGCAAACCCTCTGGAGCAAAACAAATGATGCCGGCTCAGACCGAGTGATGGTATCACCTCTGGCTGTGACATGGTGGAATAGGAATGGACCAACAACAAGTACAGTTCACTACCCAAAGGTATATAAAACCTATTTCGAAAAGGTCGAAAGGTTAAAACATGGAACCTTTGGCCCCGTT…	ATGGATGTCAATCCGACTTTACTTTTCTTGAAAGTTCCAGCGCAAAATGCCATAAGCACCACATTCCCATATACTGGAGATCCTCCATACAGCCATGGAACGGGAACAGGATACACCATGGACACGGTCAACAGAACACATCAATATTCAGAAAAGGGGAAATGGACAACGAACACAGAAACTGGAGCACCTCAACTTAACCCAATTGATGGACCATTACCTGAGGATAATGAGCCAAGTGGATATGCACAAACAGACTGTGTCCTGGAAGCAATGGCTTTCCTTGAAGAGTCCCACCCAGGGATCTTTGAAAACTCATGTCTTGAAACAATGGAAGTTGTTCAACAAACAAGAGTGGACAAGCTGACCCAAGGTCGCCAGACCTATGATTGGACATTA…	ATGGAAGACTTTGTGCGACAATGCTTCAATCCAATGATTGTCGAGCTTGCGGAAAAGGCAATGAAAGAATATGGGGAAGATCCAAAAATCGAAACTAACAAATTCGCTGCAATATGCACTCACTTGGAAGTCTGTTTCATGTATTCGGATTTCCACTTCATTGACGAACGGGGCGAATCAATAATTGTAGAATCTGGTGATCCAAATGCATTACTGAAGCACCGATTTGAGATAATTGAAGGAAGAGACCGAACAATGGCCTGGACAGTGGTGAATAGCATCTGCAACACCACAGGGGTTGATAAGCCTAAATTTCTTCCGGATCTGTATGATTACAAGGAGAACCGATTCATTGAAATTGGAGTGACACGGAGGGAGGTCCATATATACTACCTAGAG…	ATGGATATAAGATCGATCGTAATCTCGTTACTAATTAGCACGTGCGTACAGGCCGACAGAATCTGTGTAGGATACTTAAGCACCAACTCAACAGAAAAAGTTGATACACTGTTGGAGAATAATGTTCCAGTCACAAGCTCTATTGATCTAGTTGAGACAAACCACACAGGAACATATTGTTCTTTGAATGGAGTCAGCCCAGTGCACTTGGGAGATTGCAACTTTGAGGGTTGGATAATAGGAAACCCTGCCTGTACTAGCAACTTTGGAATCAGAGAGTGGTCATATTTGATTGAAGACCCATCTGCACCTCATGGACTGTGCTACCCAGGAGAACTGGACAACAATGGAGAATTGAGACATCTGTTCAGTGGAATCAAATCGTTCAGCAGAACTGAA…	ATGGCGTCTCAAGGCACCAAACGATCCTATGAGCAGATGGAAACCAGTGGGGAGCGCCAGAATGCCACTGAAATCAGAGCATCTGTTGGGAGAATGGTCGGTGGAATTGGGAGGTTCTATGTGCAGATGTGCACCGAACTCAAACTCAATGACTATGAAGGGAGACTTATCCAAAACAGTATAACAATAGAGAGAATGGTCCTCTCAGCATTTGATGAGAGGAGAAACAAATACCTGGAAGAGCACCCCAGTGCTGGAAAGGACCCAAAAAAGACTGGAGGTCCAATCTACAAGAGACGAGATGGAAAATGGATGCGAGAATTGATCCTGTATGATAAAGATGAAATCAGAAGGATTTGGCGTCAGGCGAATAATGGAGAAGACGCACCTGCTGGTCTT…	ATGAATCCAAATCAGAAGATTCTATGCGCTTCTGCCACTGCTATCGTAATAGGCACAATTGCAGTACTCATAGGAATAGTGAACTTAGGATTGAACATAGGACTACACCTAAAACCGAGCTGCAATTGCTCACACTCACAACATGAAGCAACCAATGCAAGCCAAACAATAATAAATAACTACTATAATGAGACAAACATTACCCAAATAAGTAACACCAACATCCAAGTAGAGGAGAGAGCAATTAGAGAATTCAATAACCTGACCAAAGGGCTCTGTACTATAAATTCATGGCACATATATGGGAAAGACAATGCGGTAAGAATTGGAGAGGACTCAGATGTTCTAGTAACAAGAGAACCCTATGTCTCCTGTGACCCAGATGAGTGCAGGTTTTAT…	ATGAGTCTTCTAACCGAGGTCGAAACGTACGTTCTCTCTATCGTCCCGTCAGGCCCCCTCAAAGCCGAGATCGCGCAGAGACTTGAAGATGTATTTGCAGGGAAAAACACGGACCTTGAGGCACTCATGGAATGGCTAAAGACAAGACCGATCTTGTCACCTCTGACTAAAGGAATTTTAGGGTTCGTGTTTACGCTCACCGTGCCCAGTGAGCGAGGACTGCAGCGTAGACGGTTTGTCCAGAATGCCCTTAATGGGAATGGGGACCCCAATAACATGGACAGAGCAGTTAAACTGTACAGAAAGCTCAAAAGGGAGATAACATTCCATGGAGCAAAGGAGGTAGCACTCAGTTATTCAACAGGTGCGCTTGCCAGTTGCATGGGCCTCATCTACAAT…	ATGGATTCCAACACTGTGTCAAGCTTTCAGGTAGACTGCTTTCTTTGGCATGTCCGCAAACGAATTGCAGACCAAGAATTGGGTGATGCCCCATTCCTTGACCGGCTTCGCCGAGATCAGAAATCTCTAAGAGGAAGAGGCAACACTCTTGGTCTGGACATCGAAACAGCTACCCGTGCTGGAAAGCAGATAGTGGAGCGGATTCTAGAGGAAGAATCCGATGAGGCACTCAAAATGACTATTGCCTCTGTACCTGCTTCACGCTACCTAACTGACATGACTCTTGAGGAAATGTCACGAGAATGGTTCATGCTCATGCCAAAGCAAAAAGTAGCAGGCTCCCTATGCATCAGAATGGACCAGGCAATAATGGATAAGAACATCATACTGAAAGCGAAT…	2280	2274	2151	1701	1497	1413	759	693	ruddy turnstone	Delaware Bay	1988
H14N2	A/northern shoveler/California/2696/2011(H14N2)	CY146904.1_CY146903.1_CY146902.1_CY146897.1_CY146900.1_CY146899.1_CY146898.1_CY146901.1	ATGGAGAGAATAAAAGAACTAAGAGATCTAATGTCACAGTCTCGCACTCGCGAGATACTCACCAAAACCACTGTGGACCACATGGCCATAATAAAGAAGTACACATCAGGAAGGCAAGAGAAGAACCCTGCACTCAGGATGAAATGGATGATGGCAATGAAATATCCAATTACAGCAGACAAGAGGATAATGGAAATGATTCCTGAGAGGAATGAACAGGGGCAAACCCTTTGGAGCAAAACAAACGATGCTGGCTCAGACCGAGTGATGGTGTCACCTCTGGCTGTGACATGGTGGAATAGGAATGGACCAACAACTAGTACAGTTCATTATCCGAAGGTATACAAAACTTATTTCGAAAAAGTCGAAAGGTTGAAACACGGGACCTTTGGCCCTGTT…	ATGGATGTCAATCCGACTTTACTTTTCTTGAAAGTTCCAGCGCAAAATGCCATAAGCACAACATTCCCGTATACTGGAGACCCTCCATACAGCCATGGAACAGGAACAGGGTACACCATGGACACGGTTAACAGAACACATCAATATTCAGAAAAGGGGAAATGGACAACAAACTCAGAAACTGGAGCACCCCAACTTAACCCAATCGATGGACCACTGCCTGAGGACAATGAGCCAAGTGGATATGCGCAAACGGACTGTGTCCTTGAAGCAATGGCTTTCCTTGAAGAGTCCCACCCAGGAATCTTTGAAAACTCGTGTCTTGAAACGATGGAAGTTGTTCAACAAACAAGAGTGGACAAGTTGACCCAAGGCCGTCAGACCTATGATTGGACATTA…	ATGGAAGACTTTGTGCGACAATGCTTCAATCCAATGATCGTCGAGCTTGCGGAAAAGGCAATGAAGGAATATGGGGAAGATCCAAAAATCGAAACTAACAAATTCGCTGCAATATGCACTCACTTGGAAGTGTGTTTCATGTATTCGGATTTCCACTTCATTGATGAAAGGGGCGAATCAATAATTATGGAATCTGGTGATCCAAATGCATTACTGAAGCACCGGTTTGAAATAATTGAAGGAAGAGACCGAACAATGGCCTGGACAGTGGTAAATAGCATCTGCAACACCACAGGAGTCGAGAAGCCCAAATTTCTCCCAGATCTGTATGATTACAAGGAGAACCGATTCATTGAAATTGGAGTGACACGGAGAGAGGTCCATATATATTACCTAGAG…	ATGATTGCATTCATAGTGATTGCACTGGCCCTGAGCCACACTACATACTCCCAGATCACAAATGGAAGCACAGGAAACCCTGTTGTATGCTTGGGTCACCATGCAGTGGAGAACGGCACATATGTTAAAACATTAACAGACAATCAGATAGAGGTTGTGTCGGCTAAAGAATTAGTTGAGACAAATCACATTGATGAACTATGCCCAAGTCCTTTGAAGCTTGTCGATGGGCAAGACTGCGACCTCATCAACGCTGCATTGGGAAGCCCAGGCTGTGACCACTTACAAGACACTACCTGGGATGTTTTCATTGAAAGGCCAACGGCAATGGACACGTGCTATCCATTCGATGTTCCAGATTACCAGAGCCTTAGAAGCATCTTGGCAAGCAGTGGGAGT…	ATGGCGTCTCAAGGCACCAAACGATCTTATGAACAGATGGAAACTGGTGGAGAACGCCAGAATGCCACTGAAATCAGAGCATCTGTTGGGAGAATGGTTGGTGGAATCGGAAGATTCTACATACAGATGTGCACTGAACTCAAGCTCAGTGACTATGAAGGGAGGCTGATTCAAAACAGCATCACAATAGAGAGAATGGTTCTCTCAGCATTTGATGAGAGGAGAAATAAATATCTGGAGGAACATCCCAGTGCTGGAAAAGACCCTAAGAAGACTGGAGGCCCAATCTACAGGAGGAGAGATGGGAAATGGATGAGAGAATTGATCCTATATGATAAAGAGGAGATCAGAAGGATTTGGCGTCAAGCGAATAATGGAGAAGACGCAACTGCTGGCCTC…	ATGAATCCAAATCAGAAGATAATAACAATCGGCTCTGTCTCTCTGACCATCGCAACAGTATGTTTCCTCATGCAGATTGCCATCTTAGCAACGACCGTGACACTGCATTTCAAGCAAAATGAATGCAGCATTCCCCCGAACAATCAAGTGGTGCCATGTGAACCAATCATAATAGAAAGGAACATAACAGAGATAGTGTATTTGAATAATACTACCATAGAAAAAGAAATTTGTACTAAAGTACCAGAATACAGGAATTGGTCGAAACCGCAGTGTCAGATTACAGGGTTTGCTCCTTTCTCCAAGGACAACTCAATTCGGCTTTCTGCTGGTGGGGACATTTGGGTAACAAGGGAGCCTTATGTGTCATGCAGCCCCGATAAATGTTATCAGTTTGCA…	ATGAGTCTTCTAACCGAGGTCGAAACGTACGTTCTCTCTATTGTCCCGTCAGGCCCCCTCAAAGCCGAGATCGCGCAGAGACTTGAAGATGTGTTTGCAGGGAAAAACACCGATCTTGAGGCGCTCATGGAATGGCTAAAGACAAGACCAATCCTGTCACCTCTGACTAAGGGGATTTTAGGATTTGTGTTCACGCTCACCGTGCCCAGTGAGCGAGGACTGCAGCGTAGACGCTTTGTTCAAAATGCCCTTAATGGGAATGGGGATCCAAACAACATGGACAGAGCGGTCAAACTGTACAGGAAGCTTAAAAGGGAAATAACATTCCATGGGGCAAAAGAGGTGGCACTCAGTTATTCAACTGGTGCACTTGCCAGCTGCATGGGCCTCATATACAAC…	ATGGATTCCAACACGATAACCTCGTTTCAGGTAGATTGCTATCTATGGCACATAAGAAAGCTACTCAGCATGAGAGACATGTGTGATGCTCCCTTTGATGACAGACTCAGAAGAGATCAAAAAGCATTAAAGGGAAGAGGCAGCACACTTGGACTCGATCTGCGAGTGGCCACAATGGAGGGCAAAAAGATTGTTGAAGATATCCTAAAGAGTGAGACGGACGAAAATCTCAAAATTGCAATTGCATCCAGCCCTGCTCCTCGGTACATCACTGATATGAGTATAGAGGAAATAAGCAGGGAATGGTACATGCTCATGCCAAGGCAGAAAATGACAGGCGGTCTGATGGTGAAAATGGATCAGGCCATTATGGACAAAAGGATAATACTCAAGGCAAAT…	2280	2274	2151	1707	1497	1410	759	693	northern shoveler	California	2011
H14N3	A/blue-winged teal/Guatemala/CIP049H105-31/2011(H14N3)	KY644428.1_KY644306.1_KY644429.1_KY644423.1_KY644352.1_KY644491.1_KY644338.1_KY644353.1	ATGGAGAGAATAAAAGAACTAAGAGATCTAATGTCACAGTCTCGCACTCGCGAGATACTCACCAAAACCACTGTGGACCACATGGCCATAATAAAGAAGTACACATCAGGAAGGCAAGAGAAGAACCCTGCACTCAGGATGAAGTGGATGATGGCAATGAAGTATCCAATTACAGCAGACAAGAGAATAATGGAGATGATTCCTGAGAGGAATGAACAGGGACAAACCCTTTGGAGCAAAACAAACGATGCTGGCTCAGACCGAGTGATGGTATCACCTCTGGCTGTGACATGGTGGAATAGGAATGGACCAACAACTAGTACAGTTCATTATCCGAAGGTATATAAAACTTATTTCGAAAAAGTCGAAAGGTTGAAGCACGGGACCTTTGGCCCTGTC…	ATGGATGTCAATCCGACTTTACTTTTCTTGAAAGTTCCAGCGCAAAATGCCATAAGCACCACATTCCCGTATACTGGAGATCCTCCATACAGCCATGGAACAGGAACAGGATATACCATGGACACGGTTAACAGAACACATCAATATTCAGAAAAAGGGAAATGGACAACAAACTCAGAAACTGGAGCACCTCAGCTCAATCCAATTGATGGACCATTGCCTGAGGACAATGAACCAAGTGGATATGCACAAACGGACTGTGTCCTTGAAGCAATGGCTTTCCTTGAAGAGTCCCACCCAGGAATCTTTGAAAACTCGTGTCTTGAAACGATGGAAGTTGTTCAACAAACAAGAGTGGACAAATTGACCCAAGGCCGTCAGACCTATGATTGGACATTA…	ATGGAAGATTTTGTGCGACAATGCTTCAATCCAATGATCGTCGAGCTTGCGGAAAAGGCAATGAAGGAATATGGGGAAGACCCAAAAATTGAGACAAACAAATTTGCTGCAATATGTACACACTTGGAAGTGTGTTTCATGTATTCGGATTTCCATTTCATTGATGAACGAGGTGAGTCGATAATCGTGGAATCTGGCGATCCAAATGCACTCCTAAAACACCGATTTGAAATAATTGAAGGGAGAGATCGTACTATGGCCTGGACAGTAGTGAACAGTATTTGCAACACCACAGGAGTTGAAAAACCCAAGTTTCTCCCGGATTTATACGATTACAAGGAGAATCGTTTCATTGAAATTGGAGTAACCAGGAGGGAAGTCCATATCTACTATTTAGAA…	ATGATTGCATTCATAGTGATTGCACTGGCCCTGAGCCACACTACTTACTCCCAGATCACAAATGGAAGCACAGGAAACCCTGTTATATGCTTGGGTCACCATGCAGTGGAGAACGGCACATATGTTAAAACATTAACAGACAATCAGATAGAGGTTGTGTCGGCTAAAGAATTAGTTGAGACAAATCACATTGATGAACTATGCCCAAGTCCTTTGAAGCTTGTCGATGGGCAAGACTGCGACCTCATCAACGGTGCATTGGGAAGCCCAGGCTGTGACCACTTACAAGACACTACTTGGGATGTTTTCATTGAAAGGCCAACGGCAATGGACACGTGCTATCCATTCGATGTTCCAGATTACCAGAGCCTTAGAAGCATCTTGGCAAGCAGTGGGAGT…	ATGGCGTCTCAAGGCACCAAACGATCTTATGAACAAATGGAAACTGGTGGGGAACGCCAGAATGCCACTGAAATCAGAGCATCTGTTGGGAGAATGGTTGGTGGAATCGGAAGATTCTACATACAGATGTGTACTGAACTCAAGCTCAGTGACTACGAAGGGAGGCTGATCCAAAACAGCATAACCATAGAGAGAATGGTTCTCTCGGCATTTGATGAGAGGAGAAATAAATATCTGGAAGAGCATCCCAGTGCTGGGAAAGACCCCAAGAAGACTGGAGGCCCAATCTACAGAAGGAGAGATGGAAAATGGATGAGAGAGTTGATCCTATATGACAAAGAAGAGATCAGGAGAATTTGGCGTCAAGCAAATAACGGAGAAGACGCAACTGCTGGTCTC…	ATGAATCCGAATCAGAAGATAATAACAATCGGGGTAGTGAATACCACTCTGTCAACAATAGCCCTTCTCATTGGAGTGGGGAACCTAGTTTTCAACACAGTCATACATGAGAAAATAGGAGACCACCAAATAGTGACCCATCCAACAATAACGACCCCTGCAGTACCGAACTGCAGTGACACTATAATAACATACAACAACACTGTGATAAACAACATAACAACAACAATAATAACTGAAGCAGAGAGGCCCTTCAAGTCCCCACTACCGCTGTGCCCCTTCAGAGGATTCTTCCCCTTTCACAAGGACAATGCAATACGACTGGGTGAGAATAAAGACGTCATAGTCACAAGAGAGCCTTATATTAGCTGCGATAATGACAACTGCTGGTCCTTTGCT…	ATGAGTCTTCTAACCGAGGTCGAAACGTACGTTCTCTCTATCGTCCCGTCAGGCCCCCTCAAAGCCGAGATCGCGCAGAGACTTGAAGATGTGTTTGCAGGGAAAAACACCGATCTTGAGGCGCTCATGGAATGGCTAAAGACAAGACCAATCCTGTCACCTCTGACTAAGGGGATTTTAGGATTTGTGTTCACGCTCACCGTGCCCAGTGAGCGAGGACTGCAGCGTAGACGCTTTGTCCAAAATGCCCTTAATGGGAATGGGGATCCAAACAACATGGACAGAGCAGTCAAACTGTACAGGAAGCTCAAGAGGGAAATAACATTCCATGGGGCAAAAGAGGTGGCACTCAGTTATTCAACTGGTGCACTTGCCAGCTGTATGGGCCTCATATACAAC…	ATGGATTCCAACACTGTGTCAAGCTTTCAGGTAGACTGCTTTCTTTGGCATGTCCGCAAACGATTTGCAGACCAAGAACTGGGTGATGCCCCATTCCTTGACCGGCTTCGCCGAGACCAGAAGTCTCTAAGAGGAAGAGGCAGCACTCTTGGTCTGGACATCGAAACGGCCACTCGTGCTGGAAAGCAGATAGTGGAGAGGATTCTGGAGGAAGAATCCGACGAGGCACTCAAAATGACTATTGCCTCTGTGCCTGCTTCACGCTACCTAACTGACATGACTCTTGAAGAGATGTCAAGAGACTGGTTCATGCTCATGCCCAAGCAAAAAGTGGCAGGCTCCCTCTGTATCAGAATGGACCAGGCGATTATGGATAAGAACATCATACTGAAGGCAAAC…	2280	2274	2151	1707	1497	1410	759	693	blue-winged teal	Guatemala	2011
H14N4	A/blue-winged teal/Guatemala/CIP049H113-08/2013(H14N4)	KY644373.1_KY644478.1_KY644375.1_KY644232.1_KY644259.1_KY644436.1_KY644238.1_KY644271.1	ATGGAGAGAATAAAAGAACTAAGAGATTTAATGTCACAGTCTCGCACTCGCGAGATACTCACCAAAACCACTGTGGACCACATGGCCATAATCAAAAAGTACACATCAGGAAGGCAAGAGAAGAACCCTGCGCTCAGGATGAAGTGGATGATGGCGATGAAATATCCAATTACAGCAGACAGGAGAATAATGGAAATGATCCCTGAAAGAAATGAACAGGGACAAACCCTTTGGAGCAAAACAAATGATGCCGGCTCAGACCGAGTGATGGTATCACCTCTGGCTGTGACATGGTGGAATAGGAATGGACCAACAACTAGCACAGTTCATTATCCAAAGGTTTATAAAACTTATTTCGAAAAAGTTGAAAGGTTGAAACACGGGACCTTTGGCCCTGTT…	ATGGATGTCAATCCGACTTTACTTTTCTTGAAAGTTCCAGCGCAAAATGCCATAAGCACCACATTCCCGTATACTGGAGATCCTCCATACAGCCATGGAACAGGAACAGGGTATACCATGGACACGGTTAACAGAACACATCAATATTCAGAAAAAGGGAAATGGACAACAAACTCAGAAACTGGAGCACCTCAACTCAACCCAATTGATGGACCATTGCCTGAGGACAATGAACCAAGTGGATATGCACAAACGGACTGTGTCCTTGAAGCAATGGCTTTCCTTGAAGAGTCCCACCCAGGGATCTTTGAAAACTCGTGTCTTGAGACGATGGAAGTTGTTCAACAAACAAGAGTGGACAAATTGACCCAAGGCCGTCAGACCTATGATTGGACATTA…	ATGGAAGACTTTGTGCGACAATGCTTCAATCCAATGATCGTCGAGCTTGCGGAAAAGGCAATGAAAGAATATGGGGAAGATCCGAAAATCGAAACCAACAAATTCGCTGCAATATGCACTCACTTGGAAGTCTGCTTCATGTATTCGGATTTCCACTTCATCGATGAACGAGGCGAATCAATAGTCGTGGAATCTGGGGATCCAAATGCATTACTGAAGCATCGATTTGAGATAATTGAGGGAAGAGACCGAACAATGGCCTGGACAGTGGTGAATAGCATCTGCAACACCACAGGGGTCGAGAAGCCTAAATTCCTTCCGGATCTGTATGATTACAAAGAGAACCGATTTATTGAAATTGGAGTGACACGGAGAGAGGTCCATATATACTATCTAGAG…	ATGATTGCATTCATAGTGACTGCACTGGCCCTGAGCCACACTACTTACTCCCAGATCACAAATGGAAGCACAGGAAACCCTGTTATATGCTTGGGTCACCATGCAGTGGAGAACGGCACATATGTTAAAACATTAACAGACAATCAGATAGAGGTTGTGTCGGCTAAAGAATTAGTTGAGACAAATCACATTGATGAACTATGCCCAAGTCCTCTGAAGCTTGTCGATGGGCAAGACTGCGACCTCATCAACGGTGCATTGGGGAGCCCAGGCTGTGACCACTTACAAGACACTACCTGGGATGTTTTCATTGAAAGGCCAACGGCAATGGACACGTGCTATCCATTCGATGTTCCAGATTACCAGAGCCTTAGAAGCATCTTGGCAAGCACTGGGAGT…	ATGGCGTCTCAAGGCACCAAACGATCCTATGAACAAATGGAAACTGGTGGGGAACGCCAGAATGCCACTGAAATCAGGGCATCTGTTGGGAGAATGGTTGGCGGAATCGGGAGATTCTACATACAGATGTGCACTGAGCTCAAACTCAGTGATTACGAAGGGAGACTGATCCAAAACAGCATAACCATAGAAAGAATGGTTCTCTCAGCATTTGATGAGAGGAGAAACAAGTATCTGGAGGAGCATCCCAGTGCTGGGAAAGATCCCAAGAAGACTGGAGGTCCAATCTACAGGAGGAGAGATGGCAAATGGATGAGAGAGTTGATCCTATATGACAAGGAAGAGATCAGAAGAATTTGGCGTCAAGCCAATAATGGAGAGGACGCAACTGCTGGTCTC…	ATGAATCCAAATCAGAAAATCATAACCATAGGCAGTATTAGTATTGTATTAACGACAGTAGGTCTTCTTCTCCAAATAACAAGTTTATGCTCAATATGGTTTAGCCATTACAACCAGGTGACACAGACACACGAACAGCCTTGTTCTAACAACACGACGAATTACTACAATGAGACTTTTGTCAATGTTACCAACGTGCAGAACAATTATACCACAATAACTGAGCCCTCAGCCCCTGATGTAGTTCACTACTCTAGTGGAAGAGATTTGTGCCCAATAAGAGGATGGGCACCACTGAGCAAGGACAATGGAATTAGGATTGGATCCCGAGGCGAAGTATTTGTCATACGGGAGCCCTTCATATCATGCTCCATCAGTGAATGCAGAACTTTTTTCTTA…	ATGAGTCTTCTAACCGAGGTCGAAACGTACGTTCTCTCTATCGTCCCGTCAGGCCCCCTCAAAGCCGAGATCGCGCAGAGACTTGAAGATGTGTTTGCAGGGAAAAACACCGATCTTGAGGCGCTCATGGAATGGCTAAAGACAAGACCAATCCTGTCACCTCTGACTAAGGGGATTTTAGGATTTGTGTTCACGCTCACCGTGCCCAGTGAGCGAGGACTGCAGCGTAGACGCTTTGTCCAAAATGCCCTTAATGGGAATGGGGATCCAAACAACATGGACAGAGCGGTCAAACTGTACAGGAAGCTCAAGAGGGAAATAACATTCCATGGGGCAAAAGAGGTGGCACTCAGTTATTCAACTGGTGCACTTGCCAGCTGTATGGGCCTCATATACAAC…	ATGGATTCCAACACTGTGTCAAGCTTTCAGGTAGACTGCTTTCTTTGGCATGTCCGCAAACGATTTGCAGACCAAGAACTGGGTGATGCCCCATTCCTTGACCGGCTTCGCCGAGACCAAAAGTCTCTAAGAGGAAGAGGCAGCACTCTTGGTCTGGATATCGAAACAGCCACTCGCGCTGGAAAGCAGGTAGTGGAGAGGATTCTGGAGGAAGAATCCGACGAGGCACTCAAAATGACTATTGCCTCTGTACCTGCTTCACGCTACCTAACTGACATGACTCTTGAAGAGATGTCAAGAGACTGGTTCATGCTCATGCCCAAACAGAAAGTGGCAGGTTCCCTCTGTATCAGAATGGACCAGGCGATTATGGATAAGAACATTACACTGAAAGCGAAC…	2280	2274	2151	1707	1497	1413	759	693	blue-winged teal	Guatemala	2013
H14N5	A/mallard/Astrakhan/263/1982(H14N5)	CY130101.1_CY130100.1_CY130099.1_CY130094.1_CY130097.1_CY130096.1_CY130095.1_CY130098.1	ATGGAGAGAATAAAAGAACTAAGAGATTTGATGTCGCAGTCTCGCACTCGCGAGATACTGACAAAAACCACTGTGGACCATATGGCCATAATCAAGAAGTACACATCAGGAAGACAGGAGAAGAATCCTGCTCTCAGAATGAAATGGATGATGGCGATGAAATACCCGATTACAGCTGACAAAAGAATAATGGAGATGATCCCTGAAAGAAATGAGCAAGGTCAAACTCTTTGGAGCAAGACAAATGATGCTGGATCAGACAGGGTGATGGTATCACCTCTGGCTGTGACGTGGTGGAACAGAAACGGACCAACAACAAGCACAGTCCATTATCCAAAGGTATATAAAACCTACTTTGAAAAGGTTGAAAGGTTAAAACACGGAACCTTTGGCCCCGTT…	ATGGATGTCAATCCGACTTTACTTTTCTTGAAAGTGCCAGCGCAAAATGCTATAAGTACTACATTCCCTTATACTGGAGATCCTCCATACAGCCATGGAACAGGAACAGGATACACCATGGACACAGTCAACAGAACACATCAATATTCAGAAAAGGGGAAGTGGACAACAAACACAGAGACTGGAGCACCCCAACTCAACCCGATTGATGGACCATTACCTGAGGATAACGAGCCAAGCGGATATGCACAAACAGATTGTGTATTGGAAGCAATGGCTTTCCTTGAAGAATCCCACCCAGGGATCTTTGAAAACTCGTGTCTTGAAACGATGGAAGTTGTTCAGCAAACAAGGGTTGATAAACTGACCCAAGGTCGCCAGACCTATGACTGGACATTG…	ATGGAAGACTTTGTGCGACAATGTTTCAATCCAATGATCGTCGAGCTTGCGGAAAAGGCAATGAAAGAATATGGGGAAGATCCGAAAATCGAAACGAACAAATTTGCTGCAATATGCACACACTTAGAAGTCTGTTTCATGTATTCGGATTTCCACTTTATTGACGAACGGGGCGAATCAATAATTGTAGAATCTGGCGATCCGAATGCATTATTGAAACACCGATTTGAAATAATTGAAGGGAGAGACCGAACGATGGCCTGGACAGTAGTGAATAGCATCTGCAACACCACAGGAGCCGAGAAGCCTAAATTTCTCCCGGATTTGTACGACTACAAGGAGAACCGATTCATTGAAATTGGAGTGACACGAAGGGAAGTTCACATATACTATCTAGAA…	ATGATTGCACTCATATTGGTTGCACTGGCTCTGAGCCACACTGCTTATTCTCAGATCACAAATGGGACAACAGGAAACCCCATTATATGCTTGGGGCATCATGCAGTGGAAAACGGCACATCTGTTAAAACACTAACAGACAATCACGTAGAAGTTGTGTCAGCTAAAGAATTAGTTGAGACGAACCACACTGATGAACTGTGCCCAAGCCCCTTGAAGCTTGTCGACGGGCAAGACTGCGACCTCATCAATGGTGCATTGGGGAGTCCAGGCTGTGACCGTTTGCAGGACACCACTTGGGATGTCTTCATTGAAAGGCCCACTGCAGTAGACACATGTTATCCATTCGACGTCCCAGATTACCAGAGTCTCAGAAGCATCCTAGCAAGCAGTGGGAGT…	ATGGCGTCTCAAGGCACCAAACGATCTTATGAACAGATGGAAACTGGTGGAGAACGCCAGAATGCTACTGAGATCAGAGCATCTGTTGGAAGAATGGTTGGTGGAATTGGGAGGTTTTACATACAGATGTGCACTGAACTCAAACTCAGCGACTATGAAGGGAGGCTGATCCAGAACAGCATAACAATAGAGAGAATGGTTCTCTCTGCATTTGATGAAAGGAGGAACAAATACCTGGAAGAACATCCCAGTGCGGGGAAGGACCCGAAGAAAACTGGAGGTCCAATCTACCGGAGGAGGGACGGAAAATGGATGAGAGAGCTGATTCTGTATGACAAAGAGGAAATCAGGAGGATTTGGCGTCAAGCGAACAATGGGGAAGACGCAACTGCTGGTCTC…	ATGAATCCAAACCAGAAAATAATAACGATTGGCTCAATATCATTAGGATTGGTTGTTTTCAACATTCTTCTTCATGTGGCGTCGATAGTCCTAGGGATAATATCAGTAACCAAAGACCACGAAGCATACACCTGCAGCACAACAGAGGTGTATAATGAGACAGTGAGAGTGGAAACAGTGACAATCCCTGTCAACAACACCATATACATAGAAAGGGAATTGACCCATGAACCAGAGTTCCTTAACAACACAGAACCTCTCTGTGAAGTGTCCGGTTTTGCCATTGTTTCTAAGGACAATGGAATCAGAATAGGTTCAAGAGGGCATGTCTTTGTTATAAGAGAGCCTTTTGTAGCCTGTGGCCCTTCAGAGTGCAGGACATTTTTCTTAACTCAGGGT…	ATGAGTCTTCTAACCGAGGTCGAAACGTACGTTCTCTCTATCGTCCCGTCAGGCCCCCTCAAAGCCGAGATCGCGCAGAGACTTGAAGATGTCTTTGCAGGGAAGAACACAGATCTCGAGGCTCTCATGGAATGGCTAAAGACAAGACCAATCCTGTCACCTCTGACCAAGGGGATTTTGGGGTTTGTGTTCACGCTCACCGTGCCCAGTGAGCGAGGACTGCAGCGTAGACGCTTTGTCCAAAATGCCCTAAATGGGAATGGAGACCCAAACAACATGGACAGGGCAGTCAAACTATACAGGAAGCTGAAAAGAGAAATAACATTCCATGGAGCTAAGGAGGTTGCACTCAGCTACTCAACCGGTGCACTTGCCAGTTGCATGGGTCTCATATACAAC…	ATGGATTCCAACACTGTGTCAAGCTTTCAGGTAGACTGCTTTCTTTGGCATGTCCGCAAACGATTTGCAGACCAAGAACTGGGTGATGCCCCATTCCTCGACCGGCTTCGCCGAGATCAGAAATCCCTAAGAGGAAGAGGCAGCACTCTTGGTCTGGACATCGAAACAGCCACTCGTGCGGGAAAGCAGATAGTGGAGCGGATTCTGGAGGAAGAATCCGATGAGGCACTCAAAATGACCATTGCTTCTGTGCCTGCTTCACGCTACCTAACTGACATGACTCTTGAAGAAATGTCAAGGGACTGGTTCATGCTCATGCCCAAGCAGAAGGTGGCGGGTTCCCTTTGCATCAGAATGGACCAGGCAATAATGGATAAAAACATCATATTGAAAGCAAAT…	2280	2277	2151	1707	1497	1419	759	693	mallard	Astrakhan	1982
H14N6	A/mallard/Wisconsin/10OS3941/2010(H14N6)	CY133273.1_CY133272.1_CY133271.1_CY133266.1_CY133269.1_CY133268.1_CY133267.1_CY133270.1	ATGGAGAGAATAAAAGAACTAAGAAATCTAATGTCACAGTCTCGCACTCGCGAGATACTCACCAAAACCACTGTGGACCACATGGCCATAATCAAAAAATACACATCAGGAAGGCAAGAGAAAAACCCTGCACTCAGGATGAAGTGGATGATGGCAATGAAATATCCAATTACAGCAGACAAGAGAATAATGGAGATGATTCCTGAAAGGAATGAGCAGGGACAAACCCTTTGGAGCAAAACAAATGATGCCGGCTCAGACCGAGTGATGGTATCACCTCTGGCTGTGACATGGTGGAATAGGAATGGACCGACAACTAGTACGGTTCATTACCCGAAAGTGTATAAAACTTATTTCGAAAAGGTCGAAAGATTGAAACACGGGACCTTTGGCCCTGTT…	ATGGATGTCAATCCGACTTTACTTTTCTTGAAAGTTCCAGCGCAAAATGCCATAAGCACCACATTCCCGTATACTGGAGATCCTCCATACAGCCATGGAACAGGAACAGGATACACCATGGACACGGTTAACAGAACACATCAATATTCAGAAAAGGGGAAATGGACAACAAACTCAGAGACTGGAGCACCCCAACTTAACCCAATTGATGGACCACTGCCTGAGGACAATGAGCCAAGTGGATATGCACAAACGGACTGTGTCCTTGAAGCAATGGCTTTCCTTGAAGAGTCCCACCCAGGAATCTTTGAAAGCTCGTGTCTTGAAACGATGGAAGTTGTTCAACAAACAAGAGTGGACAAATTGACCCAAGGCCGTCAGACCTATGATTGGACATTA…	ATGGAAGACTTTGTGCGACAATGCTTCAATCCAATGATCGTCGAGCTTGCGGAAAAGGCAATGAAAGAATATGGGGAAAATCCGAAAATTGAAACTAACAAGTTCGCTGCAATATGCACACACTTAGAAGTCTGTTTCATGTATTCAGATTTTCATTTCATCGACGAACGGGGTGAATCAATAATTGTAGAATCTGGTGATCCAAATGCATTACTGAAGCACCGATTTGAGATAATTGAAGGAAGAGATCGAACCATGGCATGGACAGTGGTGAATAGCATCTGCAACACCACAGGAGTAGAGAAGCCTAAATTTCTTCCGGATCTGTATGATTACAAGGAGAACCGATTCATTGAAATTGGGGTGACACGGAGGGAGGTTCACATATACTACCTAGAA…	ATGATTGCATTCATAGTGATTGCACTGGCTCTGAGCCACACTACTTACTCCCAGATCACAAATGGAAACACAGGAAACCCTGTTATATGCTTGGGTCACCATGCAGTGGAGAATGGCACATCTGTTAAAACATTAACAGACAATCATATAGAGGTTGTGTCGGCTAAAGAATTAGTTGAGACAAACCACATTAATGAACTATGCCCAAGTCCTCTGAAGCTTGTCGATGGACAAGACTGCGACCTTATCAACGGTGCATTGGGAAGCCCAGGCTGTGACCACTTACAAGACACTACTTGGGATGTTTTCATTGAAAGGCCAACGGCAATGGACACGTGCTATCCATTCGATGTTCCAGATTACCAGAGCCTTAGAAGCATCTTGGCAAGCAGTGGGAGT…	ATGGCGTCTCAAGGCACCAAACGATCTTATGAACAGATGGAAACTGGTGGAGAACGCCAGAATGCCACTGAAATCAGAGCATCTGTTGGGAGAATGGTTGGTGGAATCGGGAGATTCTACATACAGATGTGCACTGAACTCAAACTCAGTGACTATGAAGGGAGACTAATCCAAAACAGCATCACAATAGAGAGAATGGTTCTCTCAGCATTTGATGAGAGAAGAAATAAATACCTGGAAGAGCATCCCAGTACTGGGAAAGACCCTAAGAAGACTGGAGGCCCAATCTACAGGAGGAGAGATGGGAAATGGATGAGAGAATTGATCCTATATGACAAAGAGGAGATCAGAAGGATTTGGCGTCAAGCGAATAATGGAGAAGACGCAACTGCTGGTCTC…	ATGAATCCAAATCAAAAGATAATATGCATTTCAGCCACAGGAATGACACTATCGGTAGTAAGCCTGCTGATAGGAATTGCCAATTTGGGCCTAAACATCGGACTCCATTATAAGGTGGGTGATACACCAGATGTGAGCATCCCAAACATGAATGAGACCAACTCAACAACAACAATAATAAACAATAATACCCAAAATAATTTCACAAATATCACTAACATTATAGTGAATAAAAACGAGGGAAAAATGTTCCTAAATCTGACCAAGCCCCTATGTGAGGTAAACTCATGGCACATCTTGTCGAAAGACAATGCAATAAGAATAGGAGAAGATGCTCATATACTAGTCACAAGGGAGCCCTACCTGTCTTGCGATCCACAAGGCTGCAGGATGTTTGCT…	ATGAGTCTTCTAACCGAGGTCGAAACGTACGTTCTCTCTATCGTCCCGTCAGGCCCCCTCAAAGCCGAGATCGCGCAGAGACTTGAAGATGTGTTTGCAGGGAAGAACACCGATCTTGAGGCACTCATGGAATGGCTAAAGACAAGACCAATCCTGTCACCTCTGACTAAGGGGATTTTAGGATTTGTGTTCACGCTCACCGTGCCCAGTGAGCGAGGACTGCAGCGTAGACGCTTTGTTCAAAATGCCCTTAATGGGAATGGGGATCCAAACAACATGGACAGAGCGGTCAAACTGTACAGAAAGCTTAAAAGGGAGATCACATTCCATGGGGCAAAAGAAGTGGCACTCAGTTATTCAACTGGTGCACTTGCCAGTTGCATGGGCCTCATATACAAC…	ATGGATTCCAACACTGTATCGAGCTTCCAGGTAGACTGCTTTCTTTGGCATGTCCGCAAACGATTTGCAGACCAAGAACTGGGTGATGCCCCATTCCTTGACCGACTTCGCCGAGATCAGAAGTCCCTGAGAGGAAGAGGCAGCACTCTTGGTCTGGACATCGAGACAGCCACTCGCGCAGGGAAGCAGATAGTGGAGCGGATTTTGGAGGAGGAGTCTGATGAGGCACTTAAAATGACTATTGCTTCAGTGCCTGCCTCACGCTATCTAACTGACATGACTATCGAAGAAATGTCAAGAGACTGGTTCATGCTCATGCCCAAACAGAAAGTGGCAGGTTCCCTTTGCATCAGGATGGACCAGGCAATAATGGATAAAACCATCACATTGAAAGCAAAT…	2280	2274	2151	1707	1497	1413	759	693	mallard	Wisconsin	2010
H14N7	A/blue-winged teal/Texas/UGAI15-6890/2015(H14N7)	KX024580.1_KX024581.1_KX024582.1_KX024583.1_KX024584.1_KX024585.1_KX024586.1_KX024587.1	ATGGAGAGAATAAAAGAACTAAGAGATCTAATGTCACAGTCTCGCACTCGCGAGATACTAACCAAAACCACTGTTGACCACATGGCCATAATCAAAAAGTACACATCGGGAAGGCAAGAGAAGAACCCTGCACTCAGGATGAAATGGATGATGGCAATGAAATATCCAATCACAGCAGACAAACGAATAATGGAAATGATCCCTGAAAGGAATGAACAAGGGCAAACACTCTGGAGCAAAACAAACGATGCCGGATCAGACCGAGTGATGGTATCACCCCTGGCTGTGACGTGGTGGAATAGGAATGGACCAACAACAAGTACAGTTCACTATCCAAAAGTGTATAAAACTTACTTCGAGAAAGTTGAGAGATTGAAACACGGGACCTTCGGCCCTGTA…	ATGGATGTCAATCCGACTTTACTTTTCTTGAAAGTTCCAGCGCAAAATGCTATAAGCACCACATTCCCGTATACTGGAGATCCCCCATACAGCCATGGAACAGGAACAGGATATACCATGGACACGGTTAACAGAACACATCAATATTCAGAAAAAGGGAAATGGACAACAAACTCAGAAACTGGAGCACCTCAGCTCAATCCAATCGATGGACCACTGCCTGAGGACAATGAACCAAGTGGATATGCACAAACGGACTGTGTCCTTGAAGCAATGGCTTTCCTTGAAGAGTCCCACCCAGGAATCTTTGAAAACTCGTGTCTTGAAACGATGGAAGTTGTTCAACAAACAAGGGTGGACAAATTGACCCAAGGCCGTCAGACCTATGATTGGACATTG…	ATGGAAGATTTTGTGCGACAGTGCTTCAATCCAATGATCGTCGAGCTTGCGGAAAAGGCAATGAAGGAATATGGGGAAGATCCAAAAATCGAGACAAACAAATTTGCTGCAATATGCACACACTTAGAAGTATGTTTCATGTATTCAGATTTCCATTTCATTGATGAACGGGGTGAGTCGATAATCGTGGAATCTGGCGATCCAAATGCACTCCTAAAACACCGGTTTGAAATAATTGAAGGGAGAGATCGCACTATGGCCTGGACAGTAGTGAACAGTATTTGCAACACTACAGGAGTTGAAAAACCCAAGTTTCTCCCGGATTTGTACGATTACAAAGAGAATCGTTTCATTGAAATTGGAGTAACCAGGAGGGAAGTTCATATATACTATTTAGAG…	ATGATTGCATTCATAGTGACTGCGCTGGCTCTCAGCCACACTACATACTCCCAGATCACAAATGGAAGCACAGGAAACCCTGTTATATGCTTGGGTCACCATGCAGTGGAGAACGGCACATATGTTAAAACATTAACAGACAGTCAGATAGAGGTTGTGTCAGCTAAAGAATTAGTTGAGACAAATCACATTGATGAACTATGCCCAAGTCCTTTGAAGCTTGTTGACGGACAAGACTGTGACCTCGTCAATGGTGCATTGGGAAGCCCAGGCTGTGACCACTTACAAGACAACACCTGGGATGTTTTCATTGAAAGGCCAACGGCAGTGGACACGTGCTATCCATTCGATGTTCCAGATTATCAGAGCCTTAGAAGCATCTTGGCAAGCAGTGGGAGT…	ATGGCGTCTCAAGGCACCAAACGATCTTATGAGCAGATGGAAACTGGTGGGGAACGCCAGAATGCCACTGAAATCAGAGCATCGGTTGGAAGAATGGTTGGTGGAATTGGGAGATTCTACATACAGATGTGCACTGAACTCAAGCTCAGCGACTATGAAGGGAGGCTGATTCAGAACAGCATAACAATAGAGAGAATGGTTCTCTCAGCATTTGATGAGAGAAGAAACAAATATCTGGAAGAACATCCCAGTGCTGGGAAAGACCCCAAGAAGACTGGAGGCCCAATATACAGGAGGAGAGACGGAAAATGGATGAGAGAATTGATCCTGTATGACAAAGAGGAAATCAGGAGGATTTGGCGTCAAGCGAATAACGGGGAAGACGCAACCGCTGGTCTA…	ATGAATCCTAATCAAAAATTATTCGCACTCTCTGGAGTGGCCATAGCACTGAGCATCCTCAACCTACTAATAGGAATATCCAATGTGGGACTGAATGTCTCACTACACTTAAAGGGAAGCAATGACCAAGATAAAAATTGGACATGCACGAGTGTAACACAGAACAATACGACTTTAATTGAAAACACATATGTCAACAATACCACTGTCATCAATAAGGAGACAGGGACTGCAAAGCCAAATTATCTAATGCTGAATAAGAGCTTATGCAAAGTTGAAGGATGGGTAGTGGTGGCCAAGGACAATGCCATAAGATTCGGTGAAAGTGAACAAATAATAGTGACAAGAGAACCGTATGTGTCATGTGATCCATTAGGATGTAAGATGTATGCACTGCAT…	ATGAGTCTTCTAACCGAGGTCGAAACGTACGTTCTCTCTATCGTCCCGTCAGGCCCCCTCAAAGCCGAGATCGCGCAGAGACTTGAAGATGTGTTTGCAGGGAAAAACACCGATCTTGAGGCGCTCATGGAATGGCTAAAGACAAGACCAATCCTGTCACCTCTGACTAAGGGGATTTTAGGATTTGTGTTCACGCTCACCGTGCCCAGTGAGCGAGGACTGCAGCGTAGACGCTTTGTCCAAAATGCCCTTAATGGGAATGGGGATCCAAACAACATGGACAGAGCAGTCAAACTGTACAGGAAGCTAAAGAGGGAAATAACATTCCATGGGGCAAAAGAGGTGGCACTCAGTTACTCAACTGGTGCACTTGCCAGCTGCATGGGCCTCATATACAAC…	ATGGATTCCAACACTGTGTCAAGCTTTCAGGTAGACTGCTTTCTTTGGCATGTCCGCAAACGATTTGCAGACCAAGAACTGGGTGATGCCCCATTCCTTGACCGGCTTCGCCGAGATCAGAAGTCCCTAAGGGGAAGAGGCAGCACTCTTGGTCTGGACATCGAAACGGCCACTCGTGCTGGAAAGCAGATAGTGGAGAGGATTCTGGAGGAAGAATCCGACGAGGCACTCAAAATGACTATTGCCTCTGTACCTGCTTCACGCTACCTAACTGACATGACTCTTGAAGAGATGTCAAGAGACTGGTTCATGCTCATGCCTAAGCAAAAAGTGGCAGGCTCCCTCTGTATCAGAATGGACCAGGCGATTATGGATAAGAACATCACATTGAAAGCAAAC…	2280	2274	2151	1707	1497	1413	759	693	blue-winged teal	Texas	2015
H15N4	A/teal/Chany/7119/2008(H15N4)	CY098537.1_CY098538.1_CY098539.1_CY098540.1_CY098541.1_CY098542.1_CY098543.1_CY098544.1	ATGGAGAGAATAAAAGAACTAAGAGATTTGATGTCACAGTCTCGCACTCGCGAGATACTGACAAAAACTACTGTGGACCATATGGCCATAATAAAGAAATATACGTCAGGAAGACAGGAGAAGAATCCTGCCCTTAGGATGAAATGGATGATGGCAATGAAATATCCGATTACAGCAGACAAAAGGATAATGGAGATGATCCCCGAAAGAAATGAGCAAGGTCAAACTCTCTGGAGCAAAACAAATGATGCTGGATCAGACAGAGTGATGGTATCACCTCTGGCTGTGACGTGGTGGAATAGAAATGGGCCAACGACAAGTACAGTCCATTATCCAAAGGTCTACAAAACTTACTTTGAAAAAGTCGAAAGGTTAAAACATGGAACCTTCGGTCCCGTT…	ATGGATGTCAATCCGACTTTACTTTTCTTAAAAGTGCCAGCGCAAAATGCTATAAGCACTACATTCCCTTACACTGGAGATCCTCCATACAGCCATGGAACAGGAACAGGGTACACCATGGACACAGTCAACAGAACACATCAATACTCAGAGAAGGGAAAATGGACAACAAACACAGAGACCGGAGCACCCCAACTCAATCCAATTGATGGACCATTACCTGAGGACAATGAGCCAAGTGGATATGCACAAACGGATTGCGTGTTGGAAGCAATGGCTTTCCTTGAAGAATCCCACCCAGGAATCTTTGAAAACTCTTGTCTTGAAACGATGGAAGTTGTTCAGCAAACAAGAGTGGACAAACTAACCCAAGGTCGCCAGACTTATGACTGGACACTG…	ATGGAAGACTTTGTGCGACAATGCTTCAATCCAATGATTGTCGAGCTTGCGGAAAAGGCAATGAAAGAATATGGGGAAGATCCGAAAATCGAAACGAACAAATTTGCCGCAATATGCACACACTTAGAAGTCTGTTTCATGTATTCGGATTTCCACTTCATTGATGAAAGAGGCGAATCAATAGTTGTAGAGTCTGGCGATCCGAATGCATTATTGAAACACCGATTTGAAATAATTGAAGGGAGAGACCGGACGATGGCCTGGACAGTGGTGAATAGTATCTGCAACACAACAGGGGTTGAGAAGCCTAAATTTCTCCCAGATTTGTATGATTACAAAGAGAACCGATTCATTGAAATTGGAGTGACACGGAGGGAAGTTCACATATACTATCTGGAA…	ATGAACACTCAAATTATTGCCATTCTAGTCCTCGGGCTGTCGGTAGCAAAATCTGACAAGATTTGTCTTGGACACCATGCTGTTGCAAATGGAACAAAAGTCAACACACTAACTGAAAAAGGAGTAGAAGTGGTCAATGCCACAGAAACTGTGGAGACAACCAGTATAAATAAAGTGTGCACAAAAGGGAGGAAAGCTGTGGACCTGGGATTTTGTGGCATACTGGGAACCATCATTGGACCTCCACAATGTGATCTTCACCTTGACTTCAAAGCTGACCTGATAATAGAACGGAGAAATTCAAGTGATATATGTTACCCAGGAAGGTTCAGTAACGAAGAGGCACTGAGACAGATAATCAGGGAATCTGGAGGAATTGACAAGGAGACAATGGGCTTT…	ATGGCGTCTCAAGGCACCAAACGATCTTATGAACAGATGGAGACAGGTGGAGAACGCCAGAATGCCACTGAGATCAGAGCATCTGTTGGAAGAATGGTTGGTGGAATTGGGAGGTTTTACATACAGATGTGCACTGAACTCAAACTCAGCGACTATGAAGGAAGGCTGATCCAGAACAGCATAACAATAGAGAGAATGGTCCTCTCTGCATTTGATGAAAGGAGGAACAAATACCTGGAAGAGCATCCCAGTGCAGGGAAGGACCCGAAGAAAACTGGAGGTCCAATTTATCGAAGGAGAGATGGGAAATGGATGAGAGAGCTGATCCTGTATGACAAAGAGGAGATCAGGAGGATCTGGCGTCAAGCGAACAATGGAGAAGACGCAACTGCTGGTCTC…	ATGAATCCGAATCAAAAGATCATAACTATCGGTAGTGTCAGCATTGTACTAACAACAGTAGGATTGCTCCTCCAAATAACAAGCTTGTGCTCGATATGGTTCAGTCATTATAACCAGGTGACTCAAACAAGCGAACAACCCTGTTCGAACAACACAACAAACTATTACAATGAGACTTTTGTAAATGTCACAAATGTGCAGAACAATTATACCACTATAACTGAGCCCCCAAGCCCCCAGATGATTCACTATTCTAGTGGGAAAGACCTATGTCCAGTGAAAGGATGGGCACCTTTGAGCAAAGACAATGGAATCAGAATTGGATCCAGGGGCGAGGTATTTGTCATAAGGGAGCCCTTCATATCGTGTTCCATTAGTGAATGCAGAACATTTTTCTTG…	ATGAGTCTTCTAACCGAGGTCGAAACGTACGTTCTCTCTATCGTCCCGTCAGGCCCCCTCAAAGCCGAGATCGCGCAGAGACTTGAAGATGTCTTTGCAGGGAAGAACACCGATCTCGAGGCTCTCATGGAATGGCTAAAGACAAGACCAATCCTGTCACCTCTGACTAAGGGGATTTTAGGGTTTGTGTTCACGCTCACCGTGCCCAGTGAGCGAGGACTGCAGCGTAGACGCTTTGTCCAAAATGCCCTAAATGGGAATGGAGACCCAAACAACATGGACAGGGCAGTCAAACTGTACAGGAAGTTGAAAAGGGAGATAACATTCCATGGGGCTAAAGAAGTTGCACTCAGTTACTCAACCGGTGCACTTGCCAGTTGTATGGGTCTCATATACAAC…	ATGGACTCCAACACGATAACCTCGTTTCAGGTAGATTGTTATCTATGGCACATAAGAAAGCTACTCAGCATGAGAGACATGTGTGATGCTCCCTTTGATGATAGGCTCCGAAGAGACCAAAGGGCATTAAAGGGAAGAGGCAGCACACTTGGACTCGATCTAAGAGTGGCTACAATGGAGGGGAAAAAGATCGTTGAGGACATCCTGAAGAGTGAGACAGATGAGAACCTCAAAATAGCCATTGCTTCCAGTCCCGCTCCTCGGTATATCACTGATATGAGCATAGAGGAGATAAGCCGAGAATGGTACATGCTGATGCCTAGGCAGAAAATAACTGGAGGCCTTATGGTGAAAATGGACCAAGCCATAATGGATAAGAGAATTATCCTTAAAGCAAAT…	2280	2274	2151	1713	1497	1413	759	693	teal	Chany	2008
H15N9	A/wedge-tailed shearwater/Western Australia/2576/1979(H15N9)	CY005412.1_CY005411.1_CY005410.1_CY006010.1_CY005408.1_CY005407.1_CY005406.1_CY005409.1	ATGGAGAGAATAAAAGAACTAAGAGATTTAATGTCGCAGTCTCGCACTCGCGAGATACTGACAAAAACCACTGTGGACCATATGGCCATAATCAAGAAATACACATCAGGACGACAGGAAAAGAACCCTGCCCTCAGGATGAAATGGATGATGGCAATGAAATACCCAATAACGGCAGACAAGAGGATAATGGAGATGATTCCTGAAAGAAATGAACAAGGGCAAACACTCTGGAGTAAAACAAATGATGCAGGGTCAGGCAGGGTGATGGTGTCACCTCTAGCCGTAACATGGTGGAACAGGAATGGACCGACAACAAGTACAGTCCATTACCCAAAGGTCTACAAAACTTATTTTGAAAAGGTTGAAAGGTTAAAGCATGGAACCTTTGGTCCTGTC…	ATGGATGTCAATCCGACTCTACTTTTCTTGAAAGTTCCAGCGCAGAATGCCATAAGCACCACGTTCCCTTATACTGGAGATCCTCCATACAGCCATGGAACAGGAACAGGATACACCATGGATACAGTCAACAGGACACATCAATATTCAGAAAAGGGAAAGTGGACAACGAACACGGAAACTGGAGCACCCCAACTTAACCCAATTGATGGACCACTACCTGAGGATAATGAGCCAAGTGGATATGCACAAACAGACTGTGTCCTGGAAGCAATGGCTTTCCTTGAAGAATCCCACCCAGGGATCTTTGAAAACTCGTGTCTTGAGACGATGGAAGTTGTTCAACAAACAAGGGTGGACAAATTGACCCAAGGTCGTCAAACCTATGATTGGACATTG…	ATGGAAGACTTTGTGCGACAATGCTTCAATCCAATGATCGTCGAGCTTGCGGAAAAGGCAATGAAAGAATATGGGGAAGATCCGAAAATCGAAACGAACAAGTTCGCTGCAATATGCACACATTTGGAAGTCTGTTTCATGTATTCGGATTTCCACTTCATTGATGAACGAGGCGAATCAATAATTGTAGAACCTGGTGATCCAAATGCATTATTAAAACACCGATTTGAGATAATAGAAGGGAGAGACCGAACGATGGCATGGACAGTGGTGAACAGTATCTGCAACACCACAGGAGTCGAAAAGCCCAAATTTCTTCCAGATCTGTACGATTACAAGGAGAACCGATTTATCGAAATTGGAGTGACACGAAGGGAAGTCCACATATACTACCTAGAA…	ATGAACACTCAAATCATTGTCATTCTAGTCCTCGGACTGTCAATGGTGAAATCTGACAAGATTTGTCTCGGGCACCATGCCGTAGCAAATGGGACAAAAGTCAACACACTAACTGAGAGAGGAGTGGAAGTGGTCAATGCCACGGAGACAGTGGAGATTACCGGAATAGATAAAGTGTGCACAAAAGGGAAGAAAGCAGTGGACCTGGGGTCTTGTGGAATACTGGGAACTATCATTGGGCCTCCACAATGTGATCTTCATCTTGAATTCAAAGCTGATCTGATAATAGAAAGAAGAAATTCAAGTGACATCTGTTACCCAGGAAGATTCACTAATGAGGAAGCACTGAGACAAATAATCAGAGAATCTGGAGGAATTGACAAAGAGTCAATGGGCTTT…	ATGGCGTCTCAAGGCACCAAACGATCTTATGAACAAATGGAAACTGGTGGAGAACGCCAGAATGCTACTGAAATCAGATCTTCTGTTGGAAGAATGGTTGGTGGAATTGGAAGATTCTACATACAGATGTGCACTGAATTCAAACTCAGCGACTATGAAGGAAGGCTGATCCAAAACAGCATAACAATAGAGAGAATGGTCCTTTCTGCATTTGATGAAAGGAGGAACAAATACCTGGAAGAGCATCCCAGTGCTGGAAAAGATCCTAAGAAGACTGGAGGTCCAATCTACAGAAGGAGAGATGGAAAGTGGATTAGAGAGCTGATCCTATGCGACAAAGAGGAGATCAGGAGAATCTGGCGCCAAGCGAATAATGGGGAGGATGCAACTGCTGGCCTT…	ATGAATCCAAATCAGAAGATTCTATGCACATCTGCCACTGCCATCGCAATAGGCACAATTGCTGTGTTAATAGGAATAGCAAACCTAGGTTTGAACATAGGACTACACCTGAAACCGGGCTGCAACTGCTCCAATCCCACTCCTGAAGCCACAAATGTGAGCCAAACAATAATAAACAATTACCACAATGAAACAAATATTACTCAAATAAGCAATACAAACATTCAACATATGGGGGAAACTGACAGAGACTTCAACAATCTGACCAAAGGGCTCTGCACAATAAATTCGTGGCATATATTCGGGAAGGACAATGCTATAAGAATAGGGGAGAACTCTGATGTTTTAGTCACAAGAGAGCCATATGTTTCTTGTGATCCAGATGGATGCAGATTTTAT…	ATGAGTCTTCTAACCGAGGTCGAAACGTACGTTCTCTCTATCGTTCCGTCAGGCCCCCTCAAAGCCGAGATCGCGCAGAGACTTGAAGATGTTTTTGCAGGGAAGAACACTGATCTCGAGGCTCTCATGGAATGGCTAAAGACAAGACCAATCCTGTCACCTCTGACTAAGGGGATTTTAGGATTTGTGTTCACGCTCACCGTGCCCAGTGAGCGAGGACTGCAGCGTAGACGCTTTGTCCAAAATGCATTAAATGGGAATGGAGACCCAAACAACATGGACAGGGCAGTCAAACTATACAGGAAGCTGAAAAGGGAGATAACATTCCATGGTGCTAAAGAGGTTGCACTCAGCTACTCAACCGGTGCACTTGCCAGTTGCATGGGTCTCATATACAAC…	ATGGATTCCAACACTGTGTCAAGCTTTCAGGTAGACTGCTTTCTTTGGCATGTCCGCAAACGATTTGCAGACCAAGAACTGGGTGATGCCCCATTCCTTGACCGGCTCCGCCGAGATCAGAAGTCCCTGAGAGGAAGAGGCAGCACTCTTGGTCTGGATATCGAAACGGCTACTCGGGCAGGAAAGCAGATAGTAGAGCGGATTCTGGAGGAAGAATCCGATGAGGCACTTAAAATGACCATTGCTTCTGTGCCTGCTTCACGCTACCTAACTGACATGACTCTTGAAGAAATGTCAAGGGACTGGTTCATGCTAATGCCCAAACAGAAAGTGGCGGGCTCCCTCTGCATCAGAATGGACCAGGCAATAATGGACAAGAACATCACACTGAAAGCAAAC…	2280	2274	2151	1713	1497	1413	759	693	wedge-tailed shearwater	Western Australia	1979
H16N3	A/herring gull/New Jersey/780/1986(H16N3)	CY136597.1_CY136596.1_CY136595.1_CY136590.1_CY136593.1_CY136592.1_CY136591.1_CY136594.1	ATGGAGAGAATAAAAGAACTAAGAGATTTAATGTCGCAGTCCCGCACCCGCGAGATACTGACAAAAACCACCGTGGACCATATGGCCATAATCAAGAAATACACATCAGGAAGACAGGAGAAGAATCCTGCTCTCAGAATGAAATGGATGATGGCAATGAAATATCCGATAACCGCAGACAAAAGAATAATGGAGATGATCCCTGAGAGAAATGAACAAGGCCAGACTCTTTGGAGTAAAACAAATGACGCTGGCTCGGATAGGGTGATGGTGTCACCTCTGGCTGTGACGTGGTGGAACAGGAACGGACCAATTACAAGCACTGTCCACTATCCCAAGGTATACAAAACTTACTTTGAAAAGGTTGAGAGGTTAAAACATGGAACCTTTGGCCCCGTT…	ATGGATGTCAATCCGACTTTACTTTTCTTGAAAGTACCAGCGCAAAATGCTATAAGTACTACATTCCCTTACACTGGAGATCCCCCATACAGCCATGGAACAGGAACAGGATACACCATGGACACAGTCAATAGAACACATCAATATTCAGAAAAGGGAAAATGGACAACAAACACAGAAACTGGAGCACCCCAACTCAACCCGATTGATGGACCACTACCGGAGGACAATGAGCCAAGTGGCTATGCACAGACAGATTGTGTCTTAGAAGCAATGGCTTTCCTCGAAGAATCCCACCCAGGGATTTTTGAGAACTCGTGTCTTGAAACAATGGAAGTTGTTCAGCAAACAAGGGTGGATAAATTAACCCAGGGTCGTCAGACCTATGACTGGACACTG…	ATGGAAGATTTTGTGCGACAATGCTTCAATCCAATGATCGTCGAGCTTGCGGAAAAGGCAATGAAAGAATATGGGGAAGATCCGAAAATCGAAACTAACAAGTTTGCTGCAATATGCACACACTTAGAAGTCTGTTTCATGTATTCGGATTTCCACTTCATTGACGAACGGGGCGAATCAATAATTGTAGAATCTGGTGATCCAAACGCATTGCTGAAGCACCGGTTTGAGATAATTGAAGGAAGAGACCGGACAATGGCCTGGACAGTGGTGAATAGCGTCTGCAACACCACAGGGGTCGAGAAGCCTAAATTTCTTCCGGATCTGTATGATTACAAGGAGAACCGATTCATTGAAATTGGAGTGACACGGAGGGAAGTCCACATTTACTACCTAGAG…	ATGGCCATCAAAGTGCTCCACTTGCTCATCATAGTGCTTGGCAGATATTCAATAGCAGACAAAATATGTATAGGATATCTAAGCAATAACTCTTCAGACACAGTAGACACACTAACAGAGAATGGAGTACCTGTGACAAGCTCAATTGACCTCGTTGAAACAAACCACACTGGAACATACTGCTCTTTGAATGGGATCAGCCCAATTCATCTTGGTGACTGCAGCTTTGAGGGATGGATTGTGGGAAACCCATCCTGTGCTACAAACATCAACATCAGGGAGTGGTCATATTTGATTGAAGACCCTAATGCCCCTAATAAGCTGTGTTTTCCAGGGGAATTGGACAACAATGGTGAACTACGGCATCTCTTTAGTGGAGTGAACTCTTTTAGCAGAACA…	ATGGCGTCCCAAGGCACCAAACGATCTTATGAGCAGATGGAAACTGGTGGAGAGCGCCAGAATGCAAATGAAATTAGGGCATCTGTCGGGAGAATGGTTGGAGGAATCGGAAGATTCTACATACAGATGTGCACTGAGCTCAAGCTCAGTGACAATGAGGGAAGATTGATCCAAAACAGCATCACCATAGAGAGAATGGTCCTATCTGCATTTGACGAGAGAAGGAACAAGTACCTGGAAGAGCATCCCAGTGCCGGGAGAGACCCTAAGAAAACCGGAGGACCAATCTACAGAAGGAGAGATGGAAAATGGGTGAGAGAATTAGTTCTGTATGACAAAGAAGAACTAAGAAGAATCTGGCGGCAGGCAAACAATGGAGAAGATGCGACCGCTGGTCTC…	ATGAATCCAAATCAGAGAATCATAGCGATTGGGTCTGTGAACACAGCATTGTCCACAATAGCATTGCTAGTGGGGATAGGTAACTTGGCGTTCAATGCAGTCATTCATGGCAAAGTAGAGAACAACAAAGGTGAAAGTGCACCAACCACCACACCTCATCCAATTCACAACTGCAGCGGAACTGTGATAACAAATAATCACACTACGATCAACAACATAACAACGGTTGTATTTCAAGATCCAGAGAAACACTTCAGACTTCCGTTGCCATTATGCCCTTTCAGAGGATTCTTCCCTTTTCATAAAGACAATGCTCTGAGGCTGGCTGAAAACAAAGATGTTTTGGTGACAAGAGAACCCTATATCAGCTGTGACAATAAAGGGTGTTGGTCTTTCGCG…	ATGAGTCTTCTAACCGAGGTCGAAACGTACGTTCTCTCTATCGTCCCGTCAGGCCCCCTCAAAGCCGAGATCGCGCAGAGACTTGAAGATGTATTTTCAGGGAAAAACACTGACCTTGAGGCACTCATGGAATGGCTAAAGACAAGACCGATCTTGTCACCTCTGACTAAAGGAATTTTAGGGTTTGTGTTCACGCTCACCGTGCCCAGTGAGCGAGGACTGCAGCGTAGACGATTTGTCCAGAATGCCCTTAATGGGAATGGGGACCCCAATAACATGGACAGAGCAGTTAAACTGTACAGAAAGCTCAAAAGGGAGATAACATTCCATGGAGCAAAGGAGGTAGCACTCAGTTATTCAACAGGTGCGCTTGCCAGTTGCATGGGCCTCATCTACAAT…	ATGGATTCAAACACTGTGTCAAGCTTCCAGGTAGATTGCTTTCTTTGGCATGTCCGCAAAAGATTTGCAGACCAAGAGATGGGCGATGCCCCATTCCTAGATCGGATCCGCCGAGACCAAAAGTCATTGAAGGGGAGAAGTATCACTCTTGGCATAGACATTGAAGCAGCCACTCGCGCTGGGAAGCAGATAATTGAACGGATTCTGGATGAAGAATCCGATGAGGCACTAAAGATGAATATTGCCTCCGTACCTGCACCGCGCTATGTGACTGACATGACTCCTGAAGAGATGTCACGGGACTGGTTTATGCTCATGCCCAAACAGAAATTTGCTGGTCCCCTTTGCATTAGAATGGATCAGGCAATCTTAGACAAGAACATCGTACTGAAAGCAAAT…	2280	2274	2151	1698	1497	1410	759	693	herring gull	New Jersey	1986
H17N10	A/little yellow-shouldered bat/Guatemala/164/2009(H17N10)	CY103881.1_CY103882.1_CY103883.1_CY103884.1_CY103885.1_CY103886.1_CY103887.1_CY103888.1	ATGGAGAGAATCAAAGAATTACTAGAAATGGTCAAAAATTCCCGCATGAGGGAAATTTTAACAACCACCAGCGTTGACCATATGGCAGTAATCAAGAAATACACCAGTGGGAGGCAGGAGAAAAACCCTGCACTACGAATGAAATGGATGATGGCCATGAAATACCCAATAAGTGCCTCCTCACGAATCAGAGAAATGATACCAGAGAAAGACGAAGACGGAAACACACTCTGGACCAACACCAAAGACGCTGGGAGTAACCGCGTTCTTGTTTCCCCTAACGCAGTCACATGGTGGAACAGAGCTGGGCCAGTGTCCGACGTTGTGCACTATCCACGTGTTTACAAGATGTATTTTGACAGACTGGAGAGACTAACCCATGGGACATTTGGACCGGTA…	ATGGACGTCAATCCGATGCTAATATTCCTGAAAGTCCCAGTGCAAAATGCCATAAGCACAACCTTTCCCTACACCGGGGACCCACCGTACAGCCATGGAACGGGGACTGGCTACACAATGGACACGGTAATCAGGACTCATGATTACTCATCCCGAGGAATATGGAAAACCAACTCTGAAACAGGAGCTCAGCAACTCAATCCAATAGATGGACCTCTTCCTGAGGACAACGAACCTAGCGGGTATGCGCAGACCGATTGCGTGCTTGAACTGATAGAAAGGCTTGACAGATCACATCCTGGTCTCTTTGAGACAGCATGCCAGGAAACCATTGATGCTATCCAACAAACGAGAGTTGACAAACTAACACAAGGGAGACAGACATATGACTGGACGCTA…	ATGGAGAATTTCGTGAGAACTAACTTCAATCCCATGATACTAGAAAGGGCTGAAAAAACTATGAAAGAATATGGAGAAAACCCCCAGAATGAGGGAAACAAATTTGCAGCAATATCTACACACATGGAGGTATGTTTCATGTATTCAGACTTCCACTTCATTGACCTTGAAGGGAATACAATAGTAAAGGAAAGTGATGACGACAATGCAATGCTAAAGCACCGGTTTGAGATAATCGAAGGCCAAGAGAGAAACATCGCATGGACAATTGTCAATTCAATTTGCAACATGACAGAAAATAGCAAACCACGATTCCTACCTGATCTTTACGACTACAAAACCAACAAATTCATTGAAATCGGGGTAACAAGGAGAAAAGTTGAGGACTATTATTATGAA…	ATGGAGCTGATTGTCCTACTAATCCTTCTCAATCCTTATACTTTTGTATTAGGGGACAGAATATGCATAGGCTATCAAGCAAACCAAAATAACCAAACGGTTAACACTTTGCTCGAACAGAATGTTCCAGTTACCGGAGCACAGGAAATACTAGAAACCAATCACAATGGAAAGTTATGCAGCCTAAATGGGGTCCCACCATTGGACCTACAATCATGCACTCTGGCCGGGTGGTTACTGGGGAATCCGAACTGTGACAGCCTATTGGAAGCAGAAGAATGGTCGTATATAAAAATAAATGAAAGTGCCCCTGACGATCTTTGCTTCCCTGGGAACTTCGAAAACTTACAGGACTTACTACTAGAAATGTCAGGAGTTCAAAATTTCACCAAGGTGAAA…	ATGACAACTCAAGGCCTTAAACGCACCTTCGAGCAAATGGAGACTGACTCCAAACAGAGCACCACTGAAATCAGATCCGCAGTCGGAAGAATGGTGAAAGCAATTGGGAAATTCTACATCCAAATGTGTGCAGAAATGAAATTAGATGACAAGGAGGGAGCCCTGATCCAGAACAGCATAACAATTGAAAGGATGGCACTCTCAGCATTCGACGAGAGAAGAAATAAATACTTAGAAGAGCACCCCACTGTGGGGAAAGACCCCAAGAAGACAGGTGGGCCCATCTACAGGAGAAAAGATGGAAAATGGGAGAGAGAGATGGCCCTCATGGAAAAGGAAAACATCCGAGCAATATGGAAAATGGCTAATGAAGGAGAGGAGAATCTATCTGGTCTAAGC…	ATGTCTATCAACGGAACGACATGTCTACTCACACTCAGTCTAATACTCAATGTTATAATGATAGGGCTCCAAATCCTGATGCCCTTTATTCTTTTATGGACCAACAGCCCCCCGCCAGAAATCTCCAACAGCACTAGCTGCTGCAACGGAACCTTTCTGAATGAAACAAACAACAATATAACCAATATATCACAAATAACCAATAATTTCCTCAAAGAAGAGAAATTCTACTGGAGGGCAAAATCCCAAATGTGCGAAGTCAAAGGTTGGGTTCCTACACATAGAGGGTTCCCTTGGGGTCCTGAGCTCCCCGGAGACTTAATTCTCAGTAGGAGGGCATACGTTAGCTGTGACTTGACATCCTGTTTCAAATTCTTTATTGCTTACGGCCTCAGTGCA…	ATGAGCATCTTAACAGAGGTTGAAACGTACGTTCTATCAATCATCCCATCAGGGCCTCTAAAAGCTGACATAGCCCAAAAGCTCGAGGATGTCTTCTCAGGCCGAAACAGCGACCTGGACACCTTATTAGAATGGCTAAAGGCCAGACCCATACTGTCCCCATTAACAAAGGGAATTGTCGGCTTTGTTTTCACACTCACAGTGCCATGTGAGAAGGGCGCCCCTAGACGGAAATTCATACAAACGGCCCTCAATGGAAATGGAGAGGCGGCCAATATGGACAAGGCAGTTAAAATCTACAAAAAGTTGAAAAAGGAGATAACTTTCCATGGGGCCAAGGAAGTGGCACTAAGCTACCCAACTGGGGCATTAGCATGCTGCATGGGGCTCATCTACAAT…	ATGGAACCAAACCCGACAACTATCGCATTTCAGGTAGACTGTTATCTATGGCACCTGAAAAAGACGCTTAGCATGATGGGAGAGGTTGACGCCCCGTTCGAGGACCGACTCCGAAGAGAACAGAAAGCACTGAAAGGAAGGAGCATGACTCTGGGGATAGACATTCAATCAGCAACCCAAGAAGGGTACTACAAGATCAAGTCTATCACAGAAGAAAGCATGCCCTCCTATGGAATACTACCAAATGCAGGACAAAACGAACCCAAATATATAACAGAGATGACTCAAGAGGAAACAATCAGAAACTGGGTGATGATCCAACCTAAGCAAAAGGTTATCTCCGGGAGGATCTTGATCAGCATGGACCAAGCAGTAACCAATAAAGTCTTAACAATAAAG…	2283	2271	2142	1695	1494	1329	759	666	little yellow-shouldered bat	Guatemala	2009
H18N11	A/flat-faced bat/Peru/033/2010(H18N11)	CY125942.1_CY125943.1_CY125944.1_CY125945.1_CY125946.1_CY125947.1_CY125948.1_CY125949.1	ATGGATCGCATAAAAGAACTACTAGAAATGACAAAAAATTCCCGCATGAGGGAAATTTTATCGACAACAAGTGTCGACCATATGGCGGTAATCAGAAAATACACAAGTGGGAGACAAGAGAAAAACCCGGCACTAAGAATGAAATGGATGATGGCAATGAAATTTCCAATAAGTGCATCAGCCAAAATAAAAGAATTAATACCAGAAAAGGATGAAGATGGAAACGTATTGTGGACAAACACAAAGGATGCCGGGAGTAACAGATTACTTGTTTCACCAAATGCCGTGACTTGGTGGAATAGAGCTGGACCAATCTCAGAAGTTGTACATTATCCTAAAGTCTACAAGATGTATTTTGATAGACTTGATCGGTTACAAAATGGAACATATGGACCAGTG…	ATGGACGTCAATCCGATGCTAATATTTCTAAAGGTTCCAGTGCAAAATGCAATTAGCACTACTTTCCCATATACAGGGGACCCTCCTTACAGCCATGGAACAGGTACTGGATATACCATGGACACTGTTATAAGAACTCATGAATATTCAAACAAAGGAGTTTGGACTACAAACAGTGAAACATCAGCCATTCAATTGAACCCAATTGATGGACCACTACCAGAGGATAATGAACCTAGTGGATATGCTCAGACAGACTGTGTATTAGAATTGATTGAAAAATTAGGAGAGTCACATCCAGGACTTTTTAACATTGCATGCCAAGAGACAATTGATTCAATCCAGCAAACTAGAGTTGATAAACTTACTCAAGGTAGACAAACCTATGATTGGACTTTA…	ATGGAGAATTTCATAAGAGCAAACTTCAATCCAATGATTCTAGAGAGGGCAGAAAAAAGTATGAAAGAATATGGAGAAAGTCCCCAAAATGAAGGAAACAAGTTTGCCGCTATATCTACTCATCTTGAAGTATGTTTCATGTATTCTGATTTTCATTTCATTGATCTAGAAGGGAATGCAATAATCAAAGAGTCAGAAGATGACAACACAATGTTAAAACATAGATTTGAAATCATTGAAGGCCAGGAAAGAAATGTTGCCTGGACTATTGTAAATTCAATATGCAATATGACCAATATAGATAAACCAAGGTACCTTCCAGATCTCTATGACTACAAAACTAATAGGTTCATTGAAATTGGAGTAACTAGAAGAAGGGTTGAAGATTATTATTATGAG…	ATGATTACAATACTTATCTTGGTACTCCCTATTGTTGTAGGTGACCAAATATGCATTGGCTATCATTCAAATAATTCAACACAAACAGTGAATACTCTCCTTGAATCAAATGTACCAGTGACTTCCTCTCACAGCATCCTAGAAAAAGAACACAATGGTTTGCTTTGCAAGCTAAAAGGGAAAGCACCCTTGGACCTTATTGACTGCTCTCTTCCTGCATGGCTTATGGGAAACCCAAAATGTGACGAACTCTTAACAGCAAGCGAATGGGCCTACATAAAAGAAGACCCAGAACCTGAAAATGGAATCTGTTTTCCAGGAGATTTTGATTCTTTAGAGGATCTGATTTTATTGGTTTCTAACACTGACCATTTCAGAAAAGAGAAAATAATAGACATG…	ATGGCTGGTCAAGGTACTAAGCGTACCTTTGAGCAAATGGAGACTGATTCCAAACAAAACACAACTGAAATCCGATCAGCAGTAGGCAGAATGGTAAAAGCAATTGGGCGGTTTTACATCCAAATGTGTGCAGAGCTTAAATTGGATGACAAAGAGGCTGTGTTAATCCAAAATAGCCTAACTATTGAAAGAATGGTGCTTTCAGCATTTGATGAAAGAAGGAACAAATACCTAGAAGAGCATCCCACAGTTGGGAAAGACCCTAAGAAAACCGGAGGGCCAATCTACAGAAGGAAAGAAGGGAAATGGGAAAGAGAGATGGTTCTAATGGAAAAAGAAAATATCAGAGCCATTTGGAAGATGGCAAATGATGGAGAAGAAAACCTTTCGGGATTGAGC…	ATGTCGTTTCAAACATCGACATGTCTGTTGATTGTTTCCCTAATATGTGGGATACTAACAGTCTGCCTTCAGGTACTGTTACCCTTCATATTGATATGGACAAATACAGAACCAAATTATTCCTGTGAGTGTCCAGCTCCCAACATCAGTCTTAGCTGTCCAAACGGGACTTCTGTAACATATGACAGTAAAAATATAACTGAAAACAGCTTCTACAGTTCAACAACAAACTACCTGTCCCCTGTCATTGCAACCCCTCTGGTGCTAGGAGAGAATCTGTGCAGCATAAATGGGTGGGTTCCAACCTACAGAGGAGAAGGAACAACCGGAAAAATTCCTGATGAACAAATGCTGACCAGACAGAACTTTGTATCCTGCTCAGATAAAGAGTGTCGAAGA…	ATGAGTATCTTGACTGAGGTTGAAACGTACGTACTATCAATCATCCCATCTGGGCCTCTCAAAGCTGAAATAGCCCAAAAGCTTGAGGATGTCTTCTCAGGCCGTAATAGTGACCTGGACACCTTGCTTGAATGGCTAAAAACGAGACCCATTCTATCACCACTAACTAAGGGGATAGTCGGGTTTGTTTTCACACTCACTGTGCCCTGTGAGAAGAATACTTCCAGAAGGAAGTTTATACAAACAGCCCTCAATGGGAATGGTGAAACTGCCAACATGGACAAGGCAGTTAAAATTTACAAAAAGCTCAAAAAAGAAATCACCTTTCATGGAGCCAAGGAAGTGGCTCTAAGTTATCCAACTGGAGCCTTAGCCTGCTGCATGGGGCTGATTTACAAC…	ATGGAATCGACCCCGACAACTATCGCATTTCAGGTGGATTGCTATTTATGGCATTTGAAGAAAATGCTAAGCCTAATGGGGGAGGTCGATGCACCCTTTGAAGATCGGTTAAGAAGAGAGCAAAAAGCTCTGAAAGGAAGAAGCATGACTCTGGGGATAGACATCCAAGCTGCAACGAAAGCAGGATATTATAAAATAAAGTCTATCACAGAGGATGCCATGCCTTACTACGGGATTCTCCCCAATGCCGGACAGAGCGAACCGAAATATATCACTGAAATGACAGTGGAAGAAACAAACAGAAATTGGATTATGATCCAGCCAAAACAGAAAGTGATTGGTGGAAGGATCCTCATTAGCATGGATCAAGCAATCACTGATAAAGTTATAACAATAAAG…	2283	2271	2142	1686	1494	1344	759	666	flat-faced bat	Peru	2010
